# Supplementary material for: Comprehensive analysis of Saccharomyces cerevisiae intron structures in vivo
Source: Nat Struct Mol Biol. 2025 Jun 5;32(8):1488–502. doi: 10.1038/s41594-025-01565-x (PMC12350175; doi:10.1038/s41594-025-01565-x)
Supplement: Supplementary file 4 — Supplementary Tables 1 and 3–6. [file 41594_2025_1565_MOESM4_ESM.xlsx]

## Sheet: Supplementary Table 1
Gene Symbol	Coordinates	Length	Coverage	+pladB RI (for introns in coding mRNA)	-pladB RI (for introns in coding mRNA)	Between replicate r2	Zipper stem strand 1 start	Zipper stem strand 1 end	Zipper stem strand 2 start	Zipper stem strand 2 end	Zipper stem dG (kcal/mol)	BP-3'SS stem strand 1 start	BP-3'SS stem strand 1 end	BP-3'SS stem strand 2 start	BP-3'SS stem strand 2 end	BP-3'SS stem dG (kcal/mol)	Normalized maximum end extrusion	Longest stem	5'SS accessibility	BP accessibility	3'SS accessibility	Sequence	DMS-guided Secondary Structure Prediction (DMS-MaPseq)	Nucleotides in > 70% Confidence Estimate Stems	DMS-guided Secondary Structure Prediction (targeted, r2 > 0.6)
SNR17A	chrXV:780120-780277	157	193576			0.912948											0.42	19	0.186	0.546	0.804	GUAUGUAAUAUACCCCAAACAUUUUACCCACAAAAAACCAGGAUUUGAAAACUAUAGCAUCUAAAAGUCUUAGGUACUAGAGUUUUCAUUUCGGAGCAGGCUUUUUGAAAAAUUUAAUUCAACCAUUGCAGCAGCUUUUGACUAACACAUUCUACAG	...............................(((((.((..((..((((((((.(((.((((((.....)))))).))).))))))))..))......)).))))).....................((....))......................	46 47 48 49 50 51 52 53 59 60 61 62 63 64 70 71 72 73 74 75 81 82 83 84 85 86 87 88
RPL7A	chrVII:365526-365985	459	31810.5	0.585309	0.023382	0.899159	365571	365606	365878	365914	-27.3						0.294	31	0.203	0.689	0.814	GUAUGUAUACGAAAUCGUCUAUUUUAUUACUAUUUCCUAAAGUAUCCAGAGAAGUAUACUAGUUUCCGCAAGUUACGUUGAGAAAAAGGAGCAAUUCUGCUCUAAUAGCAUUUGCACUCACACUUACAUUUAUCUUCAACUUGUGACUAUUCACAAGAUGAUUUUCCGUAGGGGAUUACCUUCACAGGGUCAAAGACAAUUUUAGUUGAUGAAUUUGAGGAAAAAUUUGAAAUAUCUUGAUUGUUGCCAAAAAUUUCAUCGCCGACCUUGAUUAGAAUAUUUUCUCAAAUUUUCAUUUCCUAAGUGUCUCUGUUUCACUCCCUUCAUUCGAAUGAAAAGUGGUGUUUUCAAUUCGAUGUAACUUCGUAGAAAAAAGUUUUACUUGAUGGUCAUACAAAC…	......((((...............................))))(((...(((((.(((..((((.((((((((((((((......(((((......)))))....((....)).(...(((((.(((((....(((.(((((((....))))))).)))........((((((...(((.....))).((.(((((.((.(((..((((((((((((((((.((((.....(((......(((((.............).))))...)))..)))).)))))))))))..)))))..)))))))))).))......)))))).....)))))..)))))..)........)))))))))))).)).))))..)))..)))))..)))..........…	52 53 54 55 56 70 71 72 73 74 75 76 77 78 79 80 81 88 89 90 91 92 99 100 101 102 103 121 122 123 124 125 127 128 129 130 131 140 141 142 143 144 145 146 151 152 153 154 155 156 157 194 195 196 197 198 208 209 210 211 212 213 214 215 216 217 218 219 220 221 222 223 280 281 282 283 284 285 286 287 288 289 290 293 294 295 296 297 305 306 307 308 309 330 331 332 333 334 337 338 339 340 341 353 354 35…	....(((.(((....))).)))...................(((((((...(((((.(((..((((.(((((((((((((((.....((((((....))))))....((....)).(...(((((.(((((....(((.(((((((....))))))).)))........((((((..(((((...)))))((.(((((..(((((..((((((((((((((((.((((.....(((......(((((.............).))))...)))..)))).))))))))))..))))))..)))))))))).))......)))))).....)))))..)))))..).......))))))))))))).)).))))..)))..)))))..)))..))))....…
RPL28	chrVII:311015-311526	511	35584.9	0.328049	0.062914	0.878694	311038	311049	311437	311448	-11.1	311493	311498	311505	311510	-4.3	0.278	30	0.478	0.419	0.527	GUAUGUAGUUCCAUUUGGAAGAGGGAAUGAAAGAACCAAGACGGUGACUUUUUUUUUAGUGUUGUGCAACCAAUAUGUCGUGUGUAUAUCAUGGUACAGGAGAAUGUCAAUCAGCUAAGUGUACUCAACAUAUUUCUUUGUGUUUUGAUUGCGAACUUUGUAUUACCAUCUCACUGUUGAGACGGCUUAUUUGAGGUAAUAGCUCGAGUAAAUGUACUCUUCCAUCGCAAACUGAGCAAAAAGAAAGUGUGCAUAGCCUUUGUCAUACUUCUCCUUUAUUAUACCAUGAUAUUCAGAACAGUCAUACUGUCUACUCAUUUUACGGCUAUAAAAGGUAACUUUCAUUUAGAUUAUGGAAAGCACUAAUUAUCGCUGUAUCAAAUGGUUGUAGAGAGCGCA…	(((((.(.((((....))))...((((((((.(((.......((((((.(((((((((..(((((((......((((...(((..(((((((((((.(((((((((.(((...((((.(((((((........((((((.(((((...((((((...........((.((((......)))).))..((((((((.......))))))))...(........).))))))...))))).))))))))))))).))))..))).))...)))))))......))))))))))).....)))..)))).(.(((((((((((((((((.((((..(((..(((((............))))).)))..)))).))))))..))))))..))))).))))))…	24 25 26 27 28 29 30 31 43 44 45 46 47 48 50 51 52 53 54 55 56 57 58 61 62 63 64 65 66 67 86 87 88 89 90 91 92 93 94 95 96 98 99 100 101 102 103 104 134 135 136 137 138 139 141 142 143 144 145 149 150 151 152 153 154 188 189 190 191 192 193 194 195 203 204 205 206 207 208 209 210 225 226 227 228 229 230 234 235 236 237 238 240 241 242 243 244 245 269 270 271 272 273 274 275 282 283 284 285 286 28…	...((((.((((....))))...((((((((((((.......((((((.(((((((((..(((((((......((((...(((..(((((((((((.(((((((((.(((...((((.(((((((........((((((.(((((...((((((.....((((..((.((((......)))).)).(((((((((.......)))))))))..)))).......))))))...))))).))))))))))))).))))..))).))...)))))))......))))))))))).....)))..)))).(.(((((((((((((((((.((((..(((..(((((............))))).)))..)))).))))))..))))))..))))).))))))…
RPS14B	chrX:73796-74204	408	9865.44	0.974352	0.155063	0.839793											0.267	18	0.539	0.606	0.694	GUACGUGAAAGGGGUGAUAUCCUGUUUAAAACCAUUUAGUUAUUCUUUUUUUCAGAUGGAGACUGUGAUCGGGUAGCGCAUGAUGUUAUUAUUGGAAUUUUAUUUUUUUUGCAACUUUGAAGCACUCCUAACUAUAUUGCAAUAGUGUUAUGAGAUGCUACUUAUGUUUGUAAGGCCAUGAAAUUCUGUAAUACGGAGUUAAAAUUUCUGCAAUAAAGCACUUCAAUGCUAUUGUGUUAUAGAGGCUCUGCGCUCACCCUUAAUACUGUAUCAUCUGUAAUAAAGAAUGUUUAUCUUAAAAGGAUUGUAACUAAAUGGUUGUUAGAUAGUGACUCAUUCGUUUAUUUUUUAAUAAUCGAAAAAGCAGAAGUUCUGUUUACUAACAACUAUACCUCUUAU…	.....(((..((((.....))))..))).((((((((((((((..(((....(((((((...........(((((((((.......(((((.(((((((((.....(((((((((.....(((((((.((((..(........)..)))).))).))))......).))))))))....)))))))))))))).((((((........((((((..(((........))))))))).......))))))))))).))))...........)))))))........................)))..)))))))))))))).................(((................)))..............((((....)))).((((((.......…	30 31 32 33 34 35 36 37 38 39 40 41 42 43 53 54 55 56 57 58 59 75 76 77 78 79 93 94 95 96 97 98 99 100 101 107 108 109 110 111 112 113 114 168 169 170 171 172 173 174 175 180 181 182 183 184 185 186 187 188 250 251 252 253 254 271 272 273 274 275 276 277 307 308 309 310 311 312 313 314 315 316 317 318 319 320
RPL18A	chrXV:93843-94290	447	14221.5	0.356625	0.011918	0.837038											0.257	30	0.552	0.43	0.516	GUAUGUUCAAGAAUAAUAUCAAGGGUUUUAACCAACGCCAAUUAUGGUUAGAAGGAUUCUGUUACAUUGAAUAUAAUAGAUUAUCCUGAACUUUGGUAAGUUCAUUGGUUUUCUAUAAAUAUUCGUUAUGGUUUGCUGAAAAAUAUUGGUUAAUGUUUUUCGCGAUCAUCUAGCUUUGCUUCUGAUGUGACAAAUUAUUGGUCAAUUUAUUGAACUGAAUCUGGCUAAAAUAGUCAUACCAGAAGAAGCUAGACGUAUUAAAAUUCUGCGAGUGCAAACGGGUAUAUUUGAGGAACGAUAUGUUUCUUUUACAUCACGUUUUGUGCGGUAUUGCAAACCAGUGAGCAGAAUCUUUUUCUAAUUUAAUGAAAUAUUUGUACGGAAAACUAUUGUUUUCCG…	.....................................................(((((((((......((((((..((((..(((..(((((......)))))...)))..))))...)))))).....((((.(.((((((((((......))))))))))))))).(((((((...((((((.((((((......(((((((((((........)))).)))))))....)))))).)))))).)))))))..................(((((((((.........((((((((...))))))))........)))).))))).....(((......))).)))))))))..........................((((((((....))))))))…	69 70 71 72 73 74 88 89 90 91 92 99 100 101 102 103 119 120 121 122 123 124 137 138 139 140 141 142 143 144 145 146 153 154 155 156 157 158 159 160 161 162 169 170 171 172 173 174 175 179 180 181 182 183 184 186 187 188 189 190 191 198 199 200 201 202 203 204 222 223 224 225 226 227 228 233 234 235 236 237 238 240 241 242 243 244 245 247 248 249 250 251 252 253 272 273 274 275 276 290 291 292 293…
RPS9A	chrXVI:404956-405457	501	10329.9	1.03738	0.241804	0.826208											0.251	35	0.677	0.636	0.873	GUACGUCGUUAAUCUUCUCCUUUUAAGGGGUUGAGAAUAUUUUUAUUAAAAAAUCAUACUUGCUAUGAUUUUGAGGAUCGGGUCCUCAUAAAUAUUUUGAAGAGCCUUUGUUGAAUUUUUUUCUUUUCGUUUUGUUCAAUAAUGGACGGUUCUUCAUAGAAUACUUUUUUUUUCGGAGAAAACCUUUACACUGAACUCCCGACACUUCAGGUAAAGCGUUCCGAAGUAAUUCAACAUUAGAAGAGGAACAUUUCCCCAGUUCUGAUUAUGUCUGUUGAAGAUAACUCAAGUAUUCUAGGCUUAAUACAGAAAUGUGUUAGGUUUGAGAACUCCAUCAUGGAUUAUGCAUAUUCGUCAGUGACGUGCACAAUUCUUUUGAAGAUAGGAAGAACAAAACUU…	............((..(((((....)))))..))................((((((((.....)))))))).((((((((((((((((((((((((.....((((..(((((((...................(((((....))))).(((((....)))))......(.(((((((....((((((((.(((((..........))))))))))).))))))))).).(((((((.((..(..(((((.........)))))..)..))..))))))).............((((((((((((((((....)))))))))))).)))).((((...))))((.(((((..((......)).))))).)).((((((.......))))))........)…	17 18 19 20 21 26 27 28 29 30 51 52 53 54 55 56 57 58 64 65 66 67 68 69 70 71 73 74 75 76 77 78 79 80 81 82 83 84 87 88 89 90 91 92 93 94 95 96 108 109 110 111 112 113 114 171 172 173 174 175 176 177 184 185 186 187 188 189 191 192 193 194 195 206 207 208 209 210 211 212 213 214 215 216 220 221 222 223 224 225 226 230 231 232 233 234 235 236 245 246 247 248 249 259 260 261 262 263 273 274 275 276…
SNR17B	chrXVI:281373-281503	130	24783.5			0.823092	281401	281420	281429	281449	-15.3						0.246	16	0.141	0.348	0.611	GUAUGUUUUAUACCAUAUACUUUAUUAGGAAUAUAACAAAGCAUACCCAAUAAUUAGGCAAUGCGAUUGUCGUAUUCAACAACCAUCUUCUAUUUCACCAGCUUCAGGUUUUGACUAACACAUUCAACAG	((((((........))))))........((((((.((((.((((..((........))..))))..)))).)))))).....................................................	1 2 3 4 5 6 15 16 17 18 19 20 29 30 31 32 33 34 72 73 74 75 76 77
RPL39	chrX:75938-76324	386	15365.3	0.553852	0.024281	0.819409	75970	75992	76216	76239	-17.4						0.264	15	0.232	0.543	0.695	GUAUGUUAGAAAGAUAUUAUAAAUCCCAGUUAGAUGCUGAACUGAUCAAUAGCAAAUUAUAAACCACAUCCAUCUAAAUGACCUUACCACCUACAAUUUGGAUUUGAAAUAGAAGCAAUGUGUAAAAUAUAGGGAAAGGAUUAGGAGUGUUAACCAUACUAAAAUUUUUCUUAUCCGAAACAGAAAUCUAAAGUCGCCACUACGCAGAUUAAAAUAUGGUCAUAAACUGCUUAUUCUGAGAACUUUUGGUGGUCCAGCGUGGUUUAUGUCAGGUGGUAUUGCCUUGGAUCCGUGAAUGCAUCACAUUGAUGAGUUUGAACAUUGUUACUAACAUUUUUUACAAUUGUACACUUCGUAUGUGCACGAUAUGUUUCCCUUUUAAUUAG	................................(((((...((.((((....((((..................(.....).....(((((((.(.....)................................((......)).((........))............................(((((.......(((((((.((((...................))))................))))))).......))))).....))))))).))))....)))).))....)))))........................................(((((.(((.......))).)))))...................	33 34 35 36 37 86 87 88 89 90 91 92 271 272 273 274 275 276 277 298 299 300 301 302	........((((.(((((..............(((((...((.((((....(((...................(.....)....((((((((.(.....).............................(((((..................................))))).......................(((((..............(((((........)).))).............))))).((.....))........)))))))).)))....)))).))....)))))..........................................((((((.......)))))).))))).)))).((.......))
RPS30B	chrXV:678379-678790	411	8510.95	0.454108	0.020036	0.818549	678402	678428	678683	678713	-22.4	678757	678763	678770	678777	-4.6	0.258	16	0.619	0.559	0.777	GUACGUUAAUAUUGUGUUAAAAUGCUCCACGAAACGCUUUUUUUAGGAAACUUGUCCCCAUACAGGAAGAAGGUGUAUUAAAAGGGAAAACUACGAUCAAAGUAAUAUUUUGAAUAGGAAAGAUUGCCCCAUGAUAAUAUUAAUAAUCCAUCAAAUGCCUGUAGAUAAUGACUGAAAAAUGAAAAGAAAAUAAAAUAUUGUAUCAUUAUUAUGUUGAGAUGUAAAUGUACAAAAAAGGAAGAAAGACGAGAAUUUCAAAGGACGAUUAUUCUCGUUAAUAUUCACAACAUGUUGAAUAUAGACCUUUCCUAAAAAAUUAGCGUCUGCGUUGCAGUAACUCCAUAACACAAGUCUGAAUAUCUCAUUACUAACAUUAAAUGAAAAAUUUUUUUUUUUUCA…	.............((((((....(((.((((..((((.((((((((((((..........((((((.....((((........(((.........................................)))..................)))).....)))))).................................................................................(((((((((..............))))))))).((((((((.....).))))))).....))))))))))))...))))...))).).))).......))))))..............................(((((((......).))))))…	39 40 41 42 43 44 45 46 47 48 49 50 61 62 63 64 65 66 158 159 160 161 162 163 245 246 247 248 249 250 251 252 253 268 269 270 271 272 273 274 275 276 305 306 307 308 309 310 311 312 313 314 315 316 379 380 381 382 383 384 394 395 396 397 398 399	...........((((((((...((((.((((..((((.(((((((((((...........((((((.....((((........(((..........(((((((...))))))).............)))...................)))).....)))))).................................................................................(((((((((.((.......))..))))))))).((((((((.....).)))))))......)))))))))))...))))...)).)).))))......))))))))............................(((((((.......)))))))…
RPL14A	chrXI:432034-432432	398	13256.5	0.475121	0.01167	0.818339	432069	432074	432350	432355	-11.4	432394	432402	432407	432415	-4	0.334	26	1	0.392	0.68	GUAUGUUAAAUCCGGAAAACCUAUCAUCGAUUUGAGGAGGGAAAUGAACGAGGAAUGAGAUUUAGGCUACGAAAAAGUGCUGGCAAAUAUCCAAUCCGUUACCAUGGAUGAAGCUACUUGUAAACGAUAAGUAAAUGUGAAAAUACACAUUGCGAUAGAGAUACAAAAAAGUCUUUAUUUCCCUGUUGGAGUGGCCUAUAGUGGAUUAUUUAUUUAUUUUGCUAGCAGCUUACCUAGUUUCAGAAAGGUGAUGACCCAUAUUUGCGCAGUUAAUUCUUAAAGAGCCUGACCAUGUUUCCUCAAAUAUUAAACCAUGCCUUCCAUCGUUUUGAAAAAAUUUCGUUUACUAACAACUUUUAUGAAUAAUUUUUUUAAAUUAUUUGUUAUAAUUAUUAUAG	.............((....))..............((((((........((((((......(((((((..........((((((((((((....(.(((((((.....((((((................((((.((((......)))))))).((((((((........))))))))...((....)).((((((......)).))))...........(((...))).......))))))....))))))))...)))))))).))))............)))))))......))))))...............))))))......................................(((((((((....))))))))).((((((...))))))	36 37 38 39 40 41 50 51 52 53 54 55 62 63 64 65 66 67 68 83 84 85 86 87 88 89 90 97 98 99 100 101 102 103 109 110 111 112 113 114 155 156 157 158 159 160 161 162 171 172 173 174 175 176 177 178 237 238 239 240 241 242 247 248 249 250 251 252 253 258 259 260 261 262 263 264 265 283 284 285 286 287 288 289 296 297 298 299 300 301 317 318 319 320 321 322 361 362 363 364 365 366 367 368 369 374 375 3…	......((((((.(.............))))))).((((((........((((((......(((((((..........((((((((((((....(.(((((((.(((......)))..............((.((((((......)))))))).((((((((........))))))))...((....)).((((((......)).))))...........(((...))).................))))))))...)))))))).))))............)))))))......))))))...............))))))...(((...(((........)))...))).........(((((((((....))))))))).((((((...))))))
ECM33	chrII:393180-393510	330	18229.5	0.414318	0.015022	0.817834	393216	393227	393434	393445	-15.4						0.342	28	0.302	0.215	0.438	GUAUGUACACAUUCUCCUUUUUUUUCAUCUUUUUUUCUUUAUUUGCCUCUUUCCUCACAAAUCUCGAGUAGAUUCGUGGUCCUCUUCAUUCUUUUCUUUUUUCUUUGUCGAUUACUGGGCUUUUUUUCAUAGGUCUCGAUUGACGCGGACGGACAAUGCGAAAAAAAAAAAUUUCCAAAAGAGGAAACGGGUUUCGAGAUCUCGUGAGGAUGGUUUUGGAAUAUUCUUCAAUAUUUCUGCCUGUCAUAGGAUUAGGGCGAGUAAUGAAACAGAAUAAUACAUGUAUAAAUCGAUCGGGAAUACUAACACUACUUUUCUUUAUCUAAGCAG	((((................................(.((((((((((...(((((((..(((((((...(((((((..(((((((..........(((((((...(((........)))............(((......)))...............).))))))...........))))))).))))))))))))))...))))))).(((...(((((((......))))))).))).............)))))))))).)........................(......).))))...........................	39 40 41 42 43 44 45 46 47 48 52 53 54 55 56 57 58 61 62 63 64 65 66 67 71 72 73 74 75 76 77 80 81 82 83 84 85 86 179 180 181 182 183 184 185 187 188 189 190 191 192 193 194 195 196 197 198 199 200 204 205 206 207 208 209 210 218 219 220 221 222 223 224 231 232 233 234 235 236 237 255 256 257 258 259 260 261 262 263 264	..................................(((.((((((((((...(((((((..(((((((...(((((((..(((((((..........((((((((.((((((((...(((..............))).)))))))).)))..............)))))..........))))))).))))))))))))))...))))))).(((...((((((((....)))))))).))).............)))))))))).))).......................(((.(((((..............))))).))).......
RPL26B	chrVII:555830-556307	477	174070	8.28393	0.267874	0.813339											0.241		0.254	0.246	0.47	GUAUGUUUGGAGGAUACGAAUAACGAUAGAAAACAUGAGUGAAUUUCCGUCCACGAAAAAAUGUUAACAUAAAAUGCAAGAGAACAAUUAAUCGAAUAAUGUUAAAUUAUUGUAAAACAAUGUGUAUGAUGAGGAGGAAUGUACCUAAGCCAAAAAAAAAAAAAAAAAAAAAAAAAAAAAAAGAAACAGCUUUUGCAUAUUCAAUCCAGGCAUAGGGCGACUAUUUAGCACUCAACGAUUUUUAAGCUUGUGUAUUGCUGACAUAAAUUCCGGCUUUAGAAUCCAAUAUUGAAAAACGUGAGUACGCAGAGGAGAUAGAAGAAAAGUAGGAAGUUACCGUUUAUAUUGAUUUGUGAAAUGCAUACUCCGUUGGAUGUGGGGCAACAUAGAUUUAAGUGU…	...(((((((.((((.................................))))..........((...........))..............)))))))..((((.((((((((...)))))).)).))))(((((.(((((...................(((((((((((..((((.........(.......(((((((((.((((.((((((.....))))...(((.((((((((....((((((((((.......)))))......)))))....)))..............(((....))).............................................((.....)).......))))).))).(((.........)))..)).)…
RPS13	chrIV:579478-580017	539	15901.4	0.254897	0.04573	0.810328						579975	579985	579991	580001	-6.9	0.239	14	0.516	0.159	0.601	GUAUGUUUAUUAACACCAUAGCGAGAUAUUAAUGCAAAAGUUGCAUUGAAUAGUUCGCUAAAUCAGAUGACACUCUAAUGUGGAAUUCAAAAGUGGAUUUCUAAUAUAAUUUGUCUCUGUCGGAUCACAAUUCUAUUACAAGUUCCGGUGUGUACACAGGUAUAGUUUAUACUGGAGAGUAGUUUCUACUCGCUGUACAUUAGCUGGGUGAUUCCAAUUUCUUUUACAAAUAUGUUGCAUUAGUUUAACAGGUUAUACUAUCUGCCGUUUCUCAGUAUAAUUUACGCCGGAAAAUUACUGAUGGCUAGCCGCCUUUAUGAAUUAGUUUUCACAAAGCUCAUAACAUAACACGUUAACCUAUCGGAGGAGAACCAAGAUUGAAGAAUCACCCGGAAUAGU…	..................(((((((...(((((((.......)))))))....)))))))............................................................((((((..................((((((((.((.........)).)))))))).((((((...))))))....((((....(((((((((((...................((((........)))).(......).....((((....((((((..................)))))))))).....(.((((.((((......)))).)))))...................((....)).(......).........)))))))))))......…	19 20 21 22 23 24 25 29 30 31 32 33 34 35 43 44 45 46 47 48 49 54 55 56 57 58 59 60 145 146 147 148 149 150 151 152 168 169 170 171 172 173 174 175 177 178 179 180 181 182 186 187 188 189 190 191 272 273 274 275 276 277 296 297 298 299 300 301 430 431 432 433 434 435 436 453 454 455 456 457 458 459 503 504 505 506 507 508 514 515 516 517 518 519
RPS9B	chrII:604514-604927	413	15342.5	0.453417	0.026524	0.809878											0.283	21	0.83	0.384	0.809	GUACGUAUUAGACUAUAUCGAAGAGGAGGGAAAUUCUUCACUCUGACUCGUUGAUUUUGAAAGAGGUUCGGGUCCUCAUAAAUAUUUGAGAAUAUGAAAUUCCAUAAUAGUAUACCUUCAUUGAGUAGCACGACAACAGCCUGAAUUACUAUCCAUAUUAUGAAUAUCUUUAUUUACACUGAACUCCCGACACUUCAGUUAAACAGGGAUACAUUAGAGAUCAAGGUGAUCUAAUAGGGAACAUCUCUCUCGUAACAAUGGGACAGUAUUUUAUUUUCCAAGGCGGAUACCUAAUUAUGCGUUUUUAAUCAUAUCUCUACAAUAUUUAUGAGCACUUACUUGGGCCCUUGCAGACUUUUGUUCCGGGAAAACUUUUGACUAACAAGAAUCCAAUUUUAC…	..................(((.(.((((((.......)).))))..)))).(((..(((....(((((((((..((((((((((((.(((.((((((.........................................((((....((((.(((..........(((((((.((((.((((((..........)))))))))).))))))).....((((...(((((.(((.....))).))))).)))).........))).))))............))))(.(((......))).)........)))))))))...))))))))))))......)))))))).).((((....))))..((((......)))).............)))..))).…	75 76 77 78 79 80 81 82 83 84 85 86 92 93 94 95 96 97 165 166 167 168 169 170 171 178 179 180 181 182 183 194 195 196 197 198 199 205 206 207 208 209 210 211 224 225 226 227 228 242 243 244 245 246 309 310 311 312 313 314 321 322 323 324 325 326 327 328 329 330 331 332
RPL32	chrII:45644-45977	333	16165.8	0.216395	0.009446	0.80676	45680	45699	45887	45901	-18.1						0.261	14	0.385	0.405	0.405	GUAUGUGACAUAUAGAAUGCUAGAAUGAAUAGCCUAGACUGCAUUGUUAUGAGAGCAACGUUUGAUAUUUGUGGCGAUUGGAACAAACAUAGUACAUGCCAAAAUGAGAUGAAAUGUCCAAUUUGAACUGAUUAACAUACACGCGCAAGCUCGUAUUUGUUUACUGGUACACCUAGAGUUAGCCGAUCAAAGAGACAGUGGCAGAUAUAUGGGAAAAUUUUCUCCGGAAGAUUGCAUGCGAGAGUCUCAUAACCAGUCAUUUCCCAAGAUACAAUUCUCGGAGCUGUUAUACUAACAAACUUUUAAUUUUCAUUUUUUUUUUUUUUUGAUUAG	..................((((.......))))...(((((....(((((((((.(......................(((....................................)))......................((....))..(.(((........))).)...........(((...............)))........(((......))).....................))))))))))))))).....((.(((......))).))....................................................	37 38 39 40 41 46 47 48 49 50 51 52 53 54 245 246 247 248 249 250 251 252 253 254 255 256 257 258	(((((...))))).....((((.......))))...(((((....(((((((((.....((.((..((((..(..((((((....................................))))))...................((....))..(((((((((.((((.............................)))))))))))))..(((.......))).)...))))..)).)).....)))))))))))))).....((.(((......))).))....................................................
RPS23A	chrVII:727038-727357	319	13742.2	0.528568	0.021057	0.799919											0.339	10	0.349	0.746	0.81	GUAUGUUGACUAUUUCAAAAUUAAAAAAAACUAUCAACCCCCUAUUGUGAUAUCGUUUUAGGUGAAGGAAAUGUUGUGAGCUCUGGAGUGAUAAAUUUAUCAGUAACAUAUCCUGGCGCAAAUCAGUUUGGAGAGGCUUAAAAUGACACGUCACAGUGAUAAAAAGUAAUGAAUAGUGAACGGUCAGCUUCGGCCAUUCUUCCCAAUCUAUAGUGUGGAAAAUAAACCUUUUCUUCCCAAAAUAACUCAGAAAGUCACAGGAGGCCGUUUUUUACAACGGAAUCAUUUUUUUACUAACAGUUUUUUUUUAUUAUUAUAG	.....................................((.(((...(((((.........((.((((((((.(......(((..(((.......................))).)))......).....((.(.((((.....((((.((((((.....................))).))))))).....)))).).)).((((........)).))..........))))))))))...............)))))))).))(((((......))))).......................................	64 65 66 67 68 69 70 71 229 230 231 232 233 234 235 236 265 266 267 268 269 276 277 278 279 280
RPS7A	chrXV:505937-506338	401	8869.08	0.164925	0.007984	0.798528	505966	505979	506264	506278	-13.6						0.344	40	0.423	0.16	0.38	GUAUGUUAUUAAUUUGAAUCUAAACUUAAGAAUAAUGGAGAGUAACAAAGGAAAAAAGUGUGAACGGGACGAUACCAGAAUGUUUCAAUCUAGAAAAGUAUAAAAGAUAAGGACUAGGACUCAAAUGUAUUUGGCUGACUAUCGCCUGAACCUUGAUGCUAAGCAAAUACCAUAUCUUCAAGAAAAAGCCUACUCCAGUGUUUAAGAAGAAGGGAACGAUUUACUAGAUCAUGCUAUACGCAGUAAGGUUCUGAUAGUUAAUUACAAUCGGUCCAAGUUCUAAGCGGUGUCGUCCAUGCAUAUAUCAUUUACAAGUUACUGGCGUCAACUCUUCAAAUAUUCAAAAUAUCACCUAAUCAAACUUACUAACAUUUUCCUUUUUUGUUUUCCUUCUUUUAU…	.............................(((((.((((((((.((...........)).......((((((((((.........(......)................((((((.(((((....((((.(....(((((((((...((((((((.(((..((((....((...(((((........((........))......)))))..))...((((.....)))).))))....))).)))))))))))))))))).))))...))))).))))))....))))))))))................................))))))))..))))).........................................................…	30 31 32 33 34 36 37 38 39 40 41 42 43 67 68 69 70 71 72 73 74 75 76 110 111 112 113 114 115 117 118 119 120 121 136 137 138 139 140 141 142 143 144 148 149 150 151 152 153 154 155 175 176 177 178 179 206 207 208 209 210 244 245 246 247 248 249 250 251 252 253 254 255 256 257 258 259 260 270 271 272 273 274 276 277 278 279 280 281 286 287 288 289 290 291 292 293 294 295 328 329 330 331 332 333 33…	....((((.((((((((............(((((.((((((((.(((...........))).....((((((((((.........(......)................((((((.(((((....((((.(....(((((((((...((((((((.(((((((((....((...(((((........((........))......)))))..))...((((.....)))).)))).)).))).)))))))))))))))))).))))...))))).))))))....))))))))))................................))))))))..)))))..............))))).))).)))).............................…
RPL17A	chrXI:109577-109883	306	14980.9	0.305192	0.006871	0.79113	109607	109615	109812	109820	-12.3						0.33	9	0.377	0.466	0.628	GUAUGUCAAGAAUAUUAUAUGUUUAGUACCAGAUGAAACAAGAAUGAGUUGAAAUUCAAAAUGCGCGGAAAAUCCAUUAUGAUCAAGGGAAAUUGAAUAUGAUAAAUGAAUUAUUCAGAAAGUCACAAUUACCAGAUUGGAAUGAACUGUCAAGCUGAAAAGCAACUAAGGAUUACCAUUACGUGUUUAUGAUUUUGUUAGAAAAAUAUUGAAAACUUGAUAUUUCUUUCCGCUAGUUUCAUCUUUUUCAAUUACUUAACCGGAUCAAAAUUUUUUUUACUAACAACAUAACUAUUUUUAUUACAG	..............................(((((((((.................(.....).((((((..(((............))).........................................((.....)).............(((....)))......((....)).........................................((....)).))))))..)))))))))..............................................................	31 32 33 34 35 36 37 38 39 65 66 67 68 69 70 228 229 230 231 232 233 236 237 238 239 240 241 242 243 244
RPL27A	chrVIII:126551-127112	561	10586.9	0.210176	0.010947	0.785177											0.257	11	0.666	0.43	0.583	GUACGUAUCAUUUUCAGUUUUUGGACAUCAACAAAAAACCGUGCAACUGUGGUAUUAGAAAUCCAAGUUAUUAGCAGUUGAUGUUGUAUAAUUUGAGUUUGAAUUCGAGUAUUGUAUCUUCAUAUGGGAGUAGGGAGGAAAAAGCGUGGAGAUGUUAGAUCUGGGAAAAAACCUUUAAAUUUGAAUGAUAGCUUAUUAAUAGAAAUAUUGGACAAAAAGAUGAAUGAUUUAGGAGCGAAACUAACGAUUAUUCAUAUUCAUUGAGCUAUACGAGGCAGUGGAAGGGUUAUCAAAAAGUUGUAAUUUAAAAGAAAAAAGCAUCAAUAGCCACCAAAUAAGAUGGUGAAAGUUCCGCGAUAUAUUUGCUAAGACCAUAGGCACAUGUACGCAGGCGACCAG…	.......................((((((((.......(.((.......(((..........)))........)).)))))))))...............((((((.....((((.((((((...(((...(((((((((....(((((............((((........))))..........................................((((((((((..(........)....)))))))))).........(((......))).........................................((.......))(((((.......)))))........(((.(((((.((((.........)))).)))))))).(((......…	101 102 103 104 105 106 117 118 119 120 121 122 145 146 147 148 149 220 221 222 223 224 225 226 227 228 229 246 247 248 249 250 251 252 253 254 255 329 330 331 332 333 341 342 343 344 345 358 359 360 361 362 382 383 384 385 386 451 452 453 454 455 478 479 480 481 482 483 494 495 496 497 498 499
RPL25	chrXV:80360-80774	414	16379.3	0.262847	0.011262	0.781378	80382	80390	80690	80698	-12.7	80740	80747	80753	80760	-5.5	0.287	16	0.381	0.215	0.265	GUAUGUGAACUGCAAUAUUAAUAGCACGAGAAAAUUGAGAGGAAGAUAGAUGGGAACUAGUAGAGUUGAUAUUGAUGAGAUACGAAAACCACACGUAAAUAAACUAUCCGACGACAAGAAUAGUGCAUUAAGGACUUGAUUAAGAUAUGGUGAGCAACGUAAUUAUCGGGCUCAACAGUUUAUUAGCAAUCGUUUUGAUAGAAGCGUUGAUGCUGUGGAAGUUGUUCUUUUUACUACCAACAGCCAUUAACAAAUCCAUUAGAGUGUUCGUUCGUUUUUCUGCUCAGAUUCAAGAAAAUUAUUCCAUCCUCAUUAUACUUUUUUCUUCUAUUUCGUGCUCCACGUCGAGGUAUCAAGGAACAUAGUUUACUAACAUUAACGAAUUCAUCUCCUAUGAAU…	......................(((((((((.....(((((((.....(((((((....................................................((......................))...............(..((((..((.......)).))))..).............................(((((((((((((.(((..........))).))).))).))))))).............((......)).((((((...........))))))...)))))))..........))))))).....))))))))).........................................((((((((.....))))))…	23 24 25 26 27 28 29 30 31 49 50 51 52 53 54 55 206 207 208 209 210 211 212 245 246 247 248 249 250 251 302 303 304 305 306 307 308 331 332 333 334 335 336 337 338 339 381 382 383 384 385 386 387 388 394 395 396 397 398 399 400 401
RPS17A	chrXIII:225891-226289	398	11452.8	0.285814	0.011714	0.777049	225911	225916	226189	226194	-10.9	226237	226252	226261	226275	-10.7	0.193	18	0.383	0.487	0.75	GUAUGUUAAUAUGGACUAAAGGAGGCUUUUAAGGACACGUAAUAUUGAGUCGACAUGCGCAAUAAAGUCAUACAAUAAAUAAGUUAAAGAAAACAUAUGACGAUAUUUUCAGACGAUAUGGAACUGCGAUACCGAAAAAGUGGUGUGAUUGAAAUGAUACUCAUGUUUUGGCUAUAGUUGCAGUGGCUUUCCAAAAAAUUGGGAGUUAAAAUGCCUAUAGCAGUAUCACCGGAGAUUCAGUCUCUUGUGGAUCUUCUUUUUGCAUAGUUGAACAAGGGAUAAUAUGGCGCCAUGAACUGCCUCUACACAUUAUAAUGUGUUUUUGAUAUCAGUAUACUAACAAGUUGAAUUGCAUUUACAAACUUUUUAUUUUGUAUUGCUUUUCGUCAUUUUAAUAG	....................((((((.......(((.((......)).)))...............((((((.......................))))))..................(......).(((((........))))).........((.((....)).)).(((((((..(((..(((((((.(......))))))))....))))))))))..................(((...........................................)))..........)))))).(((........)))...........................(((..(((..((((((........)))))).)))..))).............	21 22 23 24 25 26 67 68 69 70 71 72 96 97 98 99 100 101 129 130 131 132 133 142 143 144 145 146 171 172 173 174 175 176 177 185 186 187 188 189 190 191 201 202 203 204 205 206 207 215 216 217 218 219 220 221 299 300 301 302 303 304 357 358 359 360 361 362 371 372 373 374 375 376	...((((((.((((......((((((......................(.((.....))).(((..((((((.......................))))))..))).............(......).((((((......)))))).........(((((..........(((((((..(((.(((((.(((........))))))))...)))))))))).)))))...(((((((((........)))))))))..........................................)))))).(((((....)))))...........................(((..(((..((((((........)))))).)))..))).)))).)))))).
RPS27A	chrXI:158615-158966	351	12608.5	0.699115	0.023647	0.775169											0.234	10	0.381	0.517	0.874	GUAUGUUAGUAUCCAAUAAAUGCAGCGCAACUGGACCAGUGAAUAGAACAAUACAUAUAGAUAAGUCGCAAAAAGAAAAGAAUACAUGUGGUGGAAAAUUUUGCACCAAGAGAGGCAAGAACUAUGAAGAAAGACUUUUGAAAUAUUUCAAGCGGUUGCUACAUAUAGUGGAUAAGAUUCAGGAUGGACGUAUGAGCUUACAGUUCAUUGUAGGGGAAUAUAAAAUUCUGAUGAUGGCGAACUUCAUUCCCAGCAACUCAAGCUAUUGUUAUUUUUCUAUUCUGCACCGAGAUGAGGAGAAAAAAGGAAGUUUACUAACAGUUAGAUUUAUUUCUUAUUCGUCUACAACAG	.....................(((((((..........)))................................................((((.(......).))))..............................................((((((...................(((((((....((((...((((((......))))))...))))...)))))))....((.(((.....))))).))))))...((....))............))))..................................................................	197 198 199 200 201 202 209 210 211 212 213 214
RPL23B	chrV:396810-397281	471	11266.6	0.424468	0.017176	0.767055											0.291	27	0.538	0.663	0.642	GUAUGUUAAAACCGAAACAAGUGGAAAUACCCAUUUAAAUCACACAAGAUGUCGUCAAUCAACAAAUAAAAAAGUAUAUUCCCGAGACUGAAUGUUACAAUUGAGACAAGCAAUGUUCAAGAAAUGUGGGAGUCUAUCAAUGAAUAUAGUGGAUAGCCAAAAUGGAAGAUGCCAAAUUUAUCCUUAAUGGCUUCUCCAUGCCUACAUCCAGAUAGCGAAAUCUACUUCUGGGCCUUAAAGCGUUAAAUGGAUGCCUUUCCAACUGAUUACUGAGAAGGUUACUUUUGUUAAGACUAUUGGAAGUUCUAUGCGGAAUAUACAAACUCCAAAAAUGUCCAAUUGUUGUAAGAUCAUUUAUGUCCAAGAAAUAUAUUUGUGUUGAUGGUUCCAUUCUUGCCA…	......................((......))............(((((........((((((..........(((((((.....(((((((((..(((((((.((((................((((((.((((((...........)))))).......(((((.((.((((.............)))).))))))).)))))).(((((..............)))))................(((........)))..................................................((............)).....)))))))))))........)))))).))).....)))))))....))))))........)))))...…	58 59 60 61 62 63 74 75 76 77 78 79 80 89 90 91 92 93 94 97 98 99 100 101 102 103 125 126 127 128 129 130 132 133 134 135 136 137 149 150 151 152 153 154 162 163 164 165 166 195 196 197 198 199 201 202 203 204 205 206 208 209 210 211 212 227 228 229 230 231 337 338 339 340 341 342 343 352 353 354 355 356 357 367 368 369 370 371 372 373 378 379 380 381 382 383
RPS4B	chrVIII:505247-505516	269	6649.07	0.241277	0.005301	0.762199											0.32	6	0.303	0.246	0.617	GUAUGUUGAUUUCCACCUAAAAAAAUGAAGAGUUGGCAAAACAAGAUAAUAGUUUUCUUUGAAGAUGGGUACCCUCUCAUGAUUGGUACAAGUGAUUUGCACCAAAGUGACGAUGCGGACUAAAGAAAGAAUAUAAGAGUUGUGUUUAUCUAUCUGGAAGAUAGAAUUCUGAUGAGAAACUUUAUCCUUGUUAAGUAACAGAUAAGCAUUGCGGGAUAUUUUUACUAACAAGAGUACGUUUAAUAAUGUUAAUACGAUUUUUCAUAUAG	...............................(((((...((((((.....(((((.(((...(((.(((...))).((((...((((.(((.....))).))))..)))).(((((.........................)))))..((((((.....))))))..)))...)))))))).....))))))....................(((.....))).)))))..........................((....))......	149 150 151 152 153 154 160 161 162 163 164 165
RPS25A	chrVII:534473-534785	312	9600.48	0.20494	0.012124	0.761366	534507	534515	534712	534721	-8.1						0.369	9	0.269	0.277	0.619	GUAUGUAUCUAUAAAUUUGAAACCAAUAUUAGGCGGAUAAGAUGAAAUAGUGACUGGCCAAUCCAGGAUUUAAUAUGUCAUAAAAGCCUGUUCUACCUUAAUGGGAUGAAUAUCCAUGUCUCUGUUAUAUGCUCCAUAGCACAGAUCUAGCUACCCAUGGUACUUUGAGAGAAGGAAACUACGUACUUAGUGGUGAUUUACAGUUAAAUUCAAUCUACAAUUCAAGUCAUUAGCAAAUAGUCUUUAUCCCAAAUUCUACUAGAGUUCGGUUUUUUACUAACAAGUAUGUUUUUACUUUUUACUUUAUCAUAG	......................((.......)).(((((((((....((((((((........................................(((....))).........................((......)).........................................(.......).(........).......................)))))))).......)))).)))))..............(((.(((.....)))))).((((......))))................	35 36 37 38 39 48 49 50 51 52 53 54 55 225 226 227 228 229 230 231 232 245 246 247 248 249	......................((.......)).(((((((((....((((((((..............................(((.......(((....)))............((((.((((...........)))).))))............))).((((....))))....((((.......)))).((((((....))))))..............)))))))).......))).))))))...................................((((...................)))).
RPS0B	chrXII:242321-242680	359	8640.67	0.313565	0.006878	0.755072	242350	242389	242579	242611	-24						0.337	8	0.36	0.503	0.719	GUAUGUACACAUAUCCCAUACGAUUAUGUUCUAUAGAUGAUAAUAGGUCUCGAAAAGAAUAUGUCCCCGAUUUAAUCAUAUUUGGAGGUCAGAGGACCAAAGGUAAUUUCAGAGGAAUUUUGAACACGCCGGGUUUAGAAGAGUUAGAAUUUCACUUCUUAGUGAGGGUAAGGAGAAGAAACUCAAUAAGAAUAUACAUCCUCGACUGUGUCAAAGAUUAUGAACUCCGAUGAAACAGUAAAACGUCAAAAAAUUCCACGGGAUAUAAUUCGGUACUUUAUUGGAUAUGGAAGAAAACAUUAUAUAUGCACAAAUGAACGCUCUUACUAACAUAAUUUAUCUUUCCUCUCUUUUUUUAG	.............................((((((.....((((((((.(((((.....((((((((.(.................((((....))))..........(((..(((........(((...(((.......................)))..))).(((....(((......)))...............))).(((...))).............)))..))).........................))))))))).))))).)))).))))..))))))....................................................................	60 61 62 63 64 65 66 67 260 261 262 263 264 265 266 267	(((((....))))).(((((.((((((..((.......))..)).))))..........((((((((.(.................((((....))))........(((((..(((.(((((.(((((.((((.......(((((.....((..(((((((.......)))))))..)))))))................))))..)))))))........))).)))..))))).......................))))))))).(((((((...)))))))))))).....................................................................
GLC7	chrV:432671-433196	525	8878.86	0.707633	0.104055	0.754541											0.293	28	0.707	0.354	0.47	GUAUGUUAAUGUUGAACUUCGCAGUCAAGAGAUAGAAUGCCUAGAGCUUCAGGUGUUUUAUGUGUUCUACUCCUGUUGCGGCAGUAAGAUAGUUACAGCAGUUAUUUCCGUUUGACUGAAAGAAUUUACCAAGCAUCUGAUGUUAGCCUACUCAUAUGUCGAGAUAGCCGAGAUAAUGUGUGUGUUUAGCUCUUCAUUUUUCUAUCUUAUUAGGCAUUUUUUUACCAAGAUUUCCUUAUGUUUUGUAUCAUCAUCCGGCCGGCGCCUCCCAUAUUCAGAAAAAUCCCCCUUGCUCACACUAAAAAAAGAAGGCAUUUUUUCGUUAUGAAGAAAACGAAUCUUUUUUUUUUUUGAGCCCGAGAGAAAGGUCGGACGAAAACCAAGAAAUGUGGAUUUGCA…	..........((((.(((((((((.((.(((.((((((((.((((((.......)))))).))))))))))).)))))))).)))....................((((((.(((((..((((...........................(......).((.......))...........((.....((.((((((((((((.........................................(......).(((((((.....(((.......................(((((....(((((((((.(.....(((((........))))).....))))))))))..)))))..))).....)))))))..........................…	19 20 21 22 23 24 33 34 35 36 37 38 39 40 42 43 44 45 46 47 55 56 57 58 59 60 62 63 64 65 66 67 68 69 76 77 78 79 80 81 106 107 108 109 110 111 113 114 115 116 117 192 193 194 195 196 197 198 199 200 201 202 203 254 255 256 257 258 259 260 292 293 294 295 296 352 353 354 355 356 367 368 369 370 371 372 373 410 411 412 413 414 415 416 417 418 419 420 421 452 453 454 455 456 457 458 459 460 461 462
YRA1	chrIV:1236842-1237608	766	6892.36	1.09066	0.419289	0.75286											0.192	21	0.297	0.531	0.73	GUAUGUUAAUACGUGAAAUGAGAGCUAUUUGUUUAGUUACUCGCAUCGUCUCGUGUGGAUACGAGAAAUAUUCUUUGUAAGGAAGGAUAUGGCACACGCUUUUGAUCAAGAAUUCUCUUUUUAGAGAUGAAGAAAGAGUCCGAAAUACUUCGCUAGAGAAAAUACAAAAAGAGUAUCGUUUUCAUAAGCCAACCAUACCAAUUUUUUUCAAUACUUCAAAUCAUGGCCUAUAAGGUUGGAAUUACCAGCUACCACUGAGAAUGGGUUUGUUCUUAUUGGCUGGGUUAACUCAAAUCAAUCUGACUAUCUGCUAAUCUGUCAAUCUUACAUUUUUAAGCUGGCGUAUUGUGUCGCCUCGACCGUGAUAGUUAGUUCCUAUUUUUAAUAAGCGUAUCAUCC…	(((((((.......(...(((((((((......))))).))))...).(((((((....))))))).............(((((((....(((...(((...((((((((...(((((....))))).................(((((.(...................))))))............((((((.......................................))))))..........((((((...(.((((((..(((((..((((..((((...((((((((((.(((((((((.((......))....................((((........))))........))))))))).....................(((...…	23 24 25 26 27 34 35 36 37 38 49 50 51 52 53 54 55 60 61 62 63 64 65 66 80 81 82 83 84 85 86 103 104 105 106 107 108 109 110 114 115 116 117 118 123 124 125 126 127 189 190 191 192 193 194 234 235 236 237 238 239 250 251 252 253 254 255 261 262 263 264 265 266 269 270 271 272 273 289 290 291 292 293 294 295 296 297 298 414 415 416 417 418 419 420 421 435 436 437 438 439 440 441 442 501 502 503 50…
RPL29	chrVI:223440-223771	331	10926	0.566649	0.027823	0.747153											0.218	7	0.502	0.706	0.565	GUACGUUAUAUUAUCAUGAAGUCCCCAUUUCGCCCAUUGGAAAUGCAGGUAGCCAAAUCUGAGGUGCGCUGAGUGGCAUAUAGUGGAGGAUAUAAAGAAAAAAAGAGAGAAGGGAAAAUAAUGGAAAGUUACCAGUGUUUGAACUUAUAGCGAACGCUCUUUCUCGAACGUUCAAUUACCUUUAGCAUACCCUUGUUCGAAGUUGCCCCCGCUAGCACCACUUCAGAUUGGCAGUUAGCUGCCACGCUACUCCCCUCCACCGUUAUGAAUCAUUUUUACUAACCUUUAAUGACCAUUCGCAAUUUCUGCGUACAUUCAUCGUCUUCUCCAG	........................(((..........)))........(..(((........))).).(((((.(((.....(((((((.................((.(((((........((.......)).((......)).......(((((.((......)).)))))................))))).)).......((........)).............(((((....)))))..........)))))))............................((((.....((((.....)))).....)))).)))..)).)))	83 84 85 86 87 88 89 110 111 112 113 114 152 153 154 155 156 169 170 171 172 173 190 191 192 193 194 230 231 232 233 234 239 240 241 242 243 254 255 256 257 258 259 260
RPP1B	chrIV:230019-230320	301	12375.7	0.126929	0.007756	0.744036						230275	230284	230291	230301	-10.3	0.223	10	1	0.579	0.863	GUAUGUACAAAAAUGCAACCUAAAACGACUUUGUGUGACUACGAAGAGAAAGAUUAGACAACAAUCGUCCCGAGAAAUGCGCAAUUUUGAAUAAUGGGGGACAGAAAAAUUCCAUGUAACGUUUCCCUCUAACAUGAUGAGAUACUAGGGGGCAAUACAUGUAGAAAUAUUUCUCCAUUAACGUAUUUAACGGAAAGCACAAGUCAGGAUCGAAUUACUUCUUCAAGGAUCUCAUUUUACUAACAAACUCAACGAAUAACGACUCUUCCUAUGGAGCUUGUUAUAUGUAUCAUUGAAUUAG	((((........))))..........(((.....................................)))(((..(((((((..........((((((((((...........((((((..(.((((((..................)))))))..)))))).........)))))))))).)))))))..)))...............................................................((((((((((......)))).))))))..................	75 76 77 78 79 80 81 92 93 94 95 96 97 98 99 100 101 113 114 115 116 117 118 156 157 158 159 160 161 171 172 173 174 175 176 177 178 179 180 182 183 184 185 186 187 188 257 258 259 260 261 262 278 279 280 281 282 283
RPS17B	chrIV:1355236-1355550	314	8546.66	0.653509	0.013174	0.74266											0.239		0.744	0.536	0.482	GUACGUACCACGAGAUGUUGAUGAAGCCGGAUAUGAUGGACUGGGCGCUGAACACAUGAAAUGAGGGCAAGGUUUGCAGAGAGAUUGAAAGCGUUAUGGGAACGAGGGGACCAGCAGGGCAUUCUUAUUUAUGAGCAGAUUAGAAAACUCCAUUACUGAUUAGUUUAGAAGAGCGCUCAAUGAAGUAGUAGAUAUUUAAAAGAUCACCAAAUAACCAAUUGCUUUCGAAUGGCACAUUCUAUCUUAUCCAAUGGUCUUGAAGAGAGGUAUUUACUAACUUAAGUUGUCUCAUUUGAUUAUUGCUAUUUUUAUAG	....(((((.((((((.........((((.......))).).(((((((.............(.((((...)))).).............((.(..(((...........)))...).))...................................................))))))).........................................((((.......))))...................))))))......)))))............................................
RPL14B	chrVIII:104405-104803	398	7634.92	0.616732	0.030345	0.742658	104439	104445	104701	104707	-15.2	104764	104774	104778	104788	-5.9	0.254	11	1	0.501	0.76	GUAUGUUGAACCUAAAACCCACCGUGGACAAACUGAGGAGGAAAUUGUAAGGAAGAGAAAGUCCCCGUAUGUUCAGGGACCGCCAACGACUUCCUGAUUCAUGCCUGAAUAGUGAAACAUGUUAAACAAUGAGUAGAUGCUGAAAUAUGCAAUGGGACAGAGGGCCGGAGAUGUUUCUAUUCUUUUUUUGCAUAAACAACAGUGAAAUUUCUACAUAUUUUGUUACUGGCAAACUCCUUCCCUGGCAGUUAAUAACUCCCAUACUUAAGAAGAUAACUUCAGCACAUGUAGCCAUACCUCCUCAAUUGCCAAAUAAUCUUUUCCUGUUUUCAAAGUAUUUCAAUUUACUAACAACUUUUAUGAAUAAUUUUUUAAAUUAUUCGUUAUAAUUACUAUAG	....(((........)))(((...))).......(((((((........((((((.....(((((..........))))).........))))))...........................................((........))...((((..(((.(((((.........................................................)))))...)))..)))).((..(.......)..))....................................)))))))........................................................(((((((((((...)))))))))))..............	35 36 37 38 39 40 41 50 51 52 53 54 55 61 62 63 64 65 76 77 78 79 80 90 91 92 93 94 95 297 298 299 300 301 302 303 360 361 362 363 364 365 366 367 368 369 370 374 375 376 377 378 379 380 381 382 383 384	....(..((((.............(((......((((((((....((..((((((.....(((((..........))))).........))))))....)).(.((((........................((((((((((...(((((((.((((....(((...........)))....)))).))))))).....))))).....))))).............((......))......((.((.......)).))..................))))).............))))))))....)))..............)))).)..............................(((((((((...))))))))).(((((.....)))))
RPS27B	chrVIII:148116-148666	550	13579.9	0.382021	0.005596	0.742082						148626	148632	148642	148648	-8.5	0.305	11	0.519	0.717	0.888	GUAUGUGAAAGAGAUAUUAAACAUAAGAUGUGAAGGAAACAGAAGAGAACAAUAUUUGAGGAAUGAAUUCGGAUGAAAUUCUAGUAGAAGAAAAAAGCCUAAAAUAAAAAGAAAGAAAGGAAAAUAAAGCAGUAAUCAACCUCUGACAUUUGAUAGGAGUAUGCGUUUCCGCAAAAUCAACAAAUCAUGCAUUAAACUGGUAACGGAGACUUUAAAGACGUGCAAAGAAAGCAAUUAAUUUUUAGAUAGGGAAUUGAAAGGCUCUGUAUAGCAGAAAAUUUGAGAUCUACUGUGGAGAUAAGCAUAUGGUGUUGAGUUAUGGGUAAUCUAACAAUAAUAGAAACUUAUAGCAGUUGAAGAUGGCGGAUCAUGAUGCCGGAUACUGCUGGGUAAUGAUUU…	.................................((((.(((..(((((.........((((.................((((......))))........................................................................................................(((....)))........................................................(((((...))))).(((((((.(((...((((........)))).))).)))))))..(((...)))...................((((((......(((((........)))))...))))))(((.........…	263 264 265 266 267 271 272 273 274 275 349 350 351 352 353 354 361 362 363 364 365 374 375 376 377 378 382 383 384 385 386 387 511 512 513 514 515 516 517 527 528 529 530 531 532 533
RPL24B	chrVII:787786-788178	392	8128.7	0.686388	0.032283	0.741109	787811	787837	788047	788076	-26.5	788129	788139	788145	788156	-10.8	0.217	18	0.698	0.78	0.967	GUAUGUCGCGUGCCCAUUAGGAAAUGAGAGAAUAUUGAGGACAACGAGGAGCUUCGCAGUGUAGGAAUUGAGAAAGAAGCGACCAUUUGAACAAUGCUGAGGUUAAUAAGAGGCCCACGAUAAAGGCGUUAUAUUAAUCAACGUUGAACAUCUUCCCAGAAAAGUACAUGCGAAUAAAUCAGGACCGUCGAAAGACGUACGGAACAUCAUUGGCAAAUAUACAUCGGGAUCUGUUGGAUAUGCUUGUCGUGAUGAAAUACUGUUCUCGUUGUCGGCUUGAUAAAUUUUCUCCCAUUUAAAACUCUUUGAACCAAAAUUGUGUACUAACAUCAAUUUGUAUAUAAACCAUGAGUGUAUUUCACCUUGUGGUUUUUCACAGCUUUUUAAUUUAG	(((((...)))))((....))....((((((.((((((((((((((((((.(.((((((((..............................(......).((((((((.((.(((.........))).)).)))))))).........................))).)))))............((((....)))).......(((((.(((((.(((..((.(((...))).))..)))...)))))))))).......))))))))))))..)))))))...))))))....................................................(((((((((((.....)).))))))))).....................	1 2 3 4 5 9 10 11 12 13 40 41 42 43 44 45 46 47 48 49 50 101 102 103 104 105 106 107 108 132 133 134 135 136 137 138 139 205 206 207 208 209 211 212 213 214 215 245 246 247 248 249 250 251 252 253 254 263 264 265 266 267 268 269 270 271 272 273 344 345 346 347 348 349 350 351 352 363 364 365 366 367 368 369 370 371	(((((...)))))((....)).((((.((((........((((((((((....((((((((..............((((............(((((....((((((((.((.(((.........))).)).))))))))..))))).....)))).........))).)))))............((((....)))).((((..(((((.((((((.((((..((.((.....)).)))))).))))))))))).....))))))))))))))..............)))).))))....................(((((.....................((((((((((.((.....))))))))))))..))))).............
RPL31B	chrXII:931349-931698	349	6510.17	1.00577	0.081016	0.739371											0.324	9	0.171	0.697	0.562	GUAUGUCGAAAUUAGCGUUGUCUUUACGUGGGAAAUUAUUGAAAGCCAACAAGCGAUAUUGUGGUGAAAUACCAAGCGAAAUCUAUACGGGUGAAAUUUCAUUUUCCAAUGAUUGACCCCAGGUUUUAAUUCGGAAUAUUAGAGGUUAUUAUAUGGAAUGCGUGAUGCAAGGACUGGAAGGUUCUUCUUCGGUACUGCAUUUCUCUGUGUUCUGCGAUCGAUAUCCGUACCUCACGUUUACACUAUAAUGGCGCUUGGGCCGAUGUUUUUGGCGUGAUGCUUUAGUUCCACCUUCUUAUAACAACUUUUUUUUUACUAACAGACCAAUCUUGAAUUGAUAUUAAUAUAG	..(((((((....((.(((((((....((((((...........((......))........((.......))...............(((.......(((((....))))).....))).....................(((((.......(((((((((.((.(((.(..(((((.((....)))))))..))))...))..)))))))))..............)))))...............(.(((((.((((....))))..))))).).((....))........................))))))....))).))))))....)))))))........	3 4 5 6 7 8 9 154 155 156 157 158 159 160 161 162 174 175 176 177 178 188 189 190 191 192 206 207 208 209 210 211 212 213 214 335 336 337 338 339 340 341
ARF2	chrIV:216157-216489	332	3905.87	0.108435	0.03716	0.737594											0.22	13	0.521	0.679	0.798	GUAUGUAACGAGUUUCAUUAGGAGGGAUAGACGCACGACACUAUCUGGUACUACGUGUUAUAUCAUACCCAGAAGGAAGGACUCUCUCCACUGAACGGUGGGAUGAGUUCCUAAAGGCGCCCCUUUAUUUGAUCAGGAAGCCGUAUUGAUUAUCUAAUAGGGCCUAGUUAUCCUAAUUGUGGGGAGUCGAGCAGUACGGCUCUGAUGUUUUUCGAACGAAGAUAAGGAGUUGACAUACAAAGUCAACAGAAGUUCUUCUUGUUAGCGUCUCUGUGCUCAAUAUCUCUCUUUUUUUCUUUAAGUAGUAAUUACUAACAUCAGCCAACCAAUAG	.....................((((((((...((((..........(......)..............((....)).(((((((..((((((....))))))..)))).)))...((.((((.....................................))))))......(((......)))((((((.......)))))).((((((...((...(((((......((((((.......))))))......))))).))..))))))...))))....)))))))).............(((((....))).))................	87 88 89 90 91 92 97 98 99 100 101 102 218 219 220 221 222 229 230 231 232 233 234 242 243 244 245 246 247 254 255 256 257 258
ACT1	chrVI:54377-54686	309	10013.1	0.153568	0.004818	0.732837	54413	54430	54591	54608	-16.6						0.372	34	0.504	0.159	1	GUAUGUUCUAGCGCUUGCACCAUCCCAUUUAACUGUAAGAAGAAUUGCACGGUCCCAAUUGCUCGAGAGAUUUCUCUUUUACCUUUUUUUACUAUUUUUCACUCUCCCAUAACCUCCUAUAUUGACUGAUCUGUAAUAACCACGAUAUUAUUGGAAUAAAUAGGGGCUUGAAAUUUGGAAAAAAAAAAAAAACUGAAAUAUUUUCGUGAUAAGUGAUAGUGAUAUUCUUCUUUUAUUUGCUACUGUUACUAAGUCUCAUGUACUAACAUCGAUUGCUUCAUUCUUUUUGUUGCUAUAUUAUAUGUUUAG	(((.(........).)))..................(((((((((..(((.(((.........(((((((((((..((((...(((((((.(((..(((((..((((.......(((...................................))).......))))..)))))..))).)))))))..))))..))))).))))))........))).)))..)))))))))..........................................((..((.......))..))................	37 38 39 40 41 42 43 44 45 64 65 66 67 68 69 70 71 72 73 74 84 85 86 87 88 89 90 97 98 99 100 101 169 170 171 172 173 180 181 182 183 184 185 186 195 196 197 198 199 201 202 203 204 205 206 224 225 226 227 228 229 230 231 232	(((.(........).)))..................(((((((((..(((.(((.........(((((((((((..((((...(((((((.(((..(((((..((((.......(((.((((((..((............))))))))....))).......))))..)))))..))).)))))))..))))..))))).))))))........))).)))..)))))))))..........................................((..((.......))..))................
RPL30	chrVII:439093-439323	230	14178.3	0.303962	0.024545	0.725556	439117	439125	439248	439256	-11.2						0.27	9	0.577	0.606	0.655	GUCAGUAUAACAUGAUUUUAUAACUAUUUCGCUUUAUUCUUUCAUGGGAUUAGCAAGAAGGCUUGGAAUACAAACAUGAAUUUUCAAAGUUUAUUCCUGCUCUUGUGUUUGAGAGAGUCCGUUCAAAGGAUGCUUCUCCAUGACUGUGAAAUAAAAGUGAGAUAUGCAAAAACUUUGAAUAAUCUACUAACAAGUUAAUACGUUAUUUUUUAUCGUUUACAUUUCAACAG	((((........))))........(((((((((........((((((.....(((.((.(((..(((((.......................))))).))).)).))).((((((.((((.......)))).).)))).)...))))))......)))))))))..................................................................	25 26 27 28 29 30 31 32 33 65 66 67 68 69 93 94 95 96 97 156 157 158 159 160 161 162 163 164	((((........))))........(((((((((((......((((((.....(((((..(((..((((((.....................)))))).))))))))....(((((.((((.......)))).).)))).....))))))....))))))))))).............................((....(((.((.....)).)))..))..........
RPL36B	chrXVI:75985-76223	238	7152.1	0.254788	0.019365	0.720835	76013	76020	76152	76159	-10.5						0.336	8	0.336	0.52	0.403	GUAUGUUUACCUGAACUAAUGAACUGUAGAGCAAAAGCAAAAUGAACUGAACCACUAAGCCAACAACAGAAAUACAAACAGGAUGAGAUUAAGCUCCAGAGAUAUGCAAACAUCGUUUAUAUCCUGCACCCAGCGUUGCAGUACUCCGUGGAGUCUUUGUUUAUUUAUUUUGCUCGUAUACUACGUGAGUACUAGUGUGCUUGUUACUAACAUAAGAUAUUCUAUUUUUUUCCUCUAG	(((....)))..................((((((((...(((((((.....((((..((...................((((((....................................))))))......((......)).))..))))....))))))).....)))))))).............((((....))))......................................	29 30 31 32 33 34 35 36 168 169 170 171 172 173 174 175	....(((((..........)))))....((((((((...((((((((.((.((((..((...................(((((((.((............................)).)))))))......((......)).))..))))..))...)))))))).)))))))).............((((....))))......................................
RPL43B	chrX:608306-608581	275	7801.64	0.416584	0.006543	0.720107											0.247		0.52	0.434	0.408	GUAUGCAUAUAAUAGAGGAAUUGGAUGACUAAAUGUUCUUAUAUUGGAGUUAGUGGAGAUGCGUGGUAGAUUUGAAUUAAAUAGAAAGUGCUGGGGUUGAUAAACCACGAAAUAUCGCAGUUGAGGAGAAUGAUAAGCCAGGAUAGAUGGUAGCGCAUUUUUGGGGCAAUCUCACUGUAGGUCCACCACAACUCAAUAUGACUACAUCGAAUCAGUUAUAAGGCAAGUUUUUAGUUUACUAACAAAUAUUUCCAUCUUAUUUUUUUUUUUUGCAG	...((((..........((..((((.((((.(((((....)))))..)))).(((......((((((....................................))))))......)))..................(((.........)))...........((((...))))......((....))..............................................((((......))))...))))..))............)))).
RPS11A	chrIV:491559-491898	339	10759.7	0.331289	0.008438	0.719554	491585	491607	491830	491852	-23.7						0.437	21	0.598	0.43	0.717	GUAUGAAUUUAGCGAUAAUGUCUCAAGGGAUUUAAAGAAAUUUUACCUAAAGUAACUUUGCUGAUAUAUAUCGUCUGAGGAAUUGUUUAGAAUAGAUGAAAACUUAGCAGGUAUCCUAUUGAAUUCUUAGCAUGUUUAUUGUUACGACUAAUAGAAUUUGCCAGUCAAAAUUUACAAUAUUUGCGUUAAUUAACUACAAAACCGGCGGUGCCGAAGGCUUGAUAAAGGUAGCACAUUUUUAUACUGAUUCAUUACGUUUACGAUAGUUGAUUGGGUAAAAUUUCUUUUUAUUUCACUUAUGCGAAUAACUUACUAACCUUUGUAUCAUCCUUUUUUUAG	..(((.....................(((((..((((((((((((((((......................(......)...........................................................................................................................((((...))))..........................................................))))))))))))))))..)))))................(((........))).))).((......))	27 28 29 30 31 34 35 36 37 38 39 40 41 42 43 44 45 46 47 48 49 272 273 274 275 276 277 278 279 280 281 282 283 284 285 286 287 290 291 292 293 294	...((((...((.(((..........(((((..((((((((((((((((...(((((.(((((.......((......))..........................((.....................)).......................................................................))))).((((..............))))..................................)))))..))))))))))))))))..)))))..................(........)....)))))...)))).
RPS14A	chrIII:177906-178213	307	8714.66	0.185555	0.008935	0.719245	177938	177957	178106	178126	-16.8	178177	178182	178187	178192	-4.3	0.238	11	0.453	0.26	0.705	GUAUGUUUAAUCACAUAGUGAACAUUUUUAAAGCAUCUCUAUUUUCCAUUGAUUGUUGUUGAAUGUUUCUGACGACGUGCAAGAUACAUUGAAAGUCAGAAACAUAAAGACAAUUCAACGAAUUCAUUGCCUCCAAAGUAAUUCAUAGCGAUUAGUUGAGCCUAUUGUGUCAAUGGCAGUAUAUUUUGUCAACUUUUUUUUCGAUGGAAAAGCAAAGAUACUAUGUAAGAAUUAAAAAAAAAAACUUUUGGAUACUAACAACAUUACGUUUGAUAUCGUCCGAUAUCGAUUUACUAUUUCCAUUUAG	.(((((......)))))...............(.((((...(((((((((((.((((.....(((((((((((.....................)))))))))))...))))...............................................(((............))).......................)))))))))))....)))).)..................................................((((((....))))))....................	42 43 44 45 46 47 48 49 50 51 52 63 64 65 66 67 68 69 70 71 72 73 95 96 97 98 99 100 101 102 103 104 105 201 202 203 204 205 206 207 208 209 210 211 272 273 274 275 276 277 282 283 284 285 286 287	.(((((......)))))..............((.((((...(((((((((((.((((.....(((((((((((.....................)))))))))))...))))...............................................(((............))).......................)))))))))))....)))).))..............(((......))).(((.................((((((((....)))))))).........)))......
YBR090C	chrII:426516-426873	357	6823.53	1.99108	0.520033	0.714348	426547	426555	426818	426828	-12.9						0.238	8	0.316	0.616	0.515	GUAUGUAAGGCGCUGGGUGAGCCCAGCGGACGAGGAUGGGCUUAAUAAGAACGUACAGUUUAGCACAGCUAGAACAGGAUACAGCUAAGGGCAACUCUGCUUUUCGGGAGAAGUUAAAGAGGGGUAGACAAUGAUGGUAAUCUUAUAAACCGGCUACAAUGAAGGUUGUAGCAGCAAGGAAGAUGAUAUUUUAAUACGGUUCAGGUGAAAUGAAAUAGCCGCCCAUAACGGCAUGCUCAAGUUGUAAGUCAGGACUCUAGCUUUCUACUGUAGUAUCCUCUAAAGGACUGCUGUUCUGUGCACCCCCUUCCUUUGUUUAUCAUAGCGCACGACAAGAGUACUAACUAAUUAACUUAG	..........(((((((....)))))))...(((((.(((...........................................(((...)))....(((((((.(..(......)...).))))))).(......)................((((((((....)))))))).........................(((...(((...........))))))......(((.(((.......))).))).(((..((.((........))))..)))...........((........)).)))...))))).(((......)))...............................	11 12 13 14 15 16 17 22 23 24 25 26 27 28 32 33 34 35 36 153 154 155 156 157 158 159 160 165 166 167 168 169 170 171 172 309 310 311 312 313	.....((((.(((((((....))))))).........(..(.......)..)...............................(((...)))....(((((((((..(......)...)))))))))........((............)).((((((((....))))))))...............................(((...........)))(((......))).(((.......))).((.((..((((.((........)).((((((......))).))).(((.(((((.......................))))).))).))))..)).)).......)))).
UBC13	chrIV:629905-630173	268	4758.02	0.899338	0.188809	0.712861						630042	630070	630122	630146	-21.7	0.269	18	0.326	0.665	0.748	GUAUGUUCAAACAAGAGCAGUGGAUUAUAUACGAAAUCUGAAGUGACGUUUUCGUCUGAGCCGUCACACUCUACACUGUUUCCUCUUGAUAAUGGCUAGAACUUACAUACUAACGCAAAACUUCCAAAACAAGAAGGCUUUUUUUGUCCAGUUUGUAGCAGCGUUCCGCCUUCCCUUUGUCCAUAUCCGCAAACGCUCAUAUGGAGGGAAUUCAACAGAACAAACUACUAGGGCAGAAAACGCAAAGUCUUUGUGAACUUUCAUAUAG	...(((((......))))).....................................................................................................((((........)))).(.((((((((((.....((((....((((....((((((....((((((..((....))..)))))))))))).......))))...))))..)))))))))).)..........................	4 5 6 7 8 15 16 17 18 19 140 141 142 143 144 145 146 147 148 149 171 172 173 174 175 176 181 182 183 184 185 186 199 200 201 202 203 204 205 206 207 208 209 210 231 232 233 234 235 236 237 238 239 240
SUN4	chrXIV:501156-501502	346	9855.35	0.619793	0.059581	0.712297											0.37	28	0.407	0.662	0.909	GUAUGUUUAAUUUAAUGAUAAGACCUUUCAUGUUACUAUAUUUUGAGUUUGCAAAUUAUUCCACUGAUUACGAAAUUGCUGUGCUUUUUUCGCUUCGGUGCAUCGUCAUUUUUCGAGAAUAAAGCAAAUUUUUACAUGCCCGUUAUUUUUCCGUGCACAACUUCUUUUUGGCUUUUUUGGCCGUCGGAUUUACGGCGCGAAAAUAAGUUUCUGACUUCUCGAGAUAUAGCCAUUGUAGAAACUAAAACAAUAUUGAUUGAUUCAAUUAGCACUAAUCUUAGAAAAUUUGCAAUCCUACUCUUUUCGCAAUGAUUUUAUUUACUAACCCAUCCCAAAUUUAUUUUAG	................................................(((((((((.(((.........(((((............)))))(......)..........(((((((((...((.((((((.....(((((((......((((...............(((((.....))))).))))...)))).))).....))))))))...)))))))))........................................................))))))))))))......................................................	111 112 113 114 115 116 117 118 119 126 127 128 129 130 131 205 206 207 208 209 210 216 217 218 219 220 221 222 223 224
RPS16B	chrIV:307333-307765	432	7285.42	0.483324	0.012523	0.709338											0.218	13	0.493	0.543	0.556	GUAUGUUAAAUAAUUUAAACGAUGUCACGAAUUUGUGAGGGAUAUUGAAACCAUGCAGUGAGAUAAUUUCAAUUUAAGAACCAUAUCACCUGAAUAAGACGGGUGGGGCAAGCACUAGAUGCGAAUCAUAGUUUUAGAACAACGGAUCACCAUUUCACACGUUAAAGACCGAGUAGAAAUAACCAAUAAAUUGUGUGGGAAAAUAUUAUACUUAAUUUCUCUGUGGAGUAAAGUAAUGAGCGUCUUUUGCGGUCUUAUUUAUUCAUUCGCUCCCCUUGCAAUGAAUUUUGAACAGAAUGCUCCAAAGAGGAAGUGCCAGGGUACCUCACUUGUUUCACCCUUUUACACAGUUCAUAAUAUUUUUGAGGAUUUUGAAUUUCUGUUUUACUAACAUGUGAC…	...................((((.......))).).(((((............................................(((((((.......))))))).....((.......))......................................................................((((((.......)))))).....((((((.(((((((.......((.(((.....))).))......(((((((.((.......)))))))))...........))))))).)))))).......(((............))).))))).........................................................…	86 87 88 89 90 91 92 100 101 102 103 104 105 106 217 218 219 220 221 222 224 225 226 227 228 229 230 261 262 263 264 265 266 267 280 281 282 283 284 285 286 298 299 300 301 302 303 304 306 307 308 309 310 311
RPL19A	chrII:414753-415259	506	7416.11	0.419948	0.021441	0.709072											0.332	20	0.198	0.467	0.612	GUAUGUGAUGCAGUGAAUAAUGAAUCUAUGAAAGUUUAUCAGGAAUAAGAUAGAAUUGUUAUAAUAACUCCCUCUUGAGGAAUGCGAGUUUGAUGAGUUAUCACCUGAAACACCAGCGUUAUUGAAAAGUGAUAUGGGUAAUAUAUGCCAAGAACGAUACUGUGUUCCAUUUGCAUCAUGAAUAUGCUAGUGAAGCCAGAUGUUUCUAUAAUCGGAGUUUUAGCACUAAAAGGCAAAAGAGGAAACUUGUGGAAGAAUUUUUUUUCUGUGCAGUUUACCAUUAAGAUAUUUAUAGCGAUAAGUGAGACCAUUAAUAUGAGUAUUCAAUACGAGAACCAGUUACGUGAUAAAAGUUACUCGAGCUGCUGCAGUAUCCAGCAUACAUAAUAACCAUGUCAU…	((((...))))..................(((((((((((......(((((((((((((.......((((((......)).....))))...........................((((((.((((((((((((((......(((((.......((((((((.........((((.......)))).......(((..................................)))......((((((.((((..(((........))).)))))))).))........................................................................................))))))))..)))))........)))))))))…	47 48 49 50 51 52 53 54 55 117 118 119 120 121 122 124 125 126 127 128 129 130 131 132 133 134 135 136 137 144 145 146 147 148 156 157 158 159 160 161 162 163 368 369 370 371 372 373 374 375 378 379 380 381 382 391 392 393 394 395 396 397 398 399 400 401 402 403 404 406 407 408 409 410 411 438 439 440 441 442 443 444 445 446
RPL18B	chrXIV:64018-64450	432	4328.47	0.964846	0.146055	0.706363											0.178	17	0.318	0.555	0.45	GUAUGUAUUGAAAUCUCCCUCCCAAUUUUCUUCAGGAUAAAAGGAUUCUGUGAUAUUAUUAACUUCUAGUCCCGGCGAUCUUCUAAUGGCUUCAGUCUUAGUAUCGUUGCGUGCGACGGAUCUCUUAGACAAAAGUGGAAUUUGUUCUCUUUUGUGUUAAAGAUUUCCACUAGAACAGAAAGCGGUAGUUUUCUGGAAAUUCUGCGAGUACUAAAGGAAGUACAAUACGACCUUCAAGUGCGGACCAACUAUUAACUGAGCAGAAUCUUUUUUCUUCAAAGAGAAAAACAAAUUGGUACUUUUUCGUUUUGCACUCUUUUUGGCUUCAAUUAAUGGAAGAAAUUAAAAGCUGCCUAUCGAGAAUACCAACAAAUCCUUUAUCCCUUUACUAACAUAACG…	.................................((((((((.((((......................))))(((((((...((((.(((....))))))).)))))))........(((..((((..(((((((.(((.....))).)))))))....))))..))).......((((((((....))))))))...(((((((..(((((.((((..((.....))..))))..)))))..................))))))).(((((((......))))))).......((((..((((((....(((((........((((........))))........)).)))....))))))))))...............................(…	73 74 75 76 77 78 79 103 104 105 106 107 108 109 129 130 131 132 133 134 135 149 150 151 152 153 154 155 176 177 178 179 180 181 182 183 188 189 190 191 192 193 194 195 199 200 201 202 203 204 205 208 209 210 211 212 237 238 239 240 241 260 261 262 263 264 265 266 268 269 270 271 272 273 274 281 282 283 284 285 286 287 301 302 303 304 305 306 358 359 360 361 362 363
RPL2A	chrVI:221267-221414	147	7263.27	0.389102	0.013516	0.70449											0.313		0.602	0.424	0.572	GUAUGUCAGCACCGUGAUUUAACAACCAUGUGAUUGUCGUAAUGGCGCAAUGUCAUCACACCCUUUUACAGUCUUUUUAUUCCUUUUGUUGAAAAUGUAUCGUGUAUACUAACAGAACUGUGUUUUUUCUCAUUAUUUUUUAUUCAG	........((((.((......))....................(((.....)))...............................................)))).(((..........))).........................
RPS21B	chrX:156789-157249	460	7120.76	0.322356	0.008432	0.703191	156815	156842	157158	157184	-26.8						0.285	15	0.447	0.476	0.79	GUACGUAAAUUAUAGCAGAUGAUGGCGCGCAAAGGAAGAAAGAAGAGGACUGAGUAAGCGUGGACAGACAAGGGAGCAUCGACAGAAAAAUAAAAUUAUAAUAAGUUAAGUGUGCAAGAUUAGUGGUACAAAUAGGGUGGGACCAACAUGGGUUUAUAAUCAUAUUGGUUAGUAAUACAUCAAAUUCAAGAAAAUGCAAAUAACCCAUUUAAAUUGGCACAAGUGUUACCUGAUACUUUAUCAUGUGUGGUCUAAGUACACAUCUCUAAGAAAUGUGGCGUUUUAACGACAAAAUUGGAAUCCCAAGAGAGAUAUGCUGAAAAGACAUCAUAAUUCCGAAUUAGUGGGUUUCCAUAUUCCAGAACUACUCUUAGAACUUUUCUUUCAUUCAUGUGCAGA…	..........................((((...(((.((((((((((..(((((...((................)).((....))..................((.......))...................((......)).....(((((...............................................))))).........(((......)))........(........).(((.........)))..................................(((((.((((.......................................)))).)))))...............)))))..)))))))))).)))..))))...…	38 39 40 41 42 43 44 45 46 47 50 51 52 53 54 370 371 372 373 374 377 378 379 380 381 382 383 384 385 386	((.(((..(((((.....))))).))).))...(((.((((((((((..(((.....((................)).((....))..................((.......))...................((((((.(((((.((((........)))).)))))...................................(((.......)))(......)...................(((((.......))))).((.....))........................(((((.((((..((((.((((.((......)).)))).))).....)..)))).)))))..........)))))).)))..)))))))))).))).(((((...…
RPL13B	chrXIII:550801-551203	402	7366.04	0.227945	0.00543	0.701617											0.189	7	0.338	0.445	0.802	GUAUGUUGAACUGAAGCAAUAAGAGCUAUGAUUGAAACGAACACGGAACGACUGAACUAAUGCCUAAACUAGCUGUGUAGAAACAAGCAUUGGAUAACACUGUAAAUUAACAGUAGGAACCGUGGAAUAAUUAGAUCCCGCUGUCUUUGAAACGUUGCAAAAAUCAAGAUCAAAAGAAUCAUUCUUUGAGAUAAUUGGCACUUUGACCAGUUUAUAAAUAGGCGGGUUGCACUAAAAGGAUGCCUUGAGAUAUUUAGAGGAAUCAGCAUGGCGAGGCAAUGUAAAUUGUGCAUUAAUAAUGAGGUUAAAUGAUUAUUACCCUGAGAUUCGUUUAUCAGAAACUAGAAAUAAAGGUUUACUCAAAGGAAGCAAAUUUACUAACUGAUUUUUUUAUGAUUA…	(((.(((.......(((.......)))..............(((((..........(((((((.......................)))))))......(((........)))......)))))............((((((......(........)......................................((........))............)))))).(((((.........((((((........................))))))..........))))).............................................................(((..(.....)..))).))).))).....................…	42 43 44 45 46 57 58 59 60 61 62 63 87 88 89 90 91 92 93 120 121 122 123 124 137 138 139 140 141 142 221 222 223 224 225 226
RPS10A	chrXV:867149-867586	437	8045.77	0.443454	0.021871	0.699627						867535	867543	867551	867560	-12.8	0.316	9	0.645	0.657	0.786	GUAUGUUUUAGAAUAACUUUCAGAAAGCAUGAAGAUACACGGAAAGUCAAGCGAGGGAAGUUAUGCGUAUACACAGUAGCGGUAGUGUGCAUUCACAUACACGAUGUUUCAAACACACAGAUGGAUACCAUGCAUAUGAGGUUAAAGGAUUUCUUAUGAAUAUAUUAGUGGAUUACAUAGAAGAAAUUACAAGGAACCGUGUGACGACAUUUUCGAAAGGACAGCACAAGGCCAUCGACCCUGGAGACGUAUGAAAUAUGGUAUACGUCCUAUAUUUGGGCAAGAAAACGGUAAAACUGUUUUACGCGGAGAUCCAACUUUUGAUCCUUACCGAGUACCACGAAUCAUCUAUAUGAUCUUUUUACUAACUUAUCUUCAAUUUCAACGGAGAGAUGUAAA…	.......................................(((...((((......(((.....((((((...........(((..(((((.................................................((((....)))).(....)......................................((...(((........)))...))...)))))..))).....(((...(((((((((........)))))))).)......)))......................))))))....)))......)))).....))).....................................................(((((((((....…	246 247 248 249 250 251 252 253 262 263 264 265 266 267 268 269 387 388 389 390 391 392 393 406 407 408 409 410 411 412
RPS26A	chrVII:148598-148966	368	8744.84	0.210186	0.006368	0.697061											0.247	11	0.356	0.532	0.549	GUAUGUUAACGACACAAAAGUGUGAAAGUAGAGAAGGGAAGAACGAUGAGAUCUUUGAAUUGGGAGAAAGUAAUAGUGACAAGAUAUUAUUAAAACAUGGCAAAUGUAACUUGUUUUCUGAAAGGAAACCAGUUAAUCACUAGAAGUGUGCCAAUCAUGAGUUCACACUAACUAAAGAAAAAGAAGGAAGUCGCCCAUCGUAUGCAAUGUACUUAUUAUUGAAGAAUAUUGUACCGAGAAAAUUUCAAAUGUUACGUAAAUAUCUCCUUCCCUUUUUGCCACGAUCAUUUUAAAAAAAUUGAGAAGUUACUAACUAAUUAUUUUAACUCUUUGCAAACCUGCAAUACUCGUGAUGAAUAUUUAAUUAG	...........((((....)))).......(.((((((..............(((......)))...................................((....)).(((.((((((.....)))))).)))............(((((.............))))).................((.......)).((...((((((((.(((.......))).))))))))....)).........................)))))).)..........................................................((((......))))........................	113 114 115 116 117 118 124 125 126 127 128 129 203 204 205 206 207 208 209 210 226 227 228 229 230 231 232 233
RPS29A	chrXII:898157-898645	488	7153.89	0.448934	0.021837	0.694001	898174	898196	898572	898594	-19.9						0.305	15	0.368	0.582	0.744	GUAUGUACCAAGUUCUAUUCGAAUUUAAAGGUUAUGAGGUACAGGAAGGCUGAAAAAUGAAAACUUCGAGAUGAAAUAAUCCACGUCGAAAGUAAUGCUGAAAACACAAGUAGCUCUGGAUUCAAAUCAUAAGGACGUACAGAAGUGUUGCUGACAAAUCGCUUCUUUUUGAUAUUAGAAUUUCAUUCAAUGAACAACGGAUUGAAGAAUUGUCGUGUCGACAGGAUUGUACAUUUUACCAGGACUGAGGAAUGAAUUCAACGGCUUUGCCGAACAAAUCACGGCAUAACCUGCAGAAUAACAUAACAACAUAGCGCUUAUUAUCAUUGCGUAUGCUGGCUGAAACGAACCUUUCACUGAAUCAGCUCAUAUCGCAUGGACGGAAUAACAGGUAUAAAA…	.................(((((.((((((((..(((((((.(((.....))).........................................................(((((................................)))))............................................................((((...))))........................................((...(((((.........)))))...)).................................(..((((((((..((((((..................)))))))))).))))..)...........((.......…	24 25 26 27 28 29 30 31 34 35 36 37 38 39 40 268 269 270 271 272 282 283 284 285 286 338 339 340 341 342 343 362 363 364 365 366 367 416 417 418 419 420 421 422 425 426 427 428 429 430 431 432	....(((((..((....................))..))))).(((.(((..............................................((..............((((((.....................)))).))..............)).((..((((..........................))))..)).....(((((...))))).((((.((.((((((...(((.(((((.....((((..(((...(((((.........)))))...)).)..)))).........................(..((((((((..((((((..................)))))))))).))))..)...........((.......…
QCR9	chrVII:859260-859473	213	4141.55	1.3299	0.100606	0.692357	859280	859299	859387	859411	-22.5						0.333	20	0.464	0.715	0.493	GUAUGUUGGUGUGUGUGUGUGCUGCUUCACAUUUCAGGCUAAAAAUGUUAUCCGUGGAAUCUUCCUUAGCCAAGUAUCAUGGGCUUUGGAAAUUAGUUUCCCACCGAUGAGCGCAACGACUUAGCGAAGCUUAUGAAAUUGGUGACAGCAGCUCUAUGAAUAUGUUCCAUGCGUUUCCAUUCAGGUUACUAACAAUGCAUAAAUUAUGAGUAG	.(((..((((.((((((((.((((((((((.(((((((((.......(((((.((((((.(((((..((((..........))))..))))....).)).)))).))))).(((.........))).))))..)))))...)))).))))))....................((..((.....))..))...).))))))).))))...))).	12 13 14 15 16 17 18 21 22 23 24 25 26 32 33 34 35 36 48 49 50 51 52 106 107 108 109 110 134 135 136 137 138 147 148 149 150 151 152 195 196 197 198 199 200 201	.(((..((((.((((((((.((((((((((((((((((((.......(((((.((((((.(((((..((((..........))))..))))....).)).)))).))))).(((.........))).))))..))))))..)))).))))))....................((..((.....))..))...).))))))).))))...))).
RPL40B	chrXI:618374-618742	368	6469.97	0.074175	0.006763	0.691221						618676	618694	618701	618720	-15.3	0.272	14	0.662	0.594	0.696	GUAUGUUACGGCGAAUACAGAAUACUAUGUUCGAAAUAAUAUGAGGAUUAUACGAUAGCAAAAAAGCCAUAAACGAAAGACAUAAAUGGAAAAUGAUUGACAAGCUCACAAUUUAUUAAACAAGUAGCAAUUGAGAAAAACUAUUACCUGCGGCAAGCUUCUGAGUUUACAUUAAAUCUGUAGAGCAAAUUGAAAAUGUCGCAUAUGUGCUGAAGGGUUUGUUUGUUCCAUCUUAUUUUGCAUAACAUAGUUAUAUUUACUUGGUCGCAUAAAAAAUAUUUUUUACUAACGUGAAGUUUCUUUCUUUAUGAUGUACGCACGCACGUCUGUGCUUACUCCAUAAAUGAACUUAUUCCAAUUUUGUACAG	.........(((.((........(((((((.(............).....................((((...............))))..............(((((((......(((((.((.(((............................))).))..))))).........))).))))...........(.(((....))))....(((.........)))...............))))))).........)).)))....................................((((((((..(((.(((((......))))).)))..)))))).)).....................	305 306 307 308 309 310 317 318 319 320 321 328 329 330 331 332 339 340 341 342 343 344
RPL40A	chrIX:68715-69149	434	7835.6	0.163429	0.008715	0.69034											0.332	12	0.627	0.5	0.362	GUAUGCACCAUAUCCAUUCUAAACAUAGUUUUUCGAACGUUCAGAGCUUAAAGGGACAAUUAUUUUAGAAACUGAAUUUUUACCCAGUGGAAUAACAUCGUAUCUGUAAAGUCUACAAAAUUUUUUAUCCAUCAAAAAUUAAAACAAAGAAAACUGCCAAACUGAAUAUGAGGAACUUUCCUCUCUAGGAAUGACUUAGUGAAUGUACAGUGACUUGUGGAAAAUAUGAUUAGAUUUUGAGCGGGUGAUGCGACUUAACAGUCUCAUUGCCUAAGAAAUAUCCAAAUUUGUGGUUCAUGCUCUCCCCCAAGAUAUGACGAUGAGAGCUCGUUUAAAAUUUUGUCUUCUUCCGAACAGUUAUGAAAAAACUAUUACGUGUUUUUAUGAUAUCCUUACUAA…	.........................(((((((((((((((((.(((......(((((...............................(......).........................................................................(((((....))))).(.......).................................................((((((((.((((....)))).)))))))).........((........)).....((((((.................))))))..............)))))).)).)))).))).)).))))))))............................…	170 171 172 173 174 179 180 181 182 183 243 244 245 246 247 248 249 250 265 266 267 268 269 270 271 272 299 300 301 302 303 304 322 323 324 325 326 327
RPL2B	chrIX:316771-317171	400	10994.2	0.235753	0.008736	0.688868	316796	316804	317091	317099	-11.8						0.165	9	0.583	0.422	0.663	GUAUGUUUUUAUUAUAUCGCAUAAUUAUGGCAAAUGUUAUGAAGGAUUCCUCUAUGACUUAGAUGUUUUGAAUCGGUACAUUUUAUUUUCAGUAUCCUUCUGCAUAUUACAAGGCAACAUAGCAGCGGACAAGAAAGCUUUUUUGAUGUUCGUCUUCGAAACGAUUACUAUCAGGGUCUUUUAAAUGCUAUAUCGGGACUUAUUGAAAUUGACAUAUUACACUUAUGAAUGACGUUGGCUAUCAAAGUAUGAGAAUAAGCCUUUCCUACUAUUUUGUAUCAUGACAACAGGGUUCUGUCGCUUUGAAUGCGGCCUUUUACUUUGCCAUAUUUUGAUAAUGAAAAAACUUUCGAGAAAUAUUUACUAACAGGAUCGAGAAUUUUUUUCCUCAUUUAAACAG	.........................(((((((((.((...((((((................................................)))))).))..........((......))...((((.................))))...........(........).(((((((..............)))))))...................................(((...................))).............................((.....))(((........))).......))))))))).(((((....(((((((.((((((...................)))))).)))))).).....)))))...	26 27 28 29 30 31 32 33 34 321 322 323 324 325 326 327 328 329
RPS4A	chrX:702798-703054	256	6094.34	0.210782	0.007531	0.686895						702991	703003	703011	703023	-7.6	0.285	11	0.369	0.612	0.505	GUAUGUUUGACUAUAGACUUUGAUUAUAAUUACGCAAGGAUGAGAAGAAUGAUAGACAAGAAACAAGUGGAGUCUUAACCAAACGAAUAGGAACAACAAUGAACCAGUUUAUGUCCAUUUAAUUUUAGAUCAUCCUGGGAUUGUACAAAUAUUUUACGAGUAAUGAUUUACUAACGAGCACAAUGAAAAAAAUAAAAUGUCUGUAUCUUCAUUAUACAUUCAUUUUUGCCCUUUUUUCUCAUUUUUUUCCGUACAG	.....................................((((((...........(((...........((........)).........((..(......)..)).......)))..............)))))).(........)...............................................((((((..(((((.......)))))..))))))..............................	194 195 196 197 198 199 202 203 204 205 206 214 215 216 217 218 221 222 223 224 225 226
RPL24A	chrVII:437941-438397	456	7094.08	0.371081	0.017586	0.685293						438360	438367	438374	438381	-5.6	0.221	12	0.353	0.575	0.474	GUAUGUCCCUAUAUGAUGAUGAUUCAUAAUUAAUGGCGACCGAGGGCAGCGUUGUGCUAGAAAGCAAUGUAUUAAUAUAUGAGAGAGCUUCAGAUAGCCAAUACACCGGAAUUUAGACUUUGACAGGAUUGUGGCUUGUUCCAGUAUAACUUAUAAUAUAUGUCAACCUUUGAGCAGGAAACCCAAUGAAAAUGCUUCAUUACAUAUAUACGAUAUGGAGAAGCAUGAAAAAUAACAGCGUGAGAUGUUAUCCAUGUUGCAAGAACCUAGUAAAAUGAAUUCUGAAUUUGCAAAAAGUCCAUAUUUCCACGUUCUCCUCUUCCUACAAUUUUGCGAACGCCUGAACAACCAUGCGGAUUACCAUUAUUUAUAUUGACAAGAUGGCUACCUAUGAAAAGC…	...((((.......)))).((((((((........((((.((.(((.((((((..((..............................((......))((........)).......................((......))..................................((....)).......(((((((....(((((.....)))))..))))))).............))..)))))).))).))))))..............................................................................(((.........................................)))..............…	192 193 194 195 196 197 198 203 204 205 206 207 213 214 215 216 217 220 221 222 223 224 225 226 420 421 422 423 424 425 426 427 434 435 436 437 438 439 440 441
RPL19B	chrII:168424-168808	384	8738.67	0.367854	0.016488	0.682183											0.211		0.238	0.39	0.464	GUAUGUUUAACAGUGAUACUAAAUUUUGAACCUUUCACAAGAUUUAUCUUUAAAUAUGUUAUGAAUGUCAUCCUUUGGAGAGAAAUAGAUAAGGAAAAAAAUUGAGGAUACAGCAUCCGGUGGUCGCAUAGUUGGUAGCAACAUCCAUAGAAGAACCUCAGAUAAAUUUCAAGCUUGUACGAAUUGCCGCGUUUAUUACAAACUAUAGAAUUAUCGCAGCAAUGGUACGUGUCUGUUCCUGCAAGCGUUAAUUCGAUUGAUAGAUAAAGUAAUUCAUUAACCUUUGCGAAUAUGCUCUUUACUGUUAGGUUUCAGGAUUUUAAAAAUGAAGCAACUUUACUAACAUCAAUAUGCAAAUAAAUCUGCAAAAACUUUUUUUCACAG	((((...........))))........((((((..(......................................(((((....................................))))).((((...........................).)))...............((...........))....................((((((.(((.((...((.((......)).)).))..))).))))))...............................((......))........)..))))))........................................(((........)))..................
RPL34A	chrV:269751-270148	397	6953.27	0.589793	0.030952	0.680953						270110	270116	270123	270129	-8	0.277	10	0.422	0.757	0.723	GUAUGUUAAAGGCACACUUAUAAAUUACGAGAAAUUCUGACGAGAUGAUGAUUAUUCAACUAAAAAAGAGCAAGAGAGGAGAGGAUACCAUGUCAGGGGUCCUAGUAUAGUUAUCAAAAGCAAUUUACCCCGUUUUUGUAAUCCACUAUCAAUAACUUAUUCUGCGCGAAAUAUUGUGUCCAGAAAUAAUACAAUAUUAGUAGCAAUGAGAAGAAAAACGAUAGUUAAUAAGAGCAGCCACUUUUAACCCUGAUACUGACUAGAGCUAAUAAUCUCAAUCUGUGUUACGAAAAUUUCUUUUAAAGUUUUCUCGAACUCCUUCCUAUUGAAACAUUUCGUACUAACAUAUUUUUCAAAUGAGAAAGUAUACCAACUUUCUGAAAACAUUUUCAAAUAG	..........(((((....................(((....))).....................................(.....).((((((((...........(((......)))........................(((((.........(((...((..((((((((((.........))))))))))....))...))).........))))).......................))))))))..........................))))).........................................................................(((((((......)))))))..................	146 147 148 149 150 170 171 172 173 174 175 176 177 178 179 189 190 191 192 193 194 195 196 197 198 220 221 222 223 224 360 361 362 363 364 365 366 373 374 375 376 377 378 379
RIM1	chrIII:173115-173198	83	7897.59	0.857817	0.029051	0.679421											0.494		0.475	0.763	0.785	GUAUGUUAUUUAUUCUUCAAUUUUACUUACUUUACAAUUACGCGUUAUAAUUUACUAACAUUUCCUUUCCAUAAUUUAUUCAG	...................................................................................
RPL20B	chrXV:900767-901193	426	9080.99	0.232627	0.008901	0.679245											0.225	7	0.399	0.366	0.688	GUAUGUAAUAGAAUGUAUUGUAUGCUUGUGGAAUGAAUGUCAAUGUAGCUAUUUUAUAUGGUGAGCUCAAAUUGAAUGAACAUAUCGUGGAAAUUUAAAAUACUGAAGAAUACCCAAUAAGUCAAUGCAACCUGUGAAUGUUUUUCCUGAAAUACGCCGAAUACUGAAUACGAUUAUUACCAUAAAUUGCUUCUAGAAGGAAGGCGGUGUACCAUUUAAUACUGAUGAUAUGGUUAAUAUCAUUUGAGAAGUCUUCACAUGAGGACUAUAGAACUACCAUCCAGGAAUUAUAGAGGAAAUUAACUGAAUCAGAGAUCUAUUUUGAAACAUUCAUUUACAUGUAAUUGUCUGCAAUAAAGCAAUAUUUUUGAAAUAUGCAAGUUUACUAACAAGAAUAAA…	((((((......)))))).(((.(((((((.............................((((...........................................................................................)))).............................(.(........).).(((.((((.................)))).))).....(......).(((((((....))))))).........((.....)).................................................................((......))...............))))))).))).............…	250 251 252 253 254 255 256 261 262 263 264 265 266 267
RPL34B	chrIX:256554-257026	472	7705.61	0.459	0.023297	0.677457											0.254	12	0.365	0.665	0.542	GUAUGUUACUGAACUAUUUUUUUGAGUUUUCAUGAAAACUUAUUAUGAACUUAUUAUGAACUUAUUUUGAACUUUCAUUGUGGGAAAAUGAGGUUAAAAGGCGAACGAGUGCUAUUUAGAGAAGCGUACCACUUAGAAAUAGGAAGAACCAGAUCAUCGAUAGGGGAAUCAACUAUGCAAGAACUUUCAAAUAUAUUGGCAUGACAUUAAAACAUUAGACAGCAUGAACGAACAGUAUCCAGUAAUGUGGACAGCAAUAAGUUGACUUCAGUUUCUAAGUGGAAGACCUUGGUCGACCCAAAUGGAAAAUGAAUUUUUCUCCGCUGUUGAAAGAUUGAAAUGAGAUAAUAUUCAUUCAGCAACGCCGAAAUACUUUUCAUAUGGAGCAAUCCCACUCAA…	((((((...(((...........((((((......))))))...........................(((((......(((((...............(((........)))..........((((.((((((((((((..((((................((((..................)))).........(......)................((...........)).((((......))))(.((.....)).).)))).))))))))))))....((.(((.....)))...)).................((((..............................)))).)))).((((....))))............)))))...)…	1 2 3 4 5 6 24 25 26 27 28 29 36 37 38 39 40 41 80 81 82 83 84 129 130 131 132 133 134 135 136 137 138 139 140 271 272 273 274 275 276 277 278 279 280 281 282 391 392 393 394 395 445 446 447 448 449 454 455 456 457 458 465 466 467 468 469 470
RPS18B	chrXIII:223380-223781	401	11672.3	0.754949	0.018309	0.675097						223750	223755	223760	223765	-4.7	0.239	6	0.417	0.793	0.751	GUAUGUUUUACGAGUACAGUGCAGAUAUGUUGAGAGAGUUUCACAUUACAUGGGAUAAUAGCUUAAUAUUGCGAUUGAAAAUAUGUGAGUGCACUCCGAUGGAAUAAUAAACGUCACGGGUUACCAAAUACGAGGCCGAAUUAACUCUACGCUACUAUAAAAAUUAUCACUAGAUUUUAAAGUAAUACACAGUUUAUUGGAAAAUACAAUAUAUGACUCAAUGCGAAUUUAAAAAUUUCAGUCAAUACAGCUUGACAAAUUCAUAUUUAUCGUCCCUCCAUGUUCGUACGCCAUUCCAAAAUGAUGCGCCAUGUUGAAAAUUUCUCGAAGAACCUAGCAGUGGUGUGAAAUAAAUUACUAACAAUAAGAUGUACAAUUUUUUGUGCGCCCAUUACAAUC…	...................................................(((......((........))......................((((.((((..............(((.......................................................)))..............)))).)))).......................................((((........)))).................................................((.....)).((.....)).......(((.......)))..........................((((((....)))))).))).........…	371 372 373 374 375 376 381 382 383 384 385 386
RPL37A	chrXII:522669-523028	359	9191.78	0.313312	0.007501	0.66415	522698	522722	522922	522942	-22.1						0.365	14	0.281	0.62	0.856	GUAUGUAGUAGGACAUUGAGAAUAAAACUGUGAACCUGUUAUUGACGACCGUGGAGAAAUGUUAUGAUUAUCUGAAGAGAAAUAUCGGAACGCAUGCACACCAAAUUUAUACUUAGCAAGACUGGACGAUACGAGACUGGUAUACUUGUAUGAAGACAGAAUAGUGAACGAAAGACAUGCGCAUGACAACAAAUUUACCGUAUAGAAGAAAUAUUCUGCUUGUAUGCCUGAGGGAACUCGAAAGGAUCAAUUUCAAUGGCGUUGUAACAGUCACGAAAAAAGUGUAACUAUAAGAUAAAGCAAAUUGUACUAACAAACUUAACCAAAUUGCACAACAAUUUGAUUUUCUUUUUAAAUAG	.............................(((.(.((((((.(((((.(((..(.....................................(((((...............................................................................))))).....................................((......))((...((...))....))........)..)))))))))))))))))).................................................(((((((.....))))))).................	36 37 38 39 40 41 43 44 45 46 47 260 261 262 263 264 265 266 267 268 269 270	(((((.((((((((((.............)))....((((...)))).(((..................................)))..((((((...............................................................................))))))................................)))))))))))).(((...((...))...)))............(((.........))).....................((.....((((((((..........................))))))))....))...........
PMI40	chrV:158994-159087	93	3053.23	0.785032	0.014323	0.662559											0.366		0.076	0.36	0.232	GUAUGUGCCAUUUUUCGUCAAAUAUUUUGAAUACUUUGAGUAUUUUUUUUUUUUUUUUUUGGUACACUAACUAACGCGUACGACUCUAUGUAG	....((((((.................................................))))))............................
COF1	chrXII:40221-40400	179	4928.21	0.457552	0.011578	0.658067						40313	40320	40351	40358	-11.6	0.346	12	0.692	0.583	1	GUAUGCUAAAUUUCAUUUGUACUCCUGUGUAAACUAUCAAUUACUAACUAAUUGACAUGAUGCUGUUUUAUCUCGCUCUCUUAUGUCCUUUCUUUCCUCCCUUUUUAACAUGGAACUUUAAAAGGAAUGUGGGGGAAAAAAUUCAUAAGAAGCCAGGAAAAUGUGAAGUUUCUGUGUAG	.(((((.((((..(((.......((((.........(((((((.....)))))))...................(((.(((((((.......((((((((..............................)))))))).....)))))))))))))).....)))..))))..))))).	2 3 4 5 6 37 38 39 40 41 42 43 49 50 51 52 53 54 55 79 80 81 82 83 84 85 93 94 95 96 97 98 99 100 131 132 133 134 135 136 137 138 144 145 146 147 148 149 150 174 175 176 177 178
RPS26B	chrV:423590-423951	361	5836.7	0.563769	0.018503	0.648597											0.235	5	0.435	0.741	0.842	GUAUGUUAUAAGAGCGAAUAAUGUGAUAAAGGAGCAAAGUGGAAGGAAAGAAUUAUAAAGAAUGACGUUGCCGUAAAGCCAAUUUUUCAACCAACAAAAUUGCAAUAGUUUCAAGCAAAUUAUGGUGUGUCCGGGAUUGGCGGUAGUAAAUUGUAAAACAAUAGCUGGUCAAUAGUUGAUAUUCAUACCGACACUAUAAUCCACAAAAGAUGGGUGACAUUGAUGGCUGAAAUGGUAGAGGCAAGAAAAUUUUUUAAAGCAAUAAGGCAUAGACGUUUCUAUUAAUCCUUUGUUUUAUUCAGUAUUUUCGAUAUUUCCUCUUUACUAACUUCAAUUUACUGAAUUUGUAUGUAAUUUUUAG	....((((((...((((((...........(((((((((.(........................)...(((((...(((...................((((...........)))).....(..((((.(((..(((((......................)))))...................)))))))..).(((((.......))))).........)))....)))))...................................................)))))))))...(((((................................))))).)))))).))))))......	199 200 201 202 203 211 212 213 214 215
PRE3	chrX:435227-435343	116	4238.79	0.808387	0.090249	0.647663	435253	435261	435274	435282	-8.5						0.345	9	0.31	0.537	0.497	GUAUGUAUAUAAGAAUUUUUCCUCCCACUUUAUUGUUUCUAAAAGUUCAAUGAAGUAAAGUCUCAAUUGGCCUUAUUACUAACUAAUAGGUAUCUUAUAAUCACCUAAUAAAAUAG	..........................(((((((((............)))))))))...(((......)))...............(((((...........))))).........	27 28 29 30 31 32 33 34 35 48 49 50 51 52 53 54 55 56 87 88 89 90 91 103 104 105 106 107
RPL22B	chrVI:64599-64920	321	5771.5	1.44699	1.05325	0.645834											0.187	16	0.78	0.663	0.44	GUACGUUAAUUUUCGUUCCUAUGUCACAAUUAGAGAACAUGAAAGAAAAUAAAAUCUUUAAAAAGUUUGUCUAUUCCUACAGUUCAUUGAACAGUCCCGCUUUCACAGCGAACUAGUGGAUUCCAUCUCGAAGUUACAUUUUUAUGUAUUCAGCUAUUCUGUAUUUUAAAAAUUCACCCCUUAUAGCUUUAACAGAGGCAAUGCGCUUUCUCUAGCUAUAUGAAGUGAUUGUUAAUAGCAGUAGGCCAGACAUUUUUUCCUCGUCCAAACGACAAGGAUGAUUUCAUCUCAGUUGGGAUUACUAACAUAAAACUGUAACAG	..............(((((((.........))).))))...........................................................((((.....)))).....((((...))))......((((((.((((((((.....((......))...........((((....(((((((......(((((.....)))))....)))))))....)))).(((.....))).................((((.(((.....))).)))).(....).((((....))))......)))))))).))))))..	133 134 135 136 137 138 140 141 142 143 144 145 146 147 182 183 184 185 186 187 188 195 196 197 198 199 205 206 207 208 209 214 215 216 217 218 219 220 305 306 307 308 309 310 311 312 314 315 316 317 318 319
NMD2	chrVIII:255637-255750	113	2356.19	1.44106	0.175409	0.640437											0.301	9	0.419	0.653	0.753	GUAUGUUUGAUUUAUCUUACUGUGGCCAGAUCGGCCUUUCAGUACUUCUAAGGUUUUAUACUAACUUCUUUUAUUGAUCGUUGUAAACUACGGUAACAAUUAUGUAUCAACAG	.................(((((.((((.....))))...)))))................................(((((........)))))...................	18 19 20 21 22 40 41 42 43 44 77 78 79 80 81 90 91 92 93 94
RPS18A	chrIV:1359969-1360404	435	6344.14	0.213906	0.016234	0.636483											0.225	16	1	0.249	0.762	GUAUGUUUAUUAUUACUAGUGAGCUAUGACAAAAUCGGCUAAAAACUUAAAAAUAUGACAGACAAGAAAGGAAAUUCAUUCACCUCUUUAAUCGUGGCGAUUAUUCGCUAACGACGUGAUUAAAUAUAAUAAUGAUGUUCCCGGGCUGGACUAAGAACGUAAUAAUAAGGCUGAUGAACAAAUUUAUGGUUUAUGCAUCAAAAAGGAACAUGAAUUUGGCAUAAGCGCACAUAAUUACGGAACAUUGCAAUAGCGGUCGGAGGUAAAGUACCGGGAAUGCUUUACAAUGAAUCAGCUAUUGGCGGAUAUUGACCAACCAACACUAAAAUUUUAUAUCCUGCUCCGAUUUUUGUCUUGGCCGUGAAAUCCAUUAUGCACAUUUUUUACUAACGUUUAUCA…	....................(.((((.(((((((((((.....................................................(((((((((....))))).))))......................(.(((((..(........)..))..........(((.(((..((((((((((....................)))))))))).))).)))............))).).((((....)))).((...((((((((.......))))))))..))............((((................................)))).)))).))))))).))))).......................................…	96 97 98 99 100 105 106 107 108 109 179 180 181 182 183 184 185 186 187 188 209 210 211 212 213 214 215 216 217 218 263 264 265 266 267 268 269 270 278 279 280 281 282 283 284 285
RPS7B	chrXIV:443826-444171	345	6231.3	0.539519	0.018975	0.636139	443864	443883	444076	444095	-23.5						0.357	16	0.601	0.598	0.53	GUAUGUUAAAAGUUAUAUAAUUUGGAAGCAGCAACAUUGUGAUUUCUUCUAAAGGGGUUCUUUGCAGUAAUUUUUUCAAAAAAGAGUGAUUUUGAGCAGUAUCUGUAUGAAAUUUUCAUGUGUUCGAGAAAAAUAGUAAUUCCGAGAGCUGUCAAUACCAUGAACGUUGCGAUGAGCCUUUGAACUAUAAAGGCCUCCUUGGUCAGUACCAAUAUCGAUGAAUAAAAUAGAAGCACGCGAAAAAGACCUUACCCCAAGGAGAAGAAUCACAAACCCUUUUUUGUUAUGAAUGAACCAAUUCAGUUACUAACUUUAUUUCAACGCUGCUUGAUUCUUAUUGUUUAG	.........................(((((((......((((((.(((((...(((((...................................................................................(.(((.(((........................)))))).).........((((.....))))..............................................)))))....))))))))))).....................(........).....................)))))))................	26 27 28 29 30 31 32 39 40 41 42 43 44 46 47 48 49 50 54 55 56 57 58 251 252 253 254 255 260 261 262 263 264 265 266 267 268 269 270 323 324 325 326 327 328 329	.....(((((..........))))).((((((....((((((((.(((((...(((((.....................................................................................((......))......................(((((((.....)))))))(.....).................................................)))))....)))))))))))))...............((((......)))).....................)))))).................
RPL17B	chrX:91094-91411	317	5948.42	0.402398	0.006973	0.635742											0.306	11	0.359	0.69	0.6	GUAUGUUUAAAAUGAAAAUAUGAAAAAUAAGAUUGAAAAAUAAUAAUGAUGUGUUGACGGGAGAUGAUAAAGUAUUAGAAUAUGUUCAUAUGUGUUGCAUCCUAUUUUCUGCAUGAAUGCACGAUUCGAAAGAGCUAAAAUUAACAGUUUUCCAAAUGAAAGAGAAAAGAAAUAAAGAAGAAAUGGGACAUGCAAAAAGGAACUAUGGAUACCUAUUAAGCGUAUAGCAUAGUGUUUUCUAAUCUUAUUUUUUCUUACACUACGACUUUAAAAUUUUUACUAACAAUGAAUUACUAUUAAUUUUCUUUUUAAAACAG	...(((((((((.((((((.......................................(((......................................)))........((......))........................................................(.(((((.((((.............((((((.(((((......).))))..)))))).........)))).))))).).............................................)))))).)))).))))).	202 203 204 205 206 207 228 229 230 231 232 233
RPL33A	chrXVI:282140-282665	525	8133.43	0.265064	0.00632	0.63507	282180	282192	282577	282589	-14.4						0.381	13	0.479	0.478	0.817	GUAUGUUAAAACUGAUGACGAGAAGACAUUAAAAAUAUUUUGUGCUAGUAAUUUGGAAUUUUCAAGUGAAACGUUGAUAAUAAAGGAAAAAGCGACUUCAGAAAAGCUACCAGAUCAUAUACGUGGUGACUAAAAUGUGCAAGAAUAUAGAAAGUGUAAGAUGAAUGCAAAACUCAGAUUUAACACCAGACAGCUAAAGGGUCCAAGUAGAACAAAUCAAGUAUACCAGAACUAUAUCUAAGUUUUAUCUUUAUAAUAAAAGAGUCUACUAUCGUUUCUGGGUAACUUAUAAAAUAAUUUGCAGUAUCGAAAUUUACGAGAUCACAUUUACCAUCGAUAUCCAAUUUGACUGUUAAAAGCUCUAAAUUAUGGCAUUCUUCGACAAUGGAGAAGCCUAAG…	........................................((.((((((((.(......................................(((((((((....((((.....................................................................................................................(((((((.........................................).)))))).........................................................................................(((.(((((((....))))))))))..))…	44 45 46 47 48 49 50 51 92 93 94 95 96 97 98 99 100 375 376 377 378 379 380 381 386 387 388 389 390 391 392 408 409 410 411 412 413 414 415 416 440 441 442 443 444 445 446 447	........((((.((((.......................((.(((((((((((.(......)............................(((((((((...(((((................((((.(......)........................................................................................(((((((.........................................).))))))..................................................))))...................................(((.(((((((....))))))))))..))…
VMA9	chrIII:107033-107287	254	2619.69	0.236947	0.108415	0.633514											0.197	10				GUAUGUGUCAUAAUCUCUUCUCUCCGCUUCCCUUUUCUUCCUUCUUCUUCUACUAACUCUCUGCGCGUCCAAUUUAGCUAUACUGUUGUUGGUGUAUUCAUAGUGGUUAGUGCCAUGUCCGUGCUGUUCUGGAUAAUGGCUCCAAAGAACAACCAAGCGUAUGUGCAACAUUUUUUUUACGAUGUGUCUCCAUAUUACUAGUUUCCCUUUCUUUUUUACUAACAAGAGUUUGUUUGUUUUGUUUUGUCGUACAG	.((((...))))......................................................................((.(((((((((.........((((....((((((((((........))))).))))).........................................(((((....))))).))))................))))))))).)).((((.((...........)).))))	86 87 88 89 90 91 92 93 94 112 113 114 115 116 117 118 119 120 121 130 131 132 133 134 136 137 138 139 140 217 218 219 220 221 222 223 224 225
RPS8A	chrII:89132-89440	308	5988.8	0.462099	0.039931	0.633438											0.406		0.332	0.433	0.665	GUAUGUGCUAUGGUCAUAUGAGUAAUGGAACUACAUAUUAUUUUGAAUGCUACAGGACCUCUCUUUGAAUGGAAUAGAUAGUGGAAAAAGUAAACUUAACUAAAAGGGAUGAUAUAAAUUGUGACAGGAGCAGUGCACUAAACUGAAUCCUUUGUGUACCCAAAAAAUCAAGCCUCUUAUGAAACGCCGAGUUUUUCACAAGAAGAGAUGAAAAGAAACCAAAGCAUAUUUCAAGAUAAGAAAAAAAUUCCGCAACUUUUGUACGUUCUUUAUUUUACUAACAAGCGUCAUUAAAUUUUCUAUUACAG	......(((.((..............(((((...............................((......))......................................................(((.((((.......))))..)))..................................(.....).(((((....)))))..........................................................)))))............)))))......................
RPL43A	chrXVI:654167-654570	403	9228.16	0.257555	0.006249	0.626626	654204	654219	654488	654503	-20.9						0.325	13	0.583	0.433	0.677	GUAUGAUAUAUUACGCACACGAUUUACCGUUUGCUUGGAGGAGUAGUGUUUCGUGAUGAAAUAGACUGAUAUAGACAGAAUUCCACAGACUUUUACGAUAUAAAGGGAAAAACAUGAAGUUGAACACCAUAUCUCAAAUGAAUAGGAUCACUGUAAUUCGAUAGGGUACAAUUAUGUGAAAUGUCUGCUUUAUGGGAACUUUCAUUCAUAUACCUGAAGGUGGCAAACUAGUCUUACGAAACUGUUCAGUGCAGAGAUAGAAUUUUGUGGAGAUGCAUAUAGGGAAACAAAGUGGAAUUUAUGCUUGUAUAAUCACCAAUUCGAAACACUAAACCUCGACCUAUUUAGAAUUUCCUUCAAGAUUUACUAACAUAUUUUGAUAUUUUUUCUUUUUUGAAU…	..............(((.(((......))).)))...((((..((((((.(((..........................(((((((..................((....................)).((((((...(((((((..((........((....(((((.......((((((.((((........)).)))))))).....)))))...)).(((......)))....))..))))))).....))))))................................)))))))........(......).......))).))))))..))))..............................................................…	44 45 46 47 48 49 80 81 82 83 84 85 86 292 293 294 295 296 297 298 326 327 328 329 330 331	(((........)))(((.(((......))).)))...((((..((((((((((...............(((..(...(((((((((..................((....................)).((((((...(((((((..((........((....(((((.......((((((..(((........)))..)))))).....)))))...)).(((......)))....))..))))))).....))))))................................)))))))))...).))).............))))))))))..))))........................................((.(((((..........))))…
RPS23B	chrXVI:795029-795394	365	9791.1	0.298871	0.012374	0.621072						795348	795360	795364	795376	-6.9	0.315	13	0.567	0.587	0.619	GUAUGUACAAUUAUAGAAGAUUGCACUAUGGUUGAAAGAUUUUCAUAAUAAGUAGAAGAAAGGAUCGGCCAUUGCUACCAUGAAAUGAGUUGGAAGCUUGAAAAAGUAAGGGAGAAUAAUUUUGCAAGAAACUAGGGUAGGGCUACUUAAUUUAUUAUAGCCAUUUGAAUUCAUCAGCUUUUAGGAGGAGAAAGGCCAUUUUGCGAAUUUUGAAUAAGAAAGUCCACAAGUGAUGAAACUGAAAAUCUACAAUGAAUUUCUGCCAUCUCAGAUAAUGAAUUCACUACGAGAACCUCAUUUACUAACAAAUUUAUUAAUCUUUUUGAUGAAACUAUGUUUUGUCAAAAGUUAAUCGUUUAAAACAG	..................................................................((((....((.((................((((..........(((........)))...........))))..(((((............))))).....................)).)).....))))..........................................................................................................................(((((((((((((...))))))))))))).................	141 142 143 144 145 158 159 160 161 162 320 321 322 323 324 325 326 327 328 329 330 331 332 336 337 338 339 340 341 342 343 344 345 346 347 348
RPS25B	chrXII:795912-796335	423	3521.63	0.402578	0.025617	0.620386											0.26	20	0.479	0.65	0.45	GUAUGUGCAGUUGAUUCACGGGAAGAAGAUAUUUGAAAGAACCGAACCGAUGCCAAAAUCAAAGCCAAAUCUGGGAUUUGCCAAAAAAAUUUUAGGAUAUAGAAUAAAGAUACGAAAUAUGAAAGGCGAGGAAAAUUAGAAUUAGUGGAGCAAAUAAUGAGCACAGGUCGCUAAGAUCAUUGUAACUCAGAAUGACGUCAAUCAUAACUGGGUAAUGAGAUGUGCUAUUGUAUCUACUAAAUCUAUUAAACAGAUCUUUAUCAUUCCAAGACCACCAUACAGUUUAGUCUGCAGGCCAUUUUGCUUUUGCUUUGACUUUUUUUUCUGAAAGAUUCAUUCAUCAAAGGAACUAGAAUAUCUCUGCGUAUUUUGUAAUAUAAUUUUUGACACUAACAUCAA…	..................(((....................)))..........................(((((.............................................................((((.(((((((((((.......(((((.((((.....)))).((((.((((((.((((......))))..)))))).))))...)))))..))).)))))))).)))).........................................(((....)))...................................................................((((................................…	142 143 144 145 146 147 148 149 160 161 162 163 164 185 186 187 188 189 190 208 209 210 211 212 213 222 223 224 225 226 233 234 235 236 237 238 239 240
YOS1	chrV:307956-308067	111	4860.81	1.15782	0.193254	0.619936											0.315	9	0.313	0.555	0.839	GUAUGUUAUGUUGAUGGAGAACGGUUAAAGUUACAUUUCAUCAGUUUUUUCCCGUUCUUUUUCACCUUUUGUGAGAAAAUUUUACUAACGUUUCGUAUAUUAUUCUUGUAG	...........(((.(((((((((...........................))))))))).)))......(((.((((............)))).))).((((....))))	16 17 18 19 20 21 22 23 24 52 53 54 55 56 57 58 59 60
RPS30A	chrXII:712725-713155	430	7587.56	0.441036	0.023314	0.618447	712766	712781	713074	713088	-25.5						0.281	13	0.526	0.694	0.815	GUACGUAAUGCCUCAUUAGGAUUUUAAAAUAUGAAAAAAAUGGACGUUUCAGCGAGGAAUGAAUAACAAGAAAUAGCUAAUUUGAAUAUAUUACUGGUGUUUCAUAUCUAUAUAUACCGCAGAAAAAGAAAUAAAACGCAAUAUAUCUUUAAACUGGCUCCACCCUGAGAAUAUGAUAGGAAACUUUUUAAAUUUGAGUUCUGUUACAUCAAAAACGUAAUUGCUUGACACAGAUUUUUCGAGGGCAACAGCGUGGACUUAACAUAAUGUCGAGUUUAAUAACAACAUUUUUUGACGGAGAGUUAAAAAGGCUUUGAGAAAAUAGCAGAGUGAAGUUUAUUUUUAGCAUCCUUGCUGAUACGCCAAAUAAUUCAAAAAUUCACUAUACUAACAUGGUCA…	..........((......)).....................((.((..(((((((((......................................(((((.............)))))...................((.................)).((.................))..................................((((..((((((................))))))..)))).(((..........))).....................((((.....)))).....(((..........))).......................)))))))))..))))...................................…	49 50 51 52 53 54 55 56 57 221 222 223 224 225 226 243 244 245 246 247 248 350 351 352 353 354 355 356 357 358
RPS6A	chrXVI:377995-378389	394	5552.28	0.485566	0.022504	0.615547	378028	378036	378291	378299	-6.9	378353	378360	378374	378381	-5.4	0.32	13	0.352	0.602	0.526	GUAUGAUUUAUGAUACUAUUAUUGAGGGGCAACAGAGAACUUUAUAUGUGGAAAAAUGGCAUGAAAGUUUGAAAGUGAGAAAGAACUAAACAGAACCAGACGUCGUAAAGAUUUUAGAAAUUUUUUAUGGAAAGAAGCAGGAAGACUACCAUAUACUAAUUGAUGCGUUUGUGGCGUUAUUUUUAAACAAACAGAGCGGGUUUACAUAUACUGUUACUACAAACCGUGAAAUUGAAGCAGUUCAUAUACUUGGAGUAUAGUCAAUAAAAGACAAGCUUUUUCAUCUUCCACUUAAUAAUUUCUCUAGAGUAAUAAACUUCACCCUAUUCAAACAUUAAUUUUGCAAUAGUAUACUAACAAAUUUUCUUAAUAACCUGUUGAAAAUUUAAAAUAG	((((........))))........((((.....((((((.((.....(((((.(.((((...(((((((((.........................................................(........).(.....)..(((((..(..........)..))))).....................((((........................))))............................................))))))))))))).)))))).....)).))))))................)))).................................((((((((.............)))))))).......	34 35 36 37 38 39 48 49 50 51 52 287 288 289 290 291 300 301 302 303 304 305 359 360 361 362 363 364 365 366 380 381 382 383 384 385 386 387
SIM1	chrIX:127661-128148	487	7548.36	0.207526	0.039979	0.606121											0.195	9	0.371	0.216	0.702	GUAAGUUAUUUACCACAAUUUUUCUCAUACACCUUUACAAUCCGUAUUGCCAUGAAUACCAAGGCUUGCUCAGCUUCUGCAGCAGUUCAACCCUUUCCAAUACCGCCAAUGCGUCCUCAAAACGUUAGUUUAGUCGUGCUCAACCGCUAUUUUUGGUUUUAUCUUCGUUUCUUUCUCCUGAACGACAUUCGUCACGAAAAUUGCGGCGGAAAAUUUCCUGAUGCGGACACUUUUUCCCGAUCCGGACAUGCCUUUUUUUGGCGUUUCGCGUCAGUCAAUAGAAGUUUCAGAUCUACAUUAGGAAGAACCAGAAAAUAGCCAUUAAUGCUUUCAGCAUAGCACAGCAUAGCAGCUGUGUAUAUCUUAAAUAAGAUGUAGACUGGUUUGCAUUUGGAAAGG…	(((((...)))))(((((..............................(((...........))).(((((.......).)))).....(.(((((((((....(((..((((((......................((......)).......((......)).((((.(........)))))...((((((.(.......).)))))).......((((((((((.........(((...)))...((((.......)))).)))))))))).(....)...................((.....))...............(((((...))))).(((((((......))))))).............))))))....)))......)))))))))…	92 93 94 95 96 97 98 99 100 188 189 190 191 192 193 205 206 207 208 209 210 325 326 327 328 329 333 334 335 336 337 339 340 341 342 343 344 345 352 353 354 355 356 357 358 391 392 393 394 395 396 397 398 399
RPL33B	chrXV:778859-779386	527	7698.96	0.555694	0.016923	0.603841											0.294	6	0.357	0.804	0.578	GUAUGUUAUGAAAUUACUAUAUGAUGAAUGUUGCCGUGGAAUAGGCUGAUUCGAGCUUAGAAGACAUUAUUGAUAUUCGAUAAAACAUGUGUUAUAGUUGGGGCCCGCACUUGUUGGACAACUGUUAUUAAAGAGUAUGAAUAUAUUAAAUAGUGCAUGGUUUUGCGAUGAGAAGAACAGAAUGAACAAGUUUCAUAGGAAAAAAAUUCAAAAGAGAAAGGUAUUAUAAAUGAUCAGUUUACCUUCUAGGGAAAGAAGAAGGAGAUAACCUACCUGAUAUGAAAUUCCACCAAGUAGUAGGAGGCACCAGGAAAUGCAUUUUUACAUGAAACUGCGCGUGCCAGAAAUGUUAAGAUAGCGUAUAUAUAUGUCAUUUGAGGUCGCUUCUGACAUAACUGC…	...................................((((((.(((((......)))))..............................((.((......)).))((((....).))).....................................((........))...........................................................................((((((.........))))))........................((...........)).(((((.........((........)).........)))))...............(((.....................))).............(.…	242 243 244 245 246 247 257 258 259 260 261 262
RPS19B	chrXIV:62372-62923	551	8589.75	0.357254	0.011722	0.601282											0.247	6	0.711	0.503	0.884	GUACGUAUAACUUUCACUCAUUGAAUGAGUAUUUAGAGAAUGAAUGGAUAUUAGGUGGAAAACAACGAGAUGAAAACAUAUGGGAUUGAGAAAAAGGAUUUAGUGCAGAAUUUCCCAUUACCUGAUAAAUUGAAGUUCAUCUUUACUGUGCAUUUACCGAACGAAUGAGUUAAACUAUUAUGAUAUAAUUGCUGUAAUUGUGGAGAGAAUAUUUUGAGCCAACUAUACAAAAUGAAGUUCUCAGACGAAGAGGUAAUCAUUUAUUUAUUGGAAUUGAUUGAUAGGAGGUUUUAACUAGGUGGGAUGUUUUCUAAUGAAAUAGGAGAACCUGAACCAAGACGUUUAAGUUGGAAGGAAAUCUGUAACCGUGGUAAUGCAAAAGCAAUGAAAAGCGAUUUU…	...............((((((...)))))).....((((..............(((((......................(((((...........................)))))....................((((((..(..........................................((((.......))))..............(((...............................)))...........................................)..)))))).((......))....((..........))....(......).(((........)))....((((((...((....))........((......…	16 17 18 19 20 21 25 26 27 28 29 30 81 82 83 84 85 113 114 115 116 117
RPS6B	chrII:592416-592768	352	5607.1	0.332308	0.022572	0.600957											0.366	11	0.638	0.578	0.824	GUAUGUAAUAUCACCCAAAUCCUUAGAAUUCUAAUGAAUCAGCACGCGCUAACCGGCUGUUUCUGACUGUUUGAUAAACGUAUACCCACAAAUUAGUGCACUAUAAUAAAAAUUCUCAAGAACAACGUUGUUUAAACGAGAUAAUUCCCUCUAAUAUACACGUACCGACACUUAGGAAAAUAUCUCGCUAAGUUCAAAUUAAGGAAUGAAAAAGGAAUUUACGAAAAGGGUUUAGAAAUAUCAAUGAAAAUAAGAAAAACCUGUAACGGAAGAAAGGACAGCAGGGAUUCGUUGGAAUUUGUCGAUAUUGGCUUCGGACAACUUUACUAACAAAUGGUAUUAUUUAUAACAG	..............................((((((((((.((....))....(((......)))......................................................((((......))))...(((((((.((((..........................))))..)))))))........................................................................(((((................))))))))))))))).............((........))................................	137 138 139 140 141 142 143 181 182 183 184 185 186 187
TUB3	chrXIII:23360-23658	298	3406.71	0.703742	0.054119	0.597778	23394	23419	23447	23475	-22.5	23545	23580	23586	23625	-22.2	0.195	13	0.214	0.373	0.452	GUAUGUAUGCGUUCCUUUUUUUGUUCAAUAUUCGCAACCAAUGGCACCUGUGGGACAGGGAAAGAAGUUUGAUCUGAUCUGGUUUGAUUCAUUCCCAAUUGGUCACCAUCUGGUUGAUUUACGGCAAAUAAUUUGACUUGUACCAGCACAGUUUACUAACAGUUUCUUUUUCUCCAUUUUUUCUGGGCAUACUCGGACGAAAAAGCUCAUAAUUGACCUCAUUACAUGGGGAGUGAUUUUUGUGUCUUCUUCUUCGGAGGAUUGCUGGAACUUUUGUUAUUUUUCUUUUUUACAACAG	((.((((.(((..........)))..........((((((((((.(((..(((((..(((...........................)))..)))).)..)))..)))).)))))).....................................................................((((..(((.((.(((.((((.((.(((((.(((((.....)))))..)))))..)).).))).))).)).)))...)))).((.(....)))............))))))..	35 36 37 38 39 40 111 112 113 114 115 116 217 218 219 220 221 227 228 229 230 231
RPS8B	chrV:362732-363092	360	5854.58	1.62235	0.077487	0.592039
RPL42B	chrVIII:382306-382747	441	7675.51	0.302428	0.014539	0.577051
RPS24B	chrIX:231957-232366	409	4717.11	0.534676	0.029414	0.576265
RPL21A	chrII:606280-606668	388	9384.28	0.330073	0.007012	0.573455
RPS16A	chrXIII:551951-552495	544	6251.47	0.440971	0.015578	0.570989
RPL42A	chrXIV:331325-331837	512	8991.21	0.444941	0.032076	0.568812
RPS19A	chrXV:92440-92830	390	6109.62	0.513113	0.018697	0.568309
RPL31A	chrIV:322282-322703	421	5977.2	0.196845	0.005544	0.564446
RPL35A	chrIV:117666-118157	491	6779.33	0.933377	0.044682	0.560195
RPS21A	chrXI:551680-552002	322	4570.34	0.387336	0.011246	0.559909
RPS29B	chrIV:340810-341219	409	5986.06	0.320571	0.011359	0.557861
RPL26A	chrXII:819330-819777	447	6499.66	0.447626	0.017946	0.55604
RPL23A	chrII:60193-60697	504	6175.89	0.309835	0.02613	0.555556
VMA10	chrVIII:187514-187676	162	4035.19	0.498975	0.040449	0.549512
RPL22A	chrXII:263205-263594	389	9569.15	0.296082	0.012436	0.54385
UBC4	chrII:407027-407122	95	5276.84	0.443277	0.012323	0.527082
RPL16B	chrXIV:494524-494973	449	5550	0.112401	0.006014	0.525644
SFT1	chrXI:430455-430596	141	2523.4	0.909502	0.515353	0.518443
RPL27B	chrIV:1401800-1402184	384	5126.95	0.612107	0.03255	0.509846
YOP1	chrXVI:623577-623710	133	4419.92	0.571719	0.023426	0.50171
SAR1	chrXVI:138725-138864	139	4073.74	0.725058	0.027482	0.498675
YPR170W-B	chrXVI:883387-883486	99	8775.76	0.667771	0.018867	0.496391
PSP2	chrXIII:236591-236953	362	2154.28	1.08695	0.194917	0.495171
RPL36A	chrXIII:651160-651623	463	4925.05	0.584933	0.033347	0.490178
RPL6A	chrXIII:123742-124157	415	6228.43	0.164423	0.006596	0.473021
ERD2	chrII:142749-142846	97	2382.99	1.10498	0.040329	0.472352
RPL16A	chrIX:99095-99385	290	5160	0.471674	0.014327	0.462484
RPL6B	chrXII:1028868-1029252	384	4841.41	0.244359	0.007752	0.461037
RPL13A	chrIV:308427-308792	365	4120.27	0.464917	0.016036	0.458917
RPL20A	chrXIII:753742-754219	477	6534.28	0.274226	0.019091	0.454036
RPL35B	chrIV:217602-218007	405	3217.04	0.90065	0.057982	0.450444
BMH2	chrIV:652780-653523	743	4277.93	0.24809	0.0337	0.447466
RPS0A	chrVII:920664-921119	455	5293.19	0.242217	0.0098	0.437703
RPS11B	chrII:332875-333386	511	3408.32	0.194602	0.008842	0.435227
RPS10B	chrXIII:732465-732875	410	4554.88	0.475652	0.016149	0.429501
RPS24A	chrV:306325-306791	466	6327.68	0.187034	0.009784	0.423808
NBL1	chrVIII:498719-498786	67	2238.81	0.77177	0.28114	0.420659
SEC14	chrXIII:424997-425153	156	2218.27	0.492052	0.029913	0.404385
RPL21B	chrXVI:406646-407067	421	5002.02	0.423149	0.005447	0.403963
TAF14	chrXVI:305306-305411	105	2271.43	0.923268	0.124214	0.4014
PFY1	chrXV:552665-552874	209	3065.31	0.437803	0.009323	0.400876
RUB1	chrIV:733702-733775	73	5056.85	1.02185	0.124548	0.39431
SNC1	chrI:87387-87500	113	3278.76	0.932427	0.089842	0.389938
STO1	chrXIII:517563-517885	322	2801.09	1.14455	0.142439	0.38864
NCB2	chrIV:1266769-1266861	92	3800.54	1.209	0.17945	0.376607
DYN2	chrIV:1319617-1319816	199	694.221	0.268337	0.02493	0.36917
SCS22	chrII:47058-47146	88	1827.27	0.898616	0.631226	0.369104
OST5	chrVII:72988-73137	149	1848.32	0.782356	0.025171	0.363367
SAC6	chrIV:715247-715358	111	2804.05	0.801978	0.117392	0.357718
RPO26	chrXVI:911276-911352	76	2822.37	0.928587	0.04044	0.354912
FES1	chrII:443705-443833	128	2470.31	0.415227	0.396452	0.351457
SRB2	chrVIII:189749-189850	101	1198.51	0.556467	0.113129	0.345022
SEC17	chrII:125154-125270	116	1568.53	0.965201	0.066431	0.339493
MRPL44	chrXIII:721198-721345	147	1800	1.19505	0.203607	0.337357
GOT1	chrXIII:854816-854898	82	4099.39	1.42213	0.21665	0.328714
OSW5	chrXIII:559782-560157	375	1335.2	0.433148	0.133968	0.326479
HNT1	chrIV:239398-239509	111	3801.35	0.858971	0.052614	0.318189
YPR153W	chrXVI:833693-833827	134	825	0.672593	0.364237	0.309182
MPT5	chrVII:167354-167994	640	1381.17	0.548759	0.342623	0.308828
NCE101	chrX:50268-50411	143	1700.35	0.875717	0.337711	0.306958
ERV41	chrXIII:140090-140183	93	1156.45	0.651964	0.083269	0.301514
ARP2	chrIV:399361-399484	123	2857.32	0.878485	0.071011	0.298822
SEC27	chrVII:249886-250086	200	2316	0.703963	0.030759	0.293344
SMD2	chrXII:694382-694472	90	1056.67	0.886881	0.272241	0.283034
SRC1	chrXIII:211440-211570	130	425.769	0.085047	0.018239	0.282398
LSM7	chrXIV:350957-351053	96	2332.81	0.766916	0.102594	0.278219
NSP1	chrX:365784-365902	118	1914.41	0.805613	0.034515	0.272712
APE2	chrXI:155271-155654	383	1676.63	0.232512	0.136741	0.256553
RPS22B	chrXII:855877-856434	557	1829.62	0.024288	0.012967	0.249539
TUB1	chrXIII:99259-99375	116	2587.5	0.478405	0.01712	0.248972
YHR097C	chrVIII:298360-298484	124	1238.71	1.07472	0.337445	0.242954
NYV1	chrXII:327258-327399	141	1678.72	0.992541	0.159709	0.239966
YPL109C	chrXVI:345444-345596	152	562.5	0.822409	0.369294	0.235596
ECM9	chrXI:447706-447810	104	716.827	1.05166	0.327388	0.231825
RFA2	chrXIV:48293-48401	108	1727.78	0.637505	0.064089	0.229882
LSM2	chrII:170676-170804	128	1637.11	1.16417	0.0898	0.226231
YPR063C	chrXVI:678193-678279	86	2319.77	0.643913	0.030931	0.221601
BET1	chrIX:348363-348494	131	1189.69	0.808009	0.258085	0.220333
HRB1	chrXIV:622944-623286	342	1844.74	0.93584	0.437291	0.21535
YDR381C-A	chrIV:1238630-1238824	194	1374.74	0.900572	0.75631	0.213136
URA2	chrX:172432-172752	320	1304.53	0.105941	0.047004	0.212579
YCL012C	chrIII:101633-101700	67	1500	0.978497	0.303685	0.210817
MOB2	chrVI:63859-63973	114	2578.95	1.27617	0.605814	0.20973
REC107	chrX:469183-469263	80	1460.62	1.13576	1.74057	0.209585
MAF1	chrIV:458017-458097	80	1826.25	1.28763	0.280576	0.208838
KEI1	chrIV:1212877-1212978	101	1354.46	0.729651	0.082857	0.203215
COX4	chrVII:150183-150525	342	1230.26	0.509074	0.054727	0.196731
YML6	chrXIII:225239-225338	99	1569.7	1.23935	0.180435	0.195743
AIM11	chrV:348201-348276	75	1940	1.01046	0.366642	0.194658
CGI121	chrXIII:206097-206203	106	1872.17	0.827405	0.118668	0.193736
OM14	chrII:679942-680039	97	3258.25	0.857016	0.08374	0.191851
GIM4	chrV:148194-148282	88	2815.91	1.48725	0.507042	0.190621
TMA20	chrV:166771-166874	103	1239.32	1.05081	0.038373	0.187352
PRP5	chrII:691966-692133	167	728.443	0.512797	0.21833	0.177401
YNL050C	chrXIV:534874-534965	91	817.582	1.08984	0.481576	0.175578
HPC2	chrII:653368-653452	84	1050	1.34445	0.52698	0.174319
YLR211C	chrXII:564454-564513	59	635.593	1.86408	0.400777	0.166212
BCK2	chrV:517851-517929	78	1023.08	0.601042	0.156302	0.161157
IWR1	chrIV:254974-255044	70	85.7143	0.066908	0	0.157066
YPR010C-A	chrXVI:582558-582701	143	705.944	0.862492	0.153411	0.150341
APS3	chrX:396493-396570	77	814.286	0.677847	0.087326	0.149114
CMC2	chrII:110420-110505	85	1431.18	1.17179	0.230459	0.148616
YOS1	chrV:307746-307848	102	2061.76	0.4911	0.045885	0.146654
TAD3	chrXII:766073-766249	176	559.091	0.306885	0.155063	0.140066
VPS29	chrVIII:129528-129647	119	1641.18	0.974922	0.151528	0.135105
GPI15	chrXIV:557610-557684	74	2716.22	1.19053	0.671735	0.134488
PHO85	chrXVI:492918-493020	102	985.294	0.543048	0.108069	0.132744
UBC5	chrIV:569633-569723	90	670	0.665755	0.082434	0.126974
IWR1	chrIV:254955-255044	89	610.112	0.476251	0.126807	0.122466
RBS1	chrIV:122077-122176	99	842.424	0.718024	0.110962	0.122413
PCC1	chrXI:625901-625976	75	930	0.70653	0.179685	0.12113
MOB1	chrIX:166434-166519	85	1597.06	0.865577	0.121958	0.118151
YGR001C	chrVII:497365-497458	93	812.903	0.672803	0.064002	0.110624
SUS1	chrII:462209-462499	290	665.69	0.239124	0.229261	0.110546
PUS2	chrVII:383485-383565	80	1280.62	0.787391	0.206914	0.107254
DID4	chrXI:437837-437905	68	1347.79	0.869325	0.122374	0.104775
VPS75	chrXIV:185491-185586	95	1818.95	0.602112	0.203527	0.102735
GIM5	chrXIII:82290-82373	83	856.627	1.11852	0.280602	0.0995876
ARP9	chrXIII:337817-337903	86	1766.86	1.00369	0.141815	0.0995201
YLR426W	chrXII:987141-987212	71	1145.07	1.03307	0.241871	0.0989279
YSF3	chrXIV:366035-366157	122	928.279	0.838131	0.127277	0.0968797
ERV1	chrVII:543638-543721	83	827.711	0.875884	0.155285	0.0953896
HOP2	chrVII:436312-436374	62	648.387	2.95033	0.956618	0.0935705
BOS1	chrXII:286467-286556	89	739.888	0.539261	0.037496	0.0930207
YDL012C	chrIV:431386-431472	86	3828.49	1.17033	0.360866	0.0924501
CMC4	chrXIII:652775-652847	72	2718.75	0.502027	0.210984	0.0898159
HMRA1	chrIII:294239-294291	52	2616.35	1.03464	0.351291	0.0866178
EPT1	chrVIII:354864-354955	91	1402.75	0.900994	0.122858	0.0830396
YBL059W	chrII:110879-110948	69	1078.26	1.11713	0.5531	0.0781169
YCL002C	chrIII:111557-111633	76	2409.87	0.804811	0.258139	0.0738182
YIL156W-B	chrIX:47698-47760	62	735.484	0.426201	0.029932	0.0736069
UBC9	chrIV:337524-337634	110	1122.27	0.831472	0.062863	0.0734529
UBC8	chrV:131776-131899	123	419.512	0.758342	0.058377	0.0726286
CNB1	chrXI:82998-83074	76	1598.68	0.73359	0.017761	0.0699227
REC102	chrXII:786615-786712	97	603.093	1.31539	0.889475	0.0697789
HNT2	chrIV:1073312-1073401	89	1285.96	1.54254	1.07742	0.0638927
MRK1	chrIV:314044-314336	292	424.829	0.617709	0.201781	0.0629332
MUD1	chrII:479345-479434	89	1698.88	1.19128	0.820473	0.062851
COX5B	chrIX:155222-155310	88	1958.52	0.780022	0.125737	0.0587107
YKR005C	chrXI:449951-450020	69	532.609	1.11238	1.88951	0.0554014
RAD14	chrXIII:666933-667017	84	655.357	1.03521	0.310323	0.0550114
POP8	chrII:186352-186427	75	970	0.784903	0.154966	0.0508859
TFC3	chrI:151006-151096	90	1590	1.39805	0.316484	0.0508097
TAN1	chrVII:62131-62189	58	1003.45	1.12878	0.12487	0.0502912
PBA1	chrXII:548677-548763	86	1193.02	1.02106	0.089332	0.0500667
YFR045W	chrVI:242009-242081	72	652.083	1.03215	0.372922	0.0494555
CPT1	chrXIV:380689-380781	92	1084.24	0.681107	0.025777	0.0480118
YIP3	chrXIV:545291-545370	79	2202.53	0.692386	0.093123	0.0427274
DTD1	chrIV:65306-65377	71	1119.72	0.906825	0.133555	0.0401253
YOL047C	chrXV:242441-242504	63	411.905	1.21479	0.675497	0.0397352
KIN28	chrIV:267725-267806	81	540.741	0.893408	0.059844	0.0377587
AMA1	chrVII:946327-946420	93	327.419	1.2205	1.89887	0.0252247
BIG1	chrVIII:315771-315858	87	256.897	0.82838	0.285153	0.0198793
QCR10	chrVIII:107831-107894	63	1697.62	0.97831	0.085841	0.0191695
UBC12	chrXII:744153-744287	134	313.433	0.737719	0.017854	0.0181094
MRM2	chrVII:253185-253248	63	2390.48	1.40694	0.790534	0.017428
DMC1	chrV:548552-548644	92	272.283	0.818803	0.931677	0.0173457
YSC84	chrVIII:138240-138408	168	998.214	0.889451	0.149614	0.0152041
IST1	chrXIV:145149-145254	105	857.143	0.837261	0.043623	0.0137379
YBR255C-A	chrII:726917-727011	94	748.404	0.771025	0.356465	0.0127092
CIN2	chrXVI:96153-96233	80	1061.25	0.957653	0.226685	0.0115642
SPO1	chrXIV:609790-609874	84	578.571	1.10221	0.422884	0.0102885
LSB3	chrVI:203292-203386	94	1054.79	0.518046	0.037891	0.00902006
TAD3	chrXII:766073-766129	56	104.464	0.05734	0.012033	0.00735289
DCN1	chrXII:398532-398626	94	303.191	0.848748	0.08778	0.00698445
SPT14	chrXVI:218646-218746	100	1002	0.902577	0.29942	0.00604708
REC114	chrXIII:537448-537564	116	230.172	0.339852	0.127527	0.00544998
MCM21	chrIV:1103809-1103892	83	813.253	0.701638	0.279983	0.00397064
MMS2	chrVII:346808-346893	85	621.176	0.320997	0.09808	0.00274796
YBR062C	chrII:366502-366584	82	702.439	0.648846	0.202057	0.0018279
YPR098C	chrXVI:729385-729481	96	631.25	0.534706	0.036855	0.0017505
PCH2	chrII:602103-602216	113	196.46	0.757938	0.118734	0.000727219
BET4	chrX:387348-387435	87	1391.38	1.02486	0.494919	0.000649995
TAD3	chrXII:766181-766249	68	169.853	0.093232	0.029729	0.000370601
YGR001C	chrVII:497937-497999	62	1166.13	0.965152	0.066002	8.22105e-05
RRT8	chrXV:240947-241025	78	892.308	0.895571	0.036045	5.2461e-05
MEI4	chrV:239623-239711	88	163.636	0.73912	0.792226	2.62964e-05
YLR445W	chrXII:1024572-1024654	82	193.902	0.872561	1.23736
HOP2	chrVII:435679-435749	70	75	0.34127	0.741379
MND1	chrVII:157199-157282	83	61.4458	1.5538	2.44671
SAE3	chrVIII:262354-262440	86	22.6744	0.508792	0.875264

## Sheet: Supplementary Table 3
Constant region TP	Constant region FN	Constant region FP	Rescue TP	Rescue FN	Rescue FP	Total penalty score
Variant sequence should not disrupt nucleotides outside the stem set ("constant region"). Number of base-pairs shared between variant and wildtype in constant region.	Variant sequence should not disrupt nucleotides outside the stem set ("constant region"). Number of wildtype base-pairs not in variant constant region.	Variant sequence should not disrupt nucleotides outside the stem set ("constant region"). Number of variant base-pairs not in wildtype constant region.	Rescue sequence should have the same secondary structure as wildtype. Number of shared base-pairs between the two.	Rescue sequence should have the same secondary structure as wildtype. Number of wildtype base-pairs not in the rescue MFE.	Rescue sequence should have the same secondary structure as wildtype. Number of rescue base-pairs not in the wildtype MFE.	Total penalty: (Variable region FP paired) + (Variable region FP base-pairs) + (Constant region FN) + 0.5 * (Constant region FP) + (Rescue FN) + 0.5 * (Rescue FP)
155	4	2	-1	-1	-1	6
155	4	2	-1	-1	-1	6
155	4	2	-1	-1	-1	6
155	4	2	-1	-1	-1	6
155	4	2	-1	-1	-1	6
155	4	2	-1	-1	-1	6
155	4	2	-1	-1	-1	6
155	4	2	-1	-1	-1	6
164	0	1	-1	-1	-1	3
164	0	1	-1	-1	-1	3
164	0	2	-1	-1	-1	4
164	0	2	-1	-1	-1	4
164	0	2	-1	-1	-1	4
164	0	2	-1	-1	-1	4
164	0	2	-1	-1	-1	4
164	0	2	-1	-1	-1	4
162	0	0	-1	-1	-1	1
162	0	0	-1	-1	-1	1
162	0	0	-1	-1	-1	1
162	0	0	-1	-1	-1	1
162	0	0	-1	-1	-1	1
162	0	0	-1	-1	-1	1
162	0	0	-1	-1	-1	1
162	0	0	-1	-1	-1	1
151	5	0	-1	-1	-1	5
152	4	0	-1	-1	-1	5
153	3	0	-1	-1	-1	5
152	4	0	-1	-1	-1	5
151	5	0	-1	-1	-1	6
151	5	0	-1	-1	-1	6
151	5	0	-1	-1	-1	6
151	5	0	-1	-1	-1	6
138	7	2	-1	-1	-1	14
138	7	2	-1	-1	-1	14
138	7	0	-1	-1	-1	15
138	7	0	-1	-1	-1	16
138	7	2	-1	-1	-1	17
137	8	0	-1	-1	-1	17
137	8	1	-1	-1	-1	17
137	8	1	-1	-1	-1	17
161	2	1	-1	-1	-1	2
162	1	2	-1	-1	-1	3
162	1	2	-1	-1	-1	3
162	1	2	-1	-1	-1	3
162	1	2	-1	-1	-1	3
162	1	2	-1	-1	-1	3
162	1	2	-1	-1	-1	3
162	1	2	-1	-1	-1	3
131	7	1	-1	-1	-1	23
129	9	1	-1	-1	-1	24
130	8	0	-1	-1	-1	25
129	9	4	-1	-1	-1	25
129	9	2	-1	-1	-1	25
131	7	0	-1	-1	-1	25
132	6	1	-1	-1	-1	25
128	10	3	-1	-1	-1	25
128	10	2	-1	-1	-1	25
131	7	1	-1	-1	-1	25
130	8	2	-1	-1	-1	26
130	8	2	-1	-1	-1	27
130	8	2	-1	-1	-1	27
131	7	0	-1	-1	-1	27
127	11	2	-1	-1	-1	27
129	9	2	-1	-1	-1	27
159	4	1	-1	-1	-1	6
159	4	1	-1	-1	-1	6
159	4	1	-1	-1	-1	6
159	4	2	-1	-1	-1	7
159	4	2	-1	-1	-1	7
159	4	2	-1	-1	-1	7
159	4	2	-1	-1	-1	7
159	4	2	-1	-1	-1	7
154	5	2	-1	-1	-1	10
154	5	3	-1	-1	-1	10
154	5	3	-1	-1	-1	10
154	5	4	-1	-1	-1	11
153	6	0	-1	-1	-1	11
154	5	2	-1	-1	-1	11
154	5	4	-1	-1	-1	11
153	6	1	-1	-1	-1	11
163	0	0	-1	-1	-1	0
163	0	0	-1	-1	-1	0
163	0	0	-1	-1	-1	0
163	0	0	-1	-1	-1	0
163	0	0	-1	-1	-1	0
163	0	0	-1	-1	-1	0
163	0	0	-1	-1	-1	0
163	0	0	-1	-1	-1	0
147	5	3	-1	-1	-1	10
147	5	2	-1	-1	-1	11
147	5	2	-1	-1	-1	11
147	5	3	-1	-1	-1	11
147	5	3	-1	-1	-1	11
147	5	3	-1	-1	-1	11
147	5	3	-1	-1	-1	11
147	5	3	-1	-1	-1	11
140	5	1	-1	-1	-1	13
140	5	1	-1	-1	-1	14
140	5	1	-1	-1	-1	14
140	5	2	-1	-1	-1	15
141	4	2	-1	-1	-1	15
141	4	3	-1	-1	-1	15
140	5	3	-1	-1	-1	15
139	6	1	-1	-1	-1	15
165	0	0	-1	-1	-1	1
165	0	0	-1	-1	-1	1
165	0	0	-1	-1	-1	1
165	0	0	-1	-1	-1	1
165	0	0	-1	-1	-1	1
165	0	0	-1	-1	-1	1
165	0	0	-1	-1	-1	1
165	0	0	-1	-1	-1	1
159	0	0	-1	-1	-1	5
159	0	0	-1	-1	-1	5
159	0	0	-1	-1	-1	5
159	0	0	-1	-1	-1	5
159	0	0	-1	-1	-1	5
159	0	0	-1	-1	-1	5
159	0	0	-1	-1	-1	5
159	0	0	-1	-1	-1	5
124	5	1	-1	-1	-1	28
123	6	3	-1	-1	-1	29
124	5	3	-1	-1	-1	29
124	5	4	-1	-1	-1	31
123	6	2	-1	-1	-1	31
123	6	5	-1	-1	-1	31
124	5	3	-1	-1	-1	31
123	6	3	-1	-1	-1	31
158	1	1	-1	-1	-1	1
158	1	1	-1	-1	-1	1
157	2	0	-1	-1	-1	2
157	2	1	-1	-1	-1	2
158	1	1	-1	-1	-1	2
157	2	1	-1	-1	-1	2
157	2	1	-1	-1	-1	2
157	2	1	-1	-1	-1	2
164	0	0	-1	-1	-1	0
164	0	0	-1	-1	-1	0
164	0	0	-1	-1	-1	0
164	0	0	-1	-1	-1	0
164	0	0	-1	-1	-1	0
164	0	0	-1	-1	-1	0
164	0	0	-1	-1	-1	0
164	0	0	-1	-1	-1	0
163	1	0	170	0	0	1
163	1	1	170	0	0	1
163	1	1	170	0	0	1
163	1	1	170	0	0	1
144	3	4	-1	-1	-1	19
140	7	7	-1	-1	-1	19
143	4	4	-1	-1	-1	20
140	7	2	-1	-1	-1	20
140	7	4	-1	-1	-1	20
139	8	6	-1	-1	-1	20
139	8	6	-1	-1	-1	20
139	8	6	-1	-1	-1	20
157	5	1	-1	-1	-1	10
161	1	0	-1	-1	-1	11
161	1	0	-1	-1	-1	11
157	5	2	-1	-1	-1	11
157	5	2	-1	-1	-1	11
157	5	2	-1	-1	-1	11
157	5	2	-1	-1	-1	11
157	5	2	-1	-1	-1	11
167	0	0	-1	-1	-1	0
167	0	0	-1	-1	-1	0
167	0	0	-1	-1	-1	0
167	0	0	-1	-1	-1	0
167	0	0	-1	-1	-1	0
167	0	0	-1	-1	-1	0
167	0	0	-1	-1	-1	0
167	0	0	-1	-1	-1	0
168	0	0	-1	-1	-1	0
168	0	0	-1	-1	-1	0
168	0	0	-1	-1	-1	0
168	0	0	-1	-1	-1	0
168	0	0	-1	-1	-1	0
168	0	0	-1	-1	-1	0
168	0	0	-1	-1	-1	0
168	0	0	-1	-1	-1	0
169	0	1	-1	-1	-1	0
169	0	1	-1	-1	-1	0
169	0	1	-1	-1	-1	0
169	0	1	-1	-1	-1	0
169	0	1	-1	-1	-1	0
169	0	1	-1	-1	-1	0
169	0	1	-1	-1	-1	0
169	0	1	-1	-1	-1	0
-1	-1	-1	-1	-1	-1	-1
-1	-1	-1	-1	-1	-1	-1
-1	-1	-1	-1	-1	-1	-1
-1	-1	-1	-1	-1	-1	-1
-1	-1	-1	-1	-1	-1	-1
-1	-1	-1	-1	-1	-1	-1
-1	-1	-1	-1	-1	-1	-1
-1	-1	-1	-1	-1	-1	-1
106	4	1	-1	-1	-1	9
110	0	0	-1	-1	-1	10
109	1	0	-1	-1	-1	10
109	1	0	-1	-1	-1	10
109	1	1	-1	-1	-1	10
110	0	0	-1	-1	-1	11
108	2	0	-1	-1	-1	11
109	1	0	-1	-1	-1	11
99	7	2	-1	-1	-1	15
99	7	4	-1	-1	-1	16
98	8	4	-1	-1	-1	17
97	9	3	-1	-1	-1	17
97	9	3	-1	-1	-1	17
96	10	2	-1	-1	-1	18
100	6	4	-1	-1	-1	18
101	5	4	-1	-1	-1	18
89	17	5	-1	-1	-1	21
89	17	7	-1	-1	-1	22
90	16	8	-1	-1	-1	23
89	17	7	-1	-1	-1	23
89	17	7	-1	-1	-1	23
88	18	7	-1	-1	-1	23
90	16	9	-1	-1	-1	23
86	20	2	-1	-1	-1	24
83	15	4	-1	-1	-1	19
83	15	2	-1	-1	-1	20
85	13	2	-1	-1	-1	20
83	15	1	-1	-1	-1	21
83	15	2	-1	-1	-1	22
83	15	4	-1	-1	-1	22
83	15	3	-1	-1	-1	22
83	15	2	-1	-1	-1	23
108	1	0	-1	-1	-1	1
108	1	0	-1	-1	-1	2
107	2	0	-1	-1	-1	2
108	1	0	-1	-1	-1	2
107	2	0	-1	-1	-1	2
107	2	0	-1	-1	-1	2
108	1	0	-1	-1	-1	2
108	1	0	-1	-1	-1	2
74	15	2	-1	-1	-1	31
83	6	0	-1	-1	-1	35
73	16	3	-1	-1	-1	36
76	13	5	-1	-1	-1	36
78	11	3	-1	-1	-1	37
79	10	4	-1	-1	-1	38
76	13	6	-1	-1	-1	39
77	12	5	-1	-1	-1	39
112	0	0	-1	-1	-1	1
112	0	0	-1	-1	-1	1
112	0	0	-1	-1	-1	1
112	0	0	-1	-1	-1	1
112	0	0	-1	-1	-1	1
112	0	0	-1	-1	-1	1
112	0	0	-1	-1	-1	1
112	0	0	-1	-1	-1	1
102	0	1	-1	-1	-1	0
102	0	0	-1	-1	-1	3
101	1	0	-1	-1	-1	4
101	1	0	-1	-1	-1	4
100	2	0	-1	-1	-1	4
102	0	0	-1	-1	-1	5
102	0	0	-1	-1	-1	5
102	0	0	-1	-1	-1	5
114	0	1	-1	-1	-1	1
114	0	1	-1	-1	-1	1
114	0	1	-1	-1	-1	1
114	0	1	-1	-1	-1	1
114	0	2	-1	-1	-1	2
114	0	2	-1	-1	-1	2
114	0	2	-1	-1	-1	2
114	0	2	-1	-1	-1	2
111	3	0	-1	-1	-1	3
110	4	1	-1	-1	-1	4
110	4	1	-1	-1	-1	4
110	4	1	-1	-1	-1	4
110	4	1	-1	-1	-1	4
110	4	1	-1	-1	-1	4
110	4	1	-1	-1	-1	4
110	4	1	-1	-1	-1	4
115	0	0	-1	-1	-1	4
115	0	0	-1	-1	-1	4
115	0	0	-1	-1	-1	7
112	3	1	-1	-1	-1	8
109	6	4	-1	-1	-1	9
108	7	4	-1	-1	-1	9
109	6	4	-1	-1	-1	9
109	6	4	-1	-1	-1	9
108	3	0	-1	-1	-1	7
108	3	0	-1	-1	-1	7
108	3	0	-1	-1	-1	7
108	3	1	-1	-1	-1	7
108	3	1	-1	-1	-1	7
108	3	0	-1	-1	-1	8
107	4	1	-1	-1	-1	8
108	3	3	-1	-1	-1	8
111	0	0	118	0	0	0
110	1	0	118	0	0	1
110	1	0	118	0	0	1
110	1	0	118	0	0	1
114	0	0	118	0	0	0
114	0	0	118	0	0	0
114	0	0	118	0	0	0
114	0	0	118	0	0	0
112	0	0	118	0	0	4
112	0	0	118	0	0	5
111	1	2	118	0	0	6
111	1	2	118	0	0	6
106	2	0	118	0	0	7
106	2	2	118	0	0	8
105	3	2	118	0	0	8
105	3	1	117	1	1	8
101	0	0	118	0	0	6
101	0	0	118	0	0	6
101	0	0	118	0	0	6
101	0	0	118	0	0	6
101	0	0	118	0	0	6
101	0	0	118	0	0	6
101	0	0	118	0	0	6
101	0	1	118	0	0	6
114	0	0	-1	-1	-1	0
114	0	0	-1	-1	-1	0
113	1	1	-1	-1	-1	1
113	1	1	-1	-1	-1	1
113	1	1	-1	-1	-1	1
113	1	1	-1	-1	-1	1
113	1	1	-1	-1	-1	1
113	1	1	-1	-1	-1	1
112	1	1	-1	-1	-1	8
112	1	1	-1	-1	-1	8
112	1	1	-1	-1	-1	11
112	1	1	-1	-1	-1	11
113	0	0	-1	-1	-1	13
113	0	0	-1	-1	-1	13
106	7	10	-1	-1	-1	13
111	2	2	-1	-1	-1	14
115	0	0	-1	-1	-1	0
115	0	0	-1	-1	-1	1
115	0	0	-1	-1	-1	1
115	0	0	-1	-1	-1	1
114	1	0	-1	-1	-1	1
115	0	0	-1	-1	-1	1
114	1	0	-1	-1	-1	1
114	1	0	-1	-1	-1	2
105	1	1	-1	-1	-1	6
105	1	1	-1	-1	-1	6
105	1	1	-1	-1	-1	6
106	0	0	-1	-1	-1	7
105	1	0	-1	-1	-1	8
105	1	0	-1	-1	-1	8
105	1	0	-1	-1	-1	8
105	1	0	-1	-1	-1	8
118	0	0	-1	-1	-1	0
118	0	0	-1	-1	-1	0
118	0	0	-1	-1	-1	0
118	0	0	-1	-1	-1	0
118	0	0	-1	-1	-1	0
118	0	0	-1	-1	-1	0
118	0	0	-1	-1	-1	0
118	0	0	-1	-1	-1	0
118	0	0	-1	-1	-1	0
118	0	0	-1	-1	-1	0
118	0	0	-1	-1	-1	0
118	0	0	-1	-1	-1	0
118	0	0	-1	-1	-1	0
118	0	0	-1	-1	-1	0
118	0	0	-1	-1	-1	0
118	0	0	-1	-1	-1	0
-1	-1	-1	-1	-1	-1	-1
-1	-1	-1	-1	-1	-1	-1
-1	-1	-1	-1	-1	-1	-1
-1	-1	-1	-1	-1	-1	-1
-1	-1	-1	-1	-1	-1	-1
-1	-1	-1	-1	-1	-1	-1
-1	-1	-1	-1	-1	-1	-1
-1	-1	-1	-1	-1	-1	-1
44	0	4	47	5	8	24
44	0	0	47	5	6	26
44	0	4	46	6	6	27
44	0	5	47	5	6	29
44	0	4	47	5	7	29
44	0	1	47	5	8	29
44	0	0	47	5	6	30
41	3	3	47	5	6	30
44	0	0	47	5	6	29
41	3	3	47	5	7	31
39	5	8	47	5	6	37
39	5	10	47	5	6	41
41	3	4	40	12	7	41
16	28	24	52	0	1	44
26	18	17	52	0	1	46
16	28	24	52	0	1	46
43	1	0	44	8	10	26
44	0	0	39	13	16	28
44	0	3	39	13	18	28
44	0	4	44	8	10	30
44	0	1	44	8	8	30
44	0	4	39	13	15	30
44	0	0	39	13	17	31
44	0	4	39	13	19	31
35	1	3	38	14	18	43
33	3	6	44	8	8	44
31	5	7	39	13	15	45
33	3	4	44	8	9	46
30	6	6	39	13	19	46
30	6	6	39	13	19	46
30	6	7	39	13	19	47
30	6	7	39	13	19	47
42	6	7	47	5	11	25
35	13	14	52	0	3	27
35	13	15	52	0	3	28
32	16	17	52	0	3	29
32	16	17	52	0	3	29
35	13	17	52	0	6	29
35	13	14	47	5	5	30
35	13	18	52	0	3	30
16	16	15	44	8	11	48
13	19	21	44	8	9	49
15	17	15	44	8	11	49
14	18	16	44	8	8	49
16	16	15	43	9	12	49
12	20	20	44	8	10	50
14	18	18	44	8	11	50
17	15	16	42	10	11	50
12	20	21	51	1	0	41
12	20	21	51	1	1	42
16	16	21	47	5	9	44
16	16	20	44	8	9	46
11	21	21	50	2	4	46
19	13	16	52	0	2	47
9	23	25	52	0	3	47
15	17	21	46	6	10	47
46	0	3	52	0	3	18
42	4	6	47	5	7	21
42	4	6	47	5	8	22
42	4	7	47	5	5	22
42	4	7	47	5	7	23
46	0	0	47	5	12	23
35	11	12	52	0	2	23
41	5	7	47	5	6	23
13	17	15	44	8	12	48
12	18	16	44	8	9	49
13	17	16	44	8	11	49
17	13	17	43	9	8	49
12	18	17	44	8	12	49
15	15	13	44	8	12	49
18	12	12	39	13	12	50
18	12	9	39	13	17	50
46	0	2	49	3	9	19
46	0	3	49	3	9	20
45	1	2	49	3	9	20
42	4	6	49	3	8	21
45	1	3	49	3	9	21
42	4	5	48	4	3	21
41	5	5	49	3	7	21
41	5	5	49	3	8	21
47	0	0	-1	-1	-1	0
47	0	0	-1	-1	-1	0
47	0	0	-1	-1	-1	0
47	0	1	-1	-1	-1	0
47	0	1	-1	-1	-1	0
47	0	1	-1	-1	-1	0
47	0	1	-1	-1	-1	0
47	0	1	-1	-1	-1	0
47	0	1	-1	-1	-1	0
47	0	1	-1	-1	-1	0
47	0	1	-1	-1	-1	0
47	0	1	-1	-1	-1	0
47	0	1	-1	-1	-1	0
47	0	0	-1	-1	-1	3
44	3	0	-1	-1	-1	3
47	0	0	-1	-1	-1	3
13	11	10	40	12	15	51
15	9	10	40	12	13	51
12	12	11	42	10	17	52
13	11	11	40	12	18	52
15	9	10	38	14	15	52
10	14	10	41	11	17	52
15	9	7	39	13	19	53
12	12	10	41	11	18	53
-1	-1	-1	-1	-1	-1	-1
-1	-1	-1	-1	-1	-1	-1
-1	-1	-1	-1	-1	-1	-1
-1	-1	-1	-1	-1	-1	-1
-1	-1	-1	-1	-1	-1	-1
-1	-1	-1	-1	-1	-1	-1
-1	-1	-1	-1	-1	-1	-1
-1	-1	-1	-1	-1	-1	-1
55	2	4	56	4	2	9
57	0	2	57	3	5	9
55	2	4	56	4	5	10
57	0	2	56	4	7	11
54	2	1	58	2	4	11
54	2	0	58	2	4	12
56	0	1	59	1	9	12
55	1	0	56	4	3	12
53	0	2	56	4	4	14
53	0	2	56	4	11	16
53	0	2	56	4	11	17
53	0	4	56	4	6	18
53	0	1	58	2	4	11
53	0	2	56	4	4	12
53	0	1	59	1	4	12
53	0	2	56	4	6	13
54	0	0	60	0	0	16
53	1	1	60	0	0	17
50	4	1	60	0	0	20
43	11	5	60	0	0	25
47	3	1	58	2	2	25
36	14	5	59	1	1	26
36	14	5	58	2	2	27
36	14	5	57	3	2	27
49	1	1	60	0	0	24
47	3	1	58	2	2	25
47	3	1	58	2	2	25
49	1	1	60	0	0	25
45	6	1	59	1	1	19
46	5	3	59	1	1	20
45	6	2	59	1	1	20
40	11	3	59	1	1	21
46	5	3	59	1	1	20
45	6	5	59	1	1	22
48	3	0	59	1	1	22
48	3	0	59	1	1	22
37	4	0	60	0	0	39
21	20	12	58	2	2	45
20	21	5	59	1	0	45
23	18	5	59	1	3	46
38	3	0	59	1	1	37
38	3	1	60	0	0	44
38	3	1	58	2	2	44
21	20	4	60	0	2	45
38	3	0	59	1	1	37
38	3	0	59	1	1	37
37	4	3	58	2	2	43
36	5	1	59	1	1	44
21	24	19	60	0	0	46
22	23	14	58	2	1	47
19	26	15	60	0	0	47
20	25	13	60	0	2	49
54	1	1	60	0	0	9
52	3	4	59	1	1	10
54	1	1	59	1	1	11
51	4	4	59	1	1	11
54	2	2	55	5	4	17
52	4	4	57	3	3	18
55	1	1	54	6	6	18
54	2	2	56	4	4	19
47	6	2	57	3	3	14
48	5	1	57	3	2	16
48	5	0	57	3	3	16
48	5	0	56	4	4	17
51	1	2	59	1	0	10
50	2	1	59	1	1	10
50	2	2	59	1	0	10
51	1	2	59	1	1	10
40	5	1	58	2	1	23
43	2	2	58	2	2	24
43	2	1	58	2	3	25
42	3	3	57	3	3	25
54	2	2	58	2	2	9
51	5	3	59	1	0	12
51	5	4	59	1	1	13
51	5	2	58	2	1	13
56	1	1	55	5	2	12
55	2	2	55	5	5	13
50	7	9	51	9	11	29
31	26	21	57	3	2	42
59	0	0	-1	-1	-1	0
59	0	0	-1	-1	-1	0
59	0	0	-1	-1	-1	0
59	0	0	-1	-1	-1	0
59	0	0	-1	-1	-1	0
59	0	0	-1	-1	-1	0
59	0	0	-1	-1	-1	0
59	0	0	-1	-1	-1	0
60	0	0	-1	-1	-1	0
60	0	0	-1	-1	-1	0
60	0	0	-1	-1	-1	0
60	0	0	-1	-1	-1	0
60	0	0	-1	-1	-1	0
60	0	0	-1	-1	-1	0
60	0	0	-1	-1	-1	0
60	0	0	-1	-1	-1	0
4	22	13	58	2	1	65
2	24	8	59	1	1	66
2	24	8	57	3	2	67
4	22	15	58	2	3	68
1	18	7	39	21	27	86
6	13	9	49	11	19	87
2	17	9	46	14	19	88
2	17	10	44	16	18	88
-1	-1	-1	-1	-1	-1	-1
-1	-1	-1	-1	-1	-1	-1
-1	-1	-1	-1	-1	-1	-1
-1	-1	-1	-1	-1	-1	-1
-1	-1	-1	-1	-1	-1	-1
-1	-1	-1	-1	-1	-1	-1
-1	-1	-1	-1	-1	-1	-1
-1	-1	-1	-1	-1	-1	-1
136	0	0	-1	-1	-1	16
136	0	0	-1	-1	-1	19
136	0	0	-1	-1	-1	22
136	0	0	-1	-1	-1	22
136	0	0	-1	-1	-1	22
134	2	1	-1	-1	-1	22
135	1	1	-1	-1	-1	24
135	1	1	-1	-1	-1	25
135	1	1	-1	-1	-1	17
136	0	0	-1	-1	-1	19
136	0	0	-1	-1	-1	21
135	1	0	-1	-1	-1	24
135	1	1	-1	-1	-1	25
136	0	0	-1	-1	-1	26
136	0	0	-1	-1	-1	26
135	1	1	-1	-1	-1	26
142	1	1	-1	-1	-1	8
142	1	1	-1	-1	-1	10
142	1	1	-1	-1	-1	10
142	1	1	-1	-1	-1	10
142	1	1	-1	-1	-1	10
142	1	1	-1	-1	-1	10
142	1	1	-1	-1	-1	10
142	1	1	-1	-1	-1	10
142	1	1	-1	-1	-1	8
142	1	1	-1	-1	-1	10
142	1	1	-1	-1	-1	10
142	1	1	-1	-1	-1	10
142	1	1	-1	-1	-1	10
142	1	1	-1	-1	-1	10
142	1	1	-1	-1	-1	10
142	1	1	-1	-1	-1	10
138	3	1	-1	-1	-1	4
138	3	1	-1	-1	-1	4
138	3	1	-1	-1	-1	4
137	4	1	-1	-1	-1	5
137	4	1	-1	-1	-1	5
137	4	1	-1	-1	-1	5
137	4	1	-1	-1	-1	5
137	4	1	-1	-1	-1	5
128	6	5	-1	-1	-1	25
130	4	6	-1	-1	-1	26
128	6	2	-1	-1	-1	27
129	5	4	-1	-1	-1	27
129	5	2	-1	-1	-1	27
129	5	7	-1	-1	-1	28
113	21	11	-1	-1	-1	29
113	21	9	-1	-1	-1	29
127	7	2	-1	-1	-1	21
127	7	2	-1	-1	-1	21
129	5	3	-1	-1	-1	24
127	7	4	-1	-1	-1	25
130	4	1	-1	-1	-1	25
129	5	3	-1	-1	-1	25
129	5	2	-1	-1	-1	26
130	4	4	-1	-1	-1	26
129	5	2	-1	-1	-1	23
130	4	3	-1	-1	-1	24
128	6	3	-1	-1	-1	24
130	4	1	-1	-1	-1	24
129	5	2	-1	-1	-1	25
131	3	2	-1	-1	-1	25
129	5	3	-1	-1	-1	25
129	5	6	-1	-1	-1	26
127	9	3	150	0	0	27
132	4	1	149	1	1	28
134	2	0	148	2	2	29
123	13	5	149	1	1	29
135	1	0	150	0	0	23
130	6	0	150	0	0	26
132	4	0	150	0	0	27
132	4	0	150	0	0	27
139	2	0	149	1	1	16
138	3	0	149	1	1	17
140	1	0	149	1	1	18
140	1	0	149	1	1	18
139	3	0	149	1	1	5
139	3	0	149	1	1	5
139	3	0	149	1	1	5
139	3	0	149	1	1	5
117	11	2	148	2	2	38
117	11	4	149	1	1	38
114	14	9	148	2	2	39
114	14	2	149	1	1	39
134	5	1	150	0	0	14
132	7	1	150	0	0	15
132	7	1	150	0	0	15
135	4	1	150	0	0	15
140	2	0	150	0	0	8
140	2	0	150	0	0	8
141	1	0	149	1	1	8
141	1	0	150	0	0	9
121	9	1	149	1	1	28
121	9	1	149	1	1	28
121	9	1	149	1	1	28
121	9	1	149	1	1	28
111	10	1	149	1	1	51
112	9	1	149	1	1	53
110	11	1	148	2	2	53
110	11	3	148	2	2	53
142	2	0	-1	-1	-1	6
142	2	0	-1	-1	-1	6
142	2	1	-1	-1	-1	6
142	2	1	-1	-1	-1	6
142	2	1	-1	-1	-1	6
142	2	1	-1	-1	-1	6
142	2	1	-1	-1	-1	6
142	2	1	-1	-1	-1	6
132	3	0	-1	-1	-1	12
130	5	3	-1	-1	-1	12
131	4	4	-1	-1	-1	13
132	3	2	-1	-1	-1	13
131	4	2	-1	-1	-1	13
132	3	1	-1	-1	-1	13
132	3	1	-1	-1	-1	13
132	3	1	-1	-1	-1	13
128	6	0	-1	-1	-1	8
128	6	1	-1	-1	-1	8
128	6	0	-1	-1	-1	9
128	6	0	-1	-1	-1	9
129	5	1	-1	-1	-1	9
128	6	1	-1	-1	-1	9
128	6	1	-1	-1	-1	9
128	6	1	-1	-1	-1	9
148	0	1	-1	-1	-1	0
148	0	1	-1	-1	-1	0
148	0	1	-1	-1	-1	0
148	0	1	-1	-1	-1	0
148	0	1	-1	-1	-1	0
148	0	1	-1	-1	-1	0
148	0	1	-1	-1	-1	0
148	0	1	-1	-1	-1	0
146	0	0	-1	-1	-1	0
146	0	0	-1	-1	-1	0
146	0	0	-1	-1	-1	0
146	0	0	-1	-1	-1	0
146	0	0	-1	-1	-1	0
146	0	0	-1	-1	-1	0
146	0	0	-1	-1	-1	0
146	0	0	-1	-1	-1	0
94	26	15	-1	-1	-1	47
93	27	17	-1	-1	-1	48
110	10	3	-1	-1	-1	48
88	32	14	-1	-1	-1	49
93	27	16	-1	-1	-1	49
96	24	18	-1	-1	-1	49
93	27	16	-1	-1	-1	49
95	25	8	-1	-1	-1	49
-1	-1	-1	-1	-1	-1	-1
-1	-1	-1	-1	-1	-1	-1
-1	-1	-1	-1	-1	-1	-1
-1	-1	-1	-1	-1	-1	-1
-1	-1	-1	-1	-1	-1	-1
-1	-1	-1	-1	-1	-1	-1
-1	-1	-1	-1	-1	-1	-1
-1	-1	-1	-1	-1	-1	-1
152	0	1	-1	-1	-1	8
152	0	2	-1	-1	-1	9
152	0	2	-1	-1	-1	9
152	0	2	-1	-1	-1	9
152	0	2	-1	-1	-1	9
152	0	2	-1	-1	-1	9
152	0	2	-1	-1	-1	9
152	0	2	-1	-1	-1	9
128	5	2	-1	-1	-1	7
129	4	4	-1	-1	-1	8
131	2	4	-1	-1	-1	9
128	5	4	-1	-1	-1	9
128	5	4	-1	-1	-1	9
128	5	4	-1	-1	-1	12
126	7	9	-1	-1	-1	12
124	9	6	-1	-1	-1	13
122	9	3	-1	-1	-1	13
123	8	7	-1	-1	-1	13
122	9	7	-1	-1	-1	13
130	1	1	-1	-1	-1	13
121	10	2	-1	-1	-1	14
123	8	5	-1	-1	-1	14
120	11	7	-1	-1	-1	14
119	12	6	-1	-1	-1	15
127	6	3	-1	-1	-1	7
129	4	2	-1	-1	-1	9
123	10	6	-1	-1	-1	13
123	10	6	-1	-1	-1	13
121	12	6	-1	-1	-1	15
121	12	6	-1	-1	-1	15
121	12	6	-1	-1	-1	15
121	12	7	-1	-1	-1	15
126	4	1	-1	-1	-1	5
126	4	1	-1	-1	-1	5
126	4	2	-1	-1	-1	6
125	5	1	-1	-1	-1	6
126	4	1	-1	-1	-1	6
126	4	2	-1	-1	-1	7
128	2	1	-1	-1	-1	7
124	6	2	-1	-1	-1	8
115	4	4	-1	-1	-1	17
112	7	5	-1	-1	-1	19
115	4	5	-1	-1	-1	20
109	10	6	-1	-1	-1	21
114	5	5	-1	-1	-1	21
112	7	5	-1	-1	-1	21
109	10	6	-1	-1	-1	22
111	8	6	-1	-1	-1	22
119	5	4	-1	-1	-1	26
121	3	3	-1	-1	-1	26
117	7	4	-1	-1	-1	27
117	7	2	-1	-1	-1	28
117	7	4	-1	-1	-1	28
122	2	2	-1	-1	-1	28
123	1	2	-1	-1	-1	28
119	5	3	-1	-1	-1	28
118	6	4	-1	-1	-1	26
121	3	3	-1	-1	-1	26
118	6	3	-1	-1	-1	29
123	1	2	-1	-1	-1	30
117	7	4	-1	-1	-1	30
121	3	4	-1	-1	-1	30
122	2	3	-1	-1	-1	30
119	5	4	-1	-1	-1	31
128	3	2	136	0	0	7
128	3	3	136	0	0	7
129	2	2	135	1	1	7
128	3	4	136	0	0	8
131	0	0	-1	-1	-1	12
131	0	0	-1	-1	-1	12
127	4	1	-1	-1	-1	12
131	0	0	-1	-1	-1	13
130	1	0	-1	-1	-1	13
127	4	1	-1	-1	-1	15
127	4	1	-1	-1	-1	15
127	4	1	-1	-1	-1	16
130	1	1	-1	-1	-1	7
131	0	0	-1	-1	-1	8
129	2	1	-1	-1	-1	8
130	1	2	-1	-1	-1	9
128	3	2	-1	-1	-1	9
130	1	0	-1	-1	-1	9
128	3	3	-1	-1	-1	9
130	1	2	-1	-1	-1	10
130	3	2	136	0	0	6
130	3	2	136	0	0	6
130	3	1	136	0	1	7
130	3	2	135	1	1	7
122	7	3	136	0	0	9
121	8	3	136	0	0	10
126	3	0	136	0	0	11
126	3	0	136	0	0	11
120	6	3	136	0	0	8
121	5	3	136	0	0	9
124	2	2	135	1	0	10
121	5	2	136	0	0	10
128	3	1	-1	-1	-1	8
126	5	2	-1	-1	-1	11
126	5	4	-1	-1	-1	12
126	5	4	-1	-1	-1	12
126	5	4	-1	-1	-1	12
126	5	4	-1	-1	-1	12
126	5	4	-1	-1	-1	12
126	5	4	-1	-1	-1	12
129	4	4	133	3	4	13
128	5	3	133	3	4	13
128	5	4	133	3	3	14
129	4	4	133	3	4	15
127	2	3	-1	-1	-1	5
127	2	3	-1	-1	-1	5
126	3	2	-1	-1	-1	6
127	2	3	-1	-1	-1	6
126	3	3	-1	-1	-1	6
127	2	3	-1	-1	-1	6
126	3	3	-1	-1	-1	6
125	4	4	-1	-1	-1	8
121	3	4	-1	-1	-1	14
121	3	4	-1	-1	-1	14
121	3	4	-1	-1	-1	14
121	3	4	-1	-1	-1	14
121	3	4	-1	-1	-1	15
121	3	4	-1	-1	-1	15
121	3	4	-1	-1	-1	15
120	4	5	-1	-1	-1	15
118	3	4	-1	-1	-1	20
118	3	2	-1	-1	-1	20
119	2	3	-1	-1	-1	20
119	2	3	-1	-1	-1	20
118	3	5	-1	-1	-1	20
118	3	3	-1	-1	-1	20
118	3	2	-1	-1	-1	21
119	2	2	-1	-1	-1	21
129	2	1	-1	-1	-1	4
129	2	1	-1	-1	-1	4
128	3	1	-1	-1	-1	5
128	3	1	-1	-1	-1	5
129	2	1	-1	-1	-1	7
129	2	1	-1	-1	-1	7
129	2	1	-1	-1	-1	7
129	2	1	-1	-1	-1	7
114	11	1	-1	-1	-1	21
123	2	0	-1	-1	-1	23
122	3	1	-1	-1	-1	23
122	3	1	-1	-1	-1	23
120	5	2	-1	-1	-1	24
112	13	3	-1	-1	-1	24
119	6	2	-1	-1	-1	25
119	6	2	-1	-1	-1	25
130	2	1	-1	-1	-1	2
130	2	1	-1	-1	-1	2
130	2	2	-1	-1	-1	3
130	2	2	-1	-1	-1	3
129	3	1	-1	-1	-1	3
130	2	3	-1	-1	-1	3
130	2	3	-1	-1	-1	3
129	3	2	-1	-1	-1	4
116	2	2	-1	-1	-1	28
115	3	2	-1	-1	-1	29
117	1	1	-1	-1	-1	29
115	3	2	-1	-1	-1	31
117	1	2	-1	-1	-1	31
116	2	2	-1	-1	-1	31
116	2	2	-1	-1	-1	31
117	1	1	-1	-1	-1	31
84	14	16	-1	-1	-1	46
82	16	15	-1	-1	-1	47
96	2	2	-1	-1	-1	48
83	15	17	-1	-1	-1	49
86	12	13	-1	-1	-1	49
84	14	12	-1	-1	-1	50
93	5	5	-1	-1	-1	50
93	5	3	-1	-1	-1	50
96	11	5	-1	-1	-1	43
86	21	14	-1	-1	-1	47
84	23	16	-1	-1	-1	48
90	17	14	-1	-1	-1	48
83	24	17	-1	-1	-1	48
87	20	14	-1	-1	-1	50
85	22	16	-1	-1	-1	50
79	28	18	-1	-1	-1	50
-1	-1	-1	-1	-1	-1	-1
-1	-1	-1	-1	-1	-1	-1
-1	-1	-1	-1	-1	-1	-1
-1	-1	-1	-1	-1	-1	-1
-1	-1	-1	-1	-1	-1	-1
-1	-1	-1	-1	-1	-1	-1
-1	-1	-1	-1	-1	-1	-1
-1	-1	-1	-1	-1	-1	-1
153	2	2	161	3	0	6
153	2	2	164	0	0	6
153	2	2	164	0	1	6
153	2	3	164	0	0	6
153	3	1	164	0	0	8
153	3	1	164	0	0	8
153	3	1	164	0	0	8
153	3	1	164	0	0	8
129	13	8	-1	-1	-1	20
129	13	9	-1	-1	-1	20
129	13	5	-1	-1	-1	20
129	13	9	-1	-1	-1	20
130	12	5	-1	-1	-1	20
129	13	6	-1	-1	-1	21
131	11	3	-1	-1	-1	21
129	13	9	-1	-1	-1	22
131	11	4	-1	-1	-1	17
131	11	5	-1	-1	-1	17
130	12	5	-1	-1	-1	19
129	13	9	-1	-1	-1	20
129	13	9	-1	-1	-1	20
129	13	9	-1	-1	-1	20
129	13	9	-1	-1	-1	20
133	9	9	-1	-1	-1	20
151	6	4	-1	-1	-1	8
152	5	3	-1	-1	-1	8
152	5	3	-1	-1	-1	8
152	5	3	-1	-1	-1	8
152	5	3	-1	-1	-1	8
152	5	3	-1	-1	-1	8
152	5	2	-1	-1	-1	9
152	5	2	-1	-1	-1	9
149	3	0	-1	-1	-1	12
145	7	5	-1	-1	-1	12
145	7	5	-1	-1	-1	13
145	7	5	-1	-1	-1	13
145	7	5	-1	-1	-1	13
145	7	5	-1	-1	-1	13
145	7	5	-1	-1	-1	13
145	7	5	-1	-1	-1	13
145	7	4	-1	-1	-1	13
145	7	5	-1	-1	-1	13
145	7	5	-1	-1	-1	13
145	7	5	-1	-1	-1	13
145	7	5	-1	-1	-1	13
145	7	5	-1	-1	-1	13
144	8	5	-1	-1	-1	13
145	7	5	-1	-1	-1	13
152	2	0	-1	-1	-1	2
152	2	0	-1	-1	-1	2
152	2	0	-1	-1	-1	2
152	2	0	-1	-1	-1	2
152	2	0	-1	-1	-1	2
152	2	0	-1	-1	-1	2
152	2	0	-1	-1	-1	2
152	2	0	-1	-1	-1	2
159	1	1	-1	-1	-1	5
158	2	3	-1	-1	-1	5
158	2	3	-1	-1	-1	5
158	2	3	-1	-1	-1	5
159	1	1	-1	-1	-1	5
158	2	3	-1	-1	-1	5
159	1	1	-1	-1	-1	5
159	1	1	-1	-1	-1	5
151	6	6	-1	-1	-1	9
151	6	6	-1	-1	-1	9
151	6	6	-1	-1	-1	9
151	6	6	-1	-1	-1	9
150	7	6	-1	-1	-1	10
150	7	7	-1	-1	-1	10
150	7	7	-1	-1	-1	10
150	7	7	-1	-1	-1	10
146	7	7	-1	-1	-1	12
146	7	7	-1	-1	-1	12
146	7	7	-1	-1	-1	12
146	7	7	-1	-1	-1	12
146	7	7	-1	-1	-1	12
146	7	7	-1	-1	-1	12
146	7	7	-1	-1	-1	12
146	7	7	-1	-1	-1	12
146	7	7	-1	-1	-1	12
146	7	7	-1	-1	-1	12
145	8	7	-1	-1	-1	13
145	8	7	-1	-1	-1	13
144	9	7	-1	-1	-1	14
146	7	7	-1	-1	-1	15
146	7	7	-1	-1	-1	15
146	7	7	-1	-1	-1	15
156	1	2	163	1	2	6
156	1	0	163	1	2	6
156	1	2	163	1	2	6
156	1	2	163	1	2	6
158	0	0	164	0	0	0
158	0	0	164	0	0	0
158	0	0	164	0	0	0
158	0	0	164	0	0	0
159	0	0	164	0	0	0
159	0	0	164	0	0	0
159	0	0	164	0	0	0
159	0	0	164	0	0	0
153	0	1	164	0	1	3
153	0	0	164	0	0	3
153	0	0	164	0	1	3
153	0	1	164	0	1	4
152	0	0	164	0	0	4
152	0	0	164	0	0	4
152	0	0	164	0	0	5
152	0	1	163	1	0	5
152	0	0	164	0	0	4
152	0	1	164	0	0	4
152	0	0	164	0	1	4
152	0	1	164	0	0	4
144	1	4	163	1	2	16
145	0	4	163	1	2	17
145	0	1	162	2	2	17
144	1	3	163	1	3	18
142	3	4	163	1	3	15
145	0	0	163	1	2	16
145	0	4	163	1	3	16
145	0	3	163	1	2	16
154	3	3	-1	-1	-1	7
154	3	3	-1	-1	-1	7
154	3	3	-1	-1	-1	7
154	3	3	-1	-1	-1	7
154	3	3	-1	-1	-1	7
154	3	3	-1	-1	-1	7
154	3	3	-1	-1	-1	7
154	3	3	-1	-1	-1	7
164	0	0	-1	-1	-1	0
164	0	0	-1	-1	-1	0
164	0	0	-1	-1	-1	0
164	0	0	-1	-1	-1	0
164	0	0	-1	-1	-1	0
164	0	0	-1	-1	-1	0
164	0	0	-1	-1	-1	0
164	0	0	-1	-1	-1	0
162	0	0	-1	-1	-1	0
162	0	0	-1	-1	-1	0
162	0	0	-1	-1	-1	0
162	0	0	-1	-1	-1	0
162	0	0	-1	-1	-1	0
162	0	0	-1	-1	-1	0
162	0	0	-1	-1	-1	0
162	0	0	-1	-1	-1	0
164	0	0	-1	-1	-1	0
164	0	0	-1	-1	-1	0
164	0	0	-1	-1	-1	0
164	0	0	-1	-1	-1	0
164	0	0	-1	-1	-1	0
164	0	0	-1	-1	-1	0
164	0	0	-1	-1	-1	0
164	0	0	-1	-1	-1	0
-1	-1	-1	-1	-1	-1	-1
-1	-1	-1	-1	-1	-1	-1
-1	-1	-1	-1	-1	-1	-1
-1	-1	-1	-1	-1	-1	-1
-1	-1	-1	-1	-1	-1	-1
-1	-1	-1	-1	-1	-1	-1
-1	-1	-1	-1	-1	-1	-1
-1	-1	-1	-1	-1	-1	-1

## Sheet: Supplementary Table 4
Line n: Gene name	stem set tag (x1_x2_..._xn indicates that the stem/loop/junction including this nucleotide is in this stem set)	variant or compensatory rescue variant	variant sequence	k number of barcodes
Lines (n+1...n+k): barcode	number of spliced reads	number of unspliced reads	number of other reads
QCR9	8	variant	AACAATAGCAAGCGGACGATACGGACTAAAATGGTATGTTAAAGTGTGTGTGTGCTGCTTCACATTTCAGGCTAAAAATGTTATCCGTGGAATCTTCCTTAGCCAAGTATCATGGGCTTTGGAAATTAGTTTCCCACCGATGAGCGCAACGACTTAGCGAAGCTTATGAAATTGGTGACAGCAGCTCTATGAATATGTTCCATGCGTTTCCATTCAGGTTACTAACAATGCATAAATTATGAGTAGTCTTTTTCATCACTATATAAAACCTTTTTCAAACGAAACGCTGTTTT	20
CATCCCCGATTG	181	0	0
CTTAAGTCATTG	1	0	0
CCTGTATCCCGC	51	0	0
TCATTCAGTTTC	95	0	0
GCCTTGGTACCC	7	0	0
TTCGAACGTGTC	154	0	3
CCATAACGAGAG	64	0	0
TCCAGTTCTCCG	87	0	0
TCTTTGTTATCA	128	0	1
GTCCAGGGACCT	15	0	0
GCTCGCCTCACT	124	0	2
GGCTGAACATAC	1	0	0
GGGGTTGGTATG	169	0	2
GCGGCGATAGCT	66	0	0
ATGTCGGGTCCG	106	0	0
GGGCAGGTAACC	35	0	0
GCGGCCTCGGAG	1	0	0
CGACAGGAGCAG	80	0	0
GTTATTTATGTG	123	0	1
GCGGGACGGCAC	91	0	1
QCR9	8	variant	AACAATAGCAAGCGGACGATACGGACTAAAATGGTATGTTAATGTGTGTGTGTGCTGCTTCACATTTCAGGCTAAAAATGTTATCCGTGGAATCTTCCTTAGCCAAGTATCATGGGCTTTGGAAATTAGTTTCCCACCGATGAGCGCAACGACTTAGCGAAGCTTATGAAATTGGTGACAGCAGCTCTATGAATATGTTCCATGCGTTTCCATTCAGGTTACTAACAATGCATAAATTATGAGTAGTCTTTTTCATCACTATATAAAACCTTTTTCAAACGAAACGCTGTTTT	47
GAATAAGGCGAG	96	0	1
CGTATGGCTCTT	36	0	0
ATGGGTCCTCGT	8	0	0
AAGTTGCTTTGT	121	0	2
TTGTGGCGTCAC	21	5	0
AGGATACAGACG	162	0	3
TACACACGGAAA	0	4	0
AGTTCGCACAAT	148	1	0
AGATTGTATCTA	91	0	0
CAGTTATTAGTT	73	0	0
CGGGTGTTCGGG	108	1	1
GTTGGGGCGCCT	0	1	0
AGGGTGCGATGG	8	0	0
TTTCTTCTAGTT	35	0	0
GGCTCTCCTGGA	14	0	0
TTGACGCGAGGC	152	45	0
GAGTGCTTTAAT	66	0	0
TATTTGATTCGA	24	0	0
AAGTGTTAACAT	4	0	0
CGTGCAATTTTT	243	0	2
TCACGTCTAATT	17	0	0
TTAACTTTGGCC	11	0	0
GGTCAGGTGGCA	54	0	1
CGCCTCTGATAG	2	0	0
TTAAATCTAAGG	121	0	0
CATTCCCAACAA	78	0	1
ATTGTAACTGTA	0	1	0
GTGTATGACGAA	148	0	0
AAGATCAAGAAT	35	0	0
GTTTTTAAAGCC	78	0	0
CATAGCGTCTTT	0	1	0
CTGTAAGATGTT	3	0	0
CGGTGTTAACGT	0	1	0
TGCATATGCAAG	12	0	0
AGTACTCTGGTT	100	0	2
CAGTGGAGGGGG	74	0	0
GTGTTTAGTGAT	2	0	0
CATTATTATTTT	79	0	1
CAGGTACAGCGT	0	3	0
TAACCTCTCGTG	1	0	0
GTCTTACCTACC	1	0	0
GCTGACAAAGAC	117	0	0
TTGTCTAACCCT	42	0	1
CAGCTCCGGGGG	100	0	0
AACCGTTGGAGC	15	0	0
TGGTACTGTTAA	0	1	0
AATTGGAAGTTT	146	0	1
QCR9	8	variant	AACAATAGCAAGCGGACGATACGGACTAAAATGGTATGTAAAAGTGTGTGTGTGCTGCTTCACATTTCAGGCTAAAAATGTTATCCGTGGAATCTTCCTTAGCCAAGTATCATGGGCTTTGGAAATTAGTTTCCCACCGATGAGCGCAACGACTTAGCGAAGCTTATGAAATTGGTGACAGCAGCTCTATGAATATGTTCCATGCGTTTCCATTCAGGTTACTAACAATGCATAAATTATGAGTAGTCTTTTTCATCACTATATAAAACCTTTTTCAAACGAAACGCTGTTTT	14
CTGTTAGGAGGC	8	0	0
GTGTGAGGAGCT	111	0	0
GTATTACAGTTC	144	0	0
GAGAATATACGA	35	0	0
ACCATGCAATAG	140	0	0
CGGTAGAGGGAG	2	1	0
CGGTTGCCGGCT	52	0	0
ATACTGTGAGGT	4	0	0
ATAAGCTTAGGA	96	0	0
CATAATTTATGT	65	0	1
ACTTTAATGGTG	63	0	0
GCCGATGTGTCC	135	0	1
ACCGCGTATTTG	169	0	3
ATACTCCGGTTA	2	0	0
QCR9	8	variant	AACAATAGCAAGCGGACGATACGGACTAAAATGGTATGTAATAGTGTGTGTGTGCTGCTTCACATTTCAGGCTAAAAATGTTATCCGTGGAATCTTCCTTAGCCAAGTATCATGGGCTTTGGAAATTAGTTTCCCACCGATGAGCGCAACGACTTAGCGAAGCTTATGAAATTGGTGACAGCAGCTCTATGAATATGTTCCATGCGTTTCCATTCAGGTTACTAACAATGCATAAATTATGAGTAGTCTTTTTCATCACTATATAAAACCTTTTTCAAACGAAACGCTGTTTT	5
CGGCTGCATGTT	136	0	3
TGGCTGTTGTAA	86	0	0
GGGGACGGCTAT	0	1	0
GTACTGTCTTTG	5	0	0
TAGTCATTGACC	142	0	1
QCR9	8	compens	AACAATAGCAAGCGGACGATACGGACTAAAATGGTATGTTAAAGTGTGTGTGTGCTGCTTCACATTTCAGGCTAAAAATGTTATCCGTGGAATCTTCCTTAGCCAAGTATCATGGGCTTTGGAAATTAGTTTCCCACCGATGAGCGCAACGACTTAGCGAAGCTTATGAAATTGGTGACAGCAGCTCTATGAATATGTTCCATGCGTTTCCATTCAGGTTACTAACAATGCATAATTTATGAGTAGTCTTTTTCATCACTATATAAAACCTTTTTCAAACGAAACGCTGTTTT	13
ATGGGAAACTCG	70	1	0
ATTTGGTCATGA	133	0	2
AAGGGATTTATT	13	0	0
ATACCACAGCAT	4	0	0
GTTATTGGAGAC	2	1	0
AGTTGAGACATC	111	0	0
GTTAGCCTTTCA	2	0	0
GTACATTAGTAC	68	0	0
TGCCGAGTCAGA	15	0	0
GTAGCGCATTAT	55	0	0
GGATTCAATGTA	77	0	1
TTGCACGTCTGC	63	0	0
ATTTATCGAGTG	91	0	1
QCR9	8	compens	AACAATAGCAAGCGGACGATACGGACTAAAATGGTATGTTAATGTGTGTGTGTGCTGCTTCACATTTCAGGCTAAAAATGTTATCCGTGGAATCTTCCTTAGCCAAGTATCATGGGCTTTGGAAATTAGTTTCCCACCGATGAGCGCAACGACTTAGCGAAGCTTATGAAATTGGTGACAGCAGCTCTATGAATATGTTCCATGCGTTTCCATTCAGGTTACTAACAATGCATAAATTATGAGTAGTCTTTTTCATCACTATATAAAACCTTTTTCAAACGAAACGCTGTTTT	47
GAATAAGGCGAG	96	0	1
CGTATGGCTCTT	36	0	0
ATGGGTCCTCGT	8	0	0
AAGTTGCTTTGT	121	0	2
TTGTGGCGTCAC	21	5	0
AGGATACAGACG	162	0	3
TACACACGGAAA	0	4	0
AGTTCGCACAAT	148	1	0
AGATTGTATCTA	91	0	0
CAGTTATTAGTT	73	0	0
CGGGTGTTCGGG	108	1	1
GTTGGGGCGCCT	0	1	0
AGGGTGCGATGG	8	0	0
TTTCTTCTAGTT	35	0	0
GGCTCTCCTGGA	14	0	0
TTGACGCGAGGC	152	45	0
GAGTGCTTTAAT	66	0	0
TATTTGATTCGA	24	0	0
AAGTGTTAACAT	4	0	0
CGTGCAATTTTT	243	0	2
TCACGTCTAATT	17	0	0
TTAACTTTGGCC	11	0	0
GGTCAGGTGGCA	54	0	1
CGCCTCTGATAG	2	0	0
TTAAATCTAAGG	121	0	0
CATTCCCAACAA	78	0	1
ATTGTAACTGTA	0	1	0
GTGTATGACGAA	148	0	0
AAGATCAAGAAT	35	0	0
GTTTTTAAAGCC	78	0	0
CATAGCGTCTTT	0	1	0
CTGTAAGATGTT	3	0	0
CGGTGTTAACGT	0	1	0
TGCATATGCAAG	12	0	0
AGTACTCTGGTT	100	0	2
CAGTGGAGGGGG	74	0	0
GTGTTTAGTGAT	2	0	0
CATTATTATTTT	79	0	1
CAGGTACAGCGT	0	3	0
TAACCTCTCGTG	1	0	0
GTCTTACCTACC	1	0	0
GCTGACAAAGAC	117	0	0
TTGTCTAACCCT	42	0	1
CAGCTCCGGGGG	100	0	0
AACCGTTGGAGC	15	0	0
TGGTACTGTTAA	0	1	0
AATTGGAAGTTT	146	0	1
QCR9	8	compens	AACAATAGCAAGCGGACGATACGGACTAAAATGGTATGTAAAAGTGTGTGTGTGCTGCTTCACATTTCAGGCTAAAAATGTTATCCGTGGAATCTTCCTTAGCCAAGTATCATGGGCTTTGGAAATTAGTTTCCCACCGATGAGCGCAACGACTTAGCGAAGCTTATGAAATTGGTGACAGCAGCTCTATGAATATGTTCCATGCGTTTCCATTCAGGTTACTAACAATGCATAATTTTTGAGTAGTCTTTTTCATCACTATATAAAACCTTTTTCAAACGAAACGCTGTTTT	19
AAAATGCCCCAT	121	0	2
TTAAGGTCGAAG	168	0	1
GCGCAACGGTCT	109	0	0
TCGGGGCTCGGT	201	0	0
GGAGGGGGGCTT	7	0	0
CTCCGGCGGGGT	116	0	0
ATCACGACCAAG	69	0	0
GGGAGATACTGT	40	0	0
CTTTCACTTGGT	1	0	0
ATATTTGAAGAC	128	0	0
ATGTGTTAAAAT	714	0	5
TTTTTGTTGTAG	1	0	0
AGGAGCGGGAGG	11	0	0
TCCTTCGCCAGT	111	0	0
CCACGTAATTTG	4	0	0
AGCCTCTTCAAG	26	0	0
TCATTTCCCAGG	128	0	0
GCGAAGTTGGAC	62	0	0
TTAGACTTACTC	1	0	0
QCR9	8	compens	AACAATAGCAAGCGGACGATACGGACTAAAATGGTATGTAATAGTGTGTGTGTGCTGCTTCACATTTCAGGCTAAAAATGTTATCCGTGGAATCTTCCTTAGCCAAGTATCATGGGCTTTGGAAATTAGTTTCCCACCGATGAGCGCAACGACTTAGCGAAGCTTATGAAATTGGTGACAGCAGCTCTATGAATATGTTCCATGCGTTTCCATTCAGGTTACTAACAATGCATAATATTTGAGTAGTCTTTTTCATCACTATATAAAACCTTTTTCAAACGAAACGCTGTTTT	14
TCTTTTTGCAAT	14	0	0
TACACCTTCTTT	1	0	0
TAGGTATGGAAC	2	0	0
TGACCTCTATTT	159	0	2
TCTGTTTGGGCC	114	0	1
GATGTAGTTATA	77	0	0
GGTTGTCCGAGG	3	0	0
ATGGAGGGGGAG	128	0	3
TGTGTCGGTTAT	175	0	0
CATTACCTAGAT	84	0	2
TGGGGGTGTAGG	132	0	1
TACTGGCAGGCC	83	0	0
TTGGGGACTGTA	5	0	0
TGTCCGGGAGAA	9	0	0
QCR9	199	variant	AACAATAGCAAGCGGACGATACGGACTAAAATGGTATGTTGGTGTGTAATTGTGCTGCTTCACATTTCAGGCTAAAAATGTTATCCGTGGAATCTTCCTTAGCCAAGTATCATGGGCTTTGGAAATTAGTTTCCCACCGATGAGCGCAACGACTTAGCGAAGCTTATGAAATTGGTGACAGCAGCTCTATGAATATGTTCCATGCGTTTCCATTCAGGTTACTAACAATGCATAAATTATGAGTAGTCTTTTTCATCACTATATAAAACCTTTTTCAAACGAAACGCTGTTTT	5
CAACCATTGCAT	10	0	0
GCCGATTTCGTT	44	0	0
AAATTAAGAATT	122	0	2
TTTCCTGGACGA	3	0	0
GTTAGGGGGGCT	39	0	0
QCR9	199	variant	AACAATAGCAAGCGGACGATACGGACTAAAATGGTATGTTGGTGTAATTTTGTGCTGCTTCACATTTCAGGCTAAAAATGTTATCCGTGGAATCTTCCTTAGCCAAGTATCATGGGCTTTGGAAATTAGTTTCCCACCGATGAGCGCAACGACTTAGCGAAGCTTATGAAATTGGTGACAGCAGCTCTATGAATATGTTCCATGCGTTTCCATTCAGGTTACTAACAATGCATAAATTATGAGTAGTCTTTTTCATCACTATATAAAACCTTTTTCAAACGAAACGCTGTTTT	10
GCCAACCCAGGA	1	0	0
CTGATGTCGGGG	125	0	1
CCGAGCTGTCAC	1	0	1
AGAGTCATGGCT	126	0	1
TAATATTCCGGA	46	0	1
TCAAGGTTACGG	87	0	0
CTCAGTGGTGGG	90	0	0
CCCGTCATGGTG	164	0	1
TGGCTTTAGTGA	1	0	0
GCGAAGTAATGT	75	0	0
QCR9	199	variant	AACAATAGCAAGCGGACGATACGGACTAAAATGGTATGTTGGTGTATATAAGTGCTGCTTCACATTTCAGGCTAAAAATGTTATCCGTGGAATCTTCCTTAGCCAAGTATCATGGGCTTTGGAAATTAGTTTCCCACCGATGAGCGCAACGACTTAGCGAAGCTTATGAAATTGGTGACAGCAGCTCTATGAATATGTTCCATGCGTTTCCATTCAGGTTACTAACAATGCATAAATTATGAGTAGTCTTTTTCATCACTATATAAAACCTTTTTCAAACGAAACGCTGTTTT	3
CTCGCGTTCTGT	211	0	0
ACCCAGAGGCAG	64	0	0
TGATGGTGACGT	24	0	0
QCR9	199	variant	AACAATAGCAAGCGGACGATACGGACTAAAATGGTATGTTGGTGAATTCTTGTGCTGCTTCACATTTCAGGCTAAAAATGTTATCCGTGGAATCTTCCTTAGCCAAGTATCATGGGCTTTGGAAATTAGTTTCCCACCGATGAGCGCAACGACTTAGCGAAGCTTATGAAATTGGTGACAGCAGCTCTATGAATATGTTCCATGCGTTTCCATTCAGGTTACTAACAATGCATAAATTATGAGTAGTCTTTTTCATCACTATATAAAACCTTTTTCAAACGAAACGCTGTTTT	12
TCTCCATTATAA	256	0	1
AGCCTGGGCCTT	55	0	0
TAAAACAGGGGA	98	0	0
CGTTTTAAGAGG	1	0	0
TTGCCCCTCGGT	69	0	0
TACCAGGTTTAT	4	0	0
CGGCGGAGCTGC	131	0	2
TGAAGGTACATT	80	0	3
AATCGAGCAGTC	1	0	0
AGCGTGGCGGGC	180	0	2
TGGAGGGCATTG	23	0	0
GGTTAGACGAAT	1	0	0
QCR9	199	compens	AACAATAGCAAGCGGACGATACGGACTAAAATGGTATGTTGGTGTGTAATTGTGCTGCTTCACATTTCAGGCTAAAAATGTTATCCGTGGAATCTTCCTTAGCCAAGTATCATGGGCTTTGGAAATTAGTTTCCCACCGATGAGCGCAACGACTTAGCGAAGCTTATGAAATTGGTGACAGCAGCTCTATGAATATGTTCCATGCGTTTCCATTCAGGTTACTAACAAATTACAAATTATGAGTAGTCTTTTTCATCACTATATAAAACCTTTTTCAAACGAAACGCTGTTTT	9
ATCAAACTTTCG	430	0	1
TGCCGGATGTTT	1	0	0
GTACGATTGGCG	129	0	1
TACGCACGGTCA	285	0	3
GGTTTCTGTCGC	149	0	1
CAGGACGCAAGG	101	0	0
TGTTTGACAGTG	6	0	0
AGTGCAGCCGGG	1	0	0
ACCCAAGAGGTG	149	0	0
QCR9	199	compens	AACAATAGCAAGCGGACGATACGGACTAAAATGGTATGTTGGTGTAATTTTGTGCTGCTTCACATTTCAGGCTAAAAATGTTATCCGTGGAATCTTCCTTAGCCAAGTATCATGGGCTTTGGAAATTAGTTTCCCACCGATGAGCGCAACGACTTAGCGAAGCTTATGAAATTGGTGACAGCAGCTCTATGAATATGTTCCATGCGTTTCCATTCAGGTTACTAACAAAAATTAAATTATGAGTAGTCTTTTTCATCACTATATAAAACCTTTTTCAAACGAAACGCTGTTTT	14
ATCAGTGGGTAC	153	0	0
AAGCCTTTTAGG	166	0	0
GAGCGAATCATT	256	0	4
GCATCCTGGTGT	171	0	0
ATCAGTCGGTGG	9	0	0
GAGTGGATGATT	238	0	2
GCTACTTTAGCG	167	0	1
GTCGCGGTTTGT	20	0	1
GACGCAGGATCT	19	0	0
TGTATTTTCCTG	12	0	1
ATAGGAATTTTC	6	0	0
CGAGCGTTAATC	2	0	0
CCGAGAGAGGGA	3	0	0
AGGAGTAGAAGA	9	0	0
QCR9	199	compens	AACAATAGCAAGCGGACGATACGGACTAAAATGGTATGTTGGTGTATATAAGTGCTGCTTCACATTTCAGGCTAAAAATGTTATCCGTGGAATCTTCCTTAGCCAAGTATCATGGGCTTTGGAAATTAGTTTCCCACCGATGAGCGCAACGACTTAGCGAAGCTTATGAAATTGGTGACAGCAGCTCTATGAATATGTTCCATGCGTTTCCATTCAGGTTACTAACATTATATAAATTATGAGTAGTCTTTTTCATCACTATATAAAACCTTTTTCAAACGAAACGCTGTTTT	9
GTCCTCAGGTGC	2	0	0
GCATTGTGAGAA	1	0	0
GACTGTTCTCGG	45	0	1
CGGTAAATGTAC	328	0	1
AGTATATGAAAA	1	0	0
TTTTTAAGTTTC	114	0	0
TTTAGGTCGGTC	2	0	0
GGTCTAAAGTCA	78	0	1
AAGCATTAATGA	50	0	0
QCR9	199	compens	AACAATAGCAAGCGGACGATACGGACTAAAATGGTATGTTGGTGAATTCTTGTGCTGCTTCACATTTCAGGCTAAAAATGTTATCCGTGGAATCTTCCTTAGCCAAGTATCATGGGCTTTGGAAATTAGTTTCCCACCGATGAGCGCAACGACTTAGCGAAGCTTATGAAATTGGTGACAGCAGCTCTATGAATATGTTCCATGCGTTTCCATTCAGGTTACTAACAAAGAATTAATTATGAGTAGTCTTTTTCATCACTATATAAAACCTTTTTCAAACGAAACGCTGTTTT	8
TTCTTAATTAAG	55	0	1
TAGAACCAATCG	120	0	1
TATCTCGGCTTT	67	0	0
ATGCGGAAAGGT	298	0	3
TACTCTGGTAGA	1	0	0
GTAACTCTCGTT	2	0	0
TATGAGGCTGCA	35	0	0
TTACTGGGCGAT	15	0	0
QCR9	8_199	variant	AACAATAGCAAGCGGACGATACGGACTAAAATGGTATGTTTGAGTATGTAAGTGCTGCTTCACATTTCAGGCTAAAAATGTTATCCGTGGAATCTTCCTTAGCCAAGTATCATGGGCTTTGGAAATTAGTTTCCCACCGATGAGCGCAACGACTTAGCGAAGCTTATGAAATTGGTGACAGCAGCTCTATGAATATGTTCCATGCGTTTCCATTCAGGTTACTAACAATGCATAAATTATGAGTAGTCTTTTTCATCACTATATAAAACCTTTTTCAAACGAAACGCTGTTTT	3
TGTCGGGTCGAC	1	0	0
ATATTCTCTAAA	145	0	1
CCGTATTCTTTT	80	0	1
QCR9	8_199	variant	AACAATAGCAAGCGGACGATACGGACTAAAATGGTATGTTAAAGTGTGTTAGTGCTGCTTCACATTTCAGGCTAAAAATGTTATCCGTGGAATCTTCCTTAGCCAAGTATCATGGGCTTTGGAAATTAGTTTCCCACCGATGAGCGCAACGACTTAGCGAAGCTTATGAAATTGGTGACAGCAGCTCTATGAATATGTTCCATGCGTTTCCATTCAGGTTACTAACAATGCATAAATTATGAGTAGTCTTTTTCATCACTATATAAAACCTTTTTCAAACGAAACGCTGTTTT	3
ACCCTAATATTC	2	0	0
GTGAAGGGGGAT	63	0	0
CCGCATATGTAG	10	0	0
QCR9	8_199	variant	AACAATAGCAAGCGGACGATACGGACTAAAATGGTATGTTTAAGTATGTAAGTGCTGCTTCACATTTCAGGCTAAAAATGTTATCCGTGGAATCTTCCTTAGCCAAGTATCATGGGCTTTGGAAATTAGTTTCCCACCGATGAGCGCAACGACTTAGCGAAGCTTATGAAATTGGTGACAGCAGCTCTATGAATATGTTCCATGCGTTTCCATTCAGGTTACTAACAATGCATAAATTATGAGTAGTCTTTTTCATCACTATATAAAACCTTTTTCAAACGAAACGCTGTTTT	2
TTTACATGCGTT	41	0	0
TGATTTGCTCGG	151	0	0
QCR9	8_199	variant	AACAATAGCAAGCGGACGATACGGACTAAAATGGTATGTATGAGTGTTTAAGTGCTGCTTCACATTTCAGGCTAAAAATGTTATCCGTGGAATCTTCCTTAGCCAAGTATCATGGGCTTTGGAAATTAGTTTCCCACCGATGAGCGCAACGACTTAGCGAAGCTTATGAAATTGGTGACAGCAGCTCTATGAATATGTTCCATGCGTTTCCATTCAGGTTACTAACAATGCATAAATTATGAGTAGTCTTTTTCATCACTATATAAAACCTTTTTCAAACGAAACGCTGTTTT	8
CCTTTCTGTTCT	185	0	1
CATCCATTAACT	135	0	1
CTAAGGCTGTAA	1	0	0
GGTTTGTGAGCA	1	0	0
GGGTCCTCGCCA	90	0	0
TTTCACTAGAGG	118	0	0
TTTCGAGTTAGT	114	0	0
TGATCATTTGGC	128	0	0
QCR9	8_199	variant	AACAATAGCAAGCGGACGATACGGACTAAAATGGTATGTTGGTGTATGTGCGTGCTGCTTCACATTTCAGGCTAAAAATGTTATCCGTGGAATCTTCCTTAGCCAAGTATCATGGGCTTTGGAAATTAGTTTCCCACCGATGAGCGCAACGACTTAGCGAAGCTTATGAAATTGGTGACAGCAGCTCTATGAATATGTTCCATGCGTTTCCATTCAGGTTACTAACAATGCATAAATTATGAGTAGTCTTTTTCATCACTATATAAAACCTTTTTCAAACGAAACGCTGTTTT	10
TAGCCTTTTGAT	84	1	0
CGTCAAATTTAT	94	0	0
GGCGGTCTGAGG	0	1	0
GTTTCACAAGCC	8	0	0
CTTTCCTCGCTC	115	0	0
GGCGTCGGGGTG	9	0	0
GTCTGGATGCTT	116	0	1
CCGCACATTGGC	0	38	0
GGATCGCTAGAA	116	0	1
ATTAAGGTAGGG	0	1	0
QCR9	8_199	variant	AACAATAGCAAGCGGACGATACGGACTAAAATGGTATGTAGGTGTGTGTGTGTGCTGCTTCACATTTCAGGCTAAAAATGTTATCCGTGGAATCTTCCTTAGCCAAGTATCATGGGCTTTGGAAATTAGTTTCCCACCGATGAGCGCAACGACTTAGCGAAGCTTATGAAATTGGTGACAGCAGCTCTATGAATATGTTCCATGCGTTTCCATTCAGGTTACTAACAATGCATAAATTATGAGTAGTCTTTTTCATCACTATATAAAACCTTTTTCAAACGAAACGCTGTTTT	17
TATCCGTTGGGA	0	3	0
GTGACGCCATAG	0	1	0
AGTGGTCAGGGT	3	0	0
AGTGGGTAATTT	110	0	0
GCGTGATCAGAT	6	0	0
TTCTTTATTGAA	39	0	0
TGGTATGCGGCA	2	0	0
TTCACTTCGGTG	4	0	0
CGGTTGTAGCTC	131	0	1
TCCAGATTTTGG	6	0	0
TCATCGGATACT	153	0	1
ACGGGGACCTAG	1	0	0
GGTTGAGTGGTA	155	0	0
AATTCAGAGCTC	0	0	0
GGGACGATTGAT	0	1	0
TTGTTTCATGCT	59	0	0
GTGAAGTTACAT	5	0	0
QCR9	8_199	variant	AACAATAGCAAGCGGACGATACGGACTAAAATGGTATGTTGGTGTGTGCATGTGCTGCTTCACATTTCAGGCTAAAAATGTTATCCGTGGAATCTTCCTTAGCCAAGTATCATGGGCTTTGGAAATTAGTTTCCCACCGATGAGCGCAACGACTTAGCGAAGCTTATGAAATTGGTGACAGCAGCTCTATGAATATGTTCCATGCGTTTCCATTCAGGTTACTAACAATGCATAAATTATGAGTAGTCTTTTTCATCACTATATAAAACCTTTTTCAAACGAAACGCTGTTTT	8
GTTGGGGGAGAA	2	0	0
GAGTTGTGAACC	121	0	2
TTCGACTTTACT	106	0	0
GTAGCTGTTATC	1	0	0
AGTCGCATGTTG	57	0	0
TATAAAGCGAAG	1	0	0
TTTGTGCAACGT	43	0	0
CACAGAGTGGTC	235	0	3
QCR9	8_199	variant	AACAATAGCAAGCGGACGATACGGACTAAAATGGTATGTAAGTGTGTGCGAGTGCTGCTTCACATTTCAGGCTAAAAATGTTATCCGTGGAATCTTCCTTAGCCAAGTATCATGGGCTTTGGAAATTAGTTTCCCACCGATGAGCGCAACGACTTAGCGAAGCTTATGAAATTGGTGACAGCAGCTCTATGAATATGTTCCATGCGTTTCCATTCAGGTTACTAACAATGCATAAATTATGAGTAGTCTTTTTCATCACTATATAAAACCTTTTTCAAACGAAACGCTGTTTT	8
GGTGCGCCGGGC	173	3	0
CTTATGGAGATG	0	3	0
TGATTTGTGTGT	73	0	0
TCTGCGGGTATT	128	0	0
CGACTGGGGACG	0	1	0
GCATTGCAATCG	61	0	0
CAATCTATGGTT	25	0	0
GTGTTGTCAAAG	51	0	0
QCR9	8_199	compens	AACAATAGCAAGCGGACGATACGGACTAAAATGGTATGTTTGAGTATGTAAGTGCTGCTTCACATTTCAGGCTAAAAATGTTATCCGTGGAATCTTCCTTAGCCAAGTATCATGGGCTTTGGAAATTAGTTTCCCACCGATGAGCGCAACGACTTAGCGAAGCTTATGAAATTGGTGACAGCAGCTCTATGAATATGTTCCATGCGTTTCCATTCAGGTTACTAACATTACATAATCAATGAGTAGTCTTTTTCATCACTATATAAAACCTTTTTCAAACGAAACGCTGTTTT	14
TCAACGGGAGTT	11	0	0
AACAACAGCAGG	8	0	0
TTTCTATTCGGG	87	0	2
GCGCTTAAGTGT	66	0	0
TCAATGTCTTGG	8	0	0
ACACGAGCATAG	264	0	4
GGTGCCACGTAT	15	0	0
AGAAATGACACC	1	0	0
AAGTGGTGTCAT	148	0	0
TGACCAATAGTA	1	0	0
GGTTACGTATCC	1	0	0
GCCTATTTATCA	4	0	0
AGTTTCATTGCG	46	0	0
CACTCAGGTGGG	1	0	0
QCR9	8_199	compens	AACAATAGCAAGCGGACGATACGGACTAAAATGGTATGTTAAAGTGTGTTAGTGCTGCTTCACATTTCAGGCTAAAAATGTTATCCGTGGAATCTTCCTTAGCCAAGTATCATGGGCTTTGGAAATTAGTTTCCCACCGATGAGCGCAACGACTTAGCGAAGCTTATGAAATTGGTGACAGCAGCTCTATGAATATGTTCCATGCGTTTCCATTCAGGTTACTAACATAACACAATTTATGAGTAGTCTTTTTCATCACTATATAAAACCTTTTTCAAACGAAACGCTGTTTT	8
ACGTGGCTAAAC	139	0	1
GAGCTATCATTT	149	1	1
ATGGCACAGGTC	131	0	0
GGTATCGGGAAA	5	0	0
AGGTTTCAGTTT	11	0	0
AAGCCGAGGAGA	1	0	0
GTTTGAGCACTT	114	0	1
CCTTTTGCTTAG	162	0	1
QCR9	8_199	compens	AACAATAGCAAGCGGACGATACGGACTAAAATGGTATGTTTAAGTATGTAAGTGCTGCTTCACATTTCAGGCTAAAAATGTTATCCGTGGAATCTTCCTTAGCCAAGTATCATGGGCTTTGGAAATTAGTTTCCCACCGATGAGCGCAACGACTTAGCGAAGCTTATGAAATTGGTGACAGCAGCTCTATGAATATGTTCCATGCGTTTCCATTCAGGTTACTAACATTACATAATTAATGAGTAGTCTTTTTCATCACTATATAAAACCTTTTTCAAACGAAACGCTGTTTT	6
GCTTCTCATGCT	87	0	0
CCGAAGGCCGAT	3	0	0
TCCTAGTGATAG	142	0	1
TGATGCTTTGGT	70	0	1
TGCTTAAGTTGG	111	0	1
AGTTAGTTGACG	2	0	0
QCR9	8_199	compens	AACAATAGCAAGCGGACGATACGGACTAAAATGGTATGTATGAGTGTTTAAGTGCTGCTTCACATTTCAGGCTAAAAATGTTATCCGTGGAATCTTCCTTAGCCAAGTATCATGGGCTTTGGAAATTAGTTTCCCACCGATGAGCGCAACGACTTAGCGAAGCTTATGAAATTGGTGACAGCAGCTCTATGAATATGTTCCATGCGTTTCCATTCAGGTTACTAACATTAAACAATCATTGAGTAGTCTTTTTCATCACTATATAAAACCTTTTTCAAACGAAACGCTGTTTT	12
TGCTAACTCACA	144	47	3
GCGTGGTTTGAT	137	0	0
GCGCATGCACTT	32	0	0
TTACAGTATGAG	49	1	0
CACGGCATGTAA	46	0	0
GCGAGGTTGACG	0	6	0
GTTCAGACTTTG	2	0	0
TCACCGCTGTCA	1	0	0
GATTTGTGGTAA	80	0	0
CAATGGAGGACG	3	0	0
GTTGGGGTGTCA	124	0	0
ACCGGCGATTCG	1	0	0
QCR9	8_199	compens	AACAATAGCAAGCGGACGATACGGACTAAAATGGTATGTTGGTGTATGTGCGTGCTGCTTCACATTTCAGGCTAAAAATGTTATCCGTGGAATCTTCCTTAGCCAAGTATCATGGGCTTTGGAAATTAGTTTCCCACCGATGAGCGCAACGACTTAGCGAAGCTTATGAAATTGGTGACAGCAGCTCTATGAATATGTTCCATGCGTTTCCATTCAGGTTACTAACAGTACATAAACTATGAGTAGTCTTTTTCATCACTATATAAAACCTTTTTCAAACGAAACGCTGTTTT	27
CATTTAGATTCT	166	1	2
CTAGTCGAGCCG	60	0	0
ACCAATAGGGAA	70	0	0
GTGGCAAGTGCA	19	1	0
GTTAAAGAGCAA	94	0	3
GGAACACAGTGG	104	0	0
GTTCTTTTTCTT	1	0	0
ATATCGAATTTT	1	0	0
GGCCCGTAGGAT	55	1	0
GATTATCGTTAG	81	3	0
GGGAAACTATAA	1	0	0
CGGGTGCCGGGG	129	0	0
GTGCGCAATGTC	1	51	0
TAATTGGTTTTG	174	0	0
GCGCGTTCTTTA	42	0	0
CTGCGCGATGCT	43	0	0
GAAGGGGATAGC	67	0	0
GTGGCGTTCGGG	0	1	0
GGAATCGAGTGC	0	1	0
GTCGATCAGTTT	78	0	0
CCTGGTCAGCGT	44	1	0
ACGAAGTGTTTC	2	0	0
TGTACCCAGAGC	0	4	0
ATATTAGGTTGG	1	0	0
TTATATTGCTTA	1	0	0
ATTAGATGGTGA	0	2	0
GTTTCTTACAAA	1	0	0
QCR9	8_199	compens	AACAATAGCAAGCGGACGATACGGACTAAAATGGTATGTAGGTGTGTGTGTGTGCTGCTTCACATTTCAGGCTAAAAATGTTATCCGTGGAATCTTCCTTAGCCAAGTATCATGGGCTTTGGAAATTAGTTTCCCACCGATGAGCGCAACGACTTAGCGAAGCTTATGAAATTGGTGACAGCAGCTCTATGAATATGTTCCATGCGTTTCCATTCAGGTTACTAACAATACACAAATTTTGAGTAGTCTTTTTCATCACTATATAAAACCTTTTTCAAACGAAACGCTGTTTT	46
ATAGCATCTCAA	228	0	1
TCGTCGAGTTGA	164	0	3
GTCGTCATTGGG	41	0	0
GGTATAATGTTT	10	1	0
TAGGTTTGGAAC	109	0	0
TCTATCCGTCGG	6	1	0
GAACGGAATTTG	437	0	3
GGGTGGGCATAC	199	0	0
TTAGTTTGGTGG	142	0	3
AGTTTACTCTGA	340	0	0
CGGATAATTGGA	113	42	0
GTCTGAGTCCAA	22	0	2
TGCTTAACCTTC	0	1	0
GACCTGCGCCAA	0	34	0
TATTACAACGGA	53	0	0
TATTACCTCATG	1	0	0
GTAGGGTGGTGC	2	0	0
TGGTTGTTTTCG	112	0	1
TTAACCGCATTT	0	2	0
TCCTGGCATGCG	106	0	0
TGCGGGACATTT	0	2	0
TGTGTCACGGCC	110	0	1
GCCTTTGACTGG	9	0	0
GTTTCCACGAAA	14	0	0
CCTAGTGTAATC	4	0	0
TTTGAAGACTCA	0	45	0
CCGTGGCGGAAT	4	0	0
GCTCAGGGCAGC	6	0	0
TGAACATGTATC	0	2	0
GAAATCCCTATG	39	0	1
CAGGGTGGAGTA	5	0	0
CGGGGTGGTGTG	6	0	0
GGTTTTGTGGTG	148	0	0
ATTGGTTCCAAA	33	0	0
GAGCGGGATTTT	4	0	0
GGGTTGCGATAT	217	0	2
TGCGGCGTGAAG	18	0	0
TTCTATCCTACG	1	0	0
TGAAACCATTAT	2	0	0
CATAAGGGGACG	3	0	0
GAGACGCGGCGT	3	0	0
TAATCTAGTTTT	4	0	0
ATTTGGCTATGG	6	0	0
GTGTGGACGCGA	127	0	1
ACGGCTCAGAGA	9	0	0
AGAAAGGGCGTC	57	0	0
QCR9	8_199	compens	AACAATAGCAAGCGGACGATACGGACTAAAATGGTATGTTGGTGTGTGCATGTGCTGCTTCACATTTCAGGCTAAAAATGTTATCCGTGGAATCTTCCTTAGCCAAGTATCATGGGCTTTGGAAATTAGTTTCCCACCGATGAGCGCAACGACTTAGCGAAGCTTATGAAATTGGTGACAGCAGCTCTATGAATATGTTCCATGCGTTTCCATTCAGGTTACTAACAATGCATAAATTATGAGTAGTCTTTTTCATCACTATATAAAACCTTTTTCAAACGAAACGCTGTTTT	8
GTTGGGGGAGAA	2	0	0
GAGTTGTGAACC	121	0	2
TTCGACTTTACT	106	0	0
GTAGCTGTTATC	1	0	0
AGTCGCATGTTG	57	0	0
TATAAAGCGAAG	1	0	0
TTTGTGCAACGT	43	0	0
CACAGAGTGGTC	235	0	3
QCR9	8_199	compens	AACAATAGCAAGCGGACGATACGGACTAAAATGGTATGTAAGTGTGTGCGAGTGCTGCTTCACATTTCAGGCTAAAAATGTTATCCGTGGAATCTTCCTTAGCCAAGTATCATGGGCTTTGGAAATTAGTTTCCCACCGATGAGCGCAACGACTTAGCGAAGCTTATGAAATTGGTGACAGCAGCTCTATGAATATGTTCCATGCGTTTCCATTCAGGTTACTAACATTGCATAAATTTTGAGTAGTCTTTTTCATCACTATATAAAACCTTTTTCAAACGAAACGCTGTTTT	11
TAATGTACTGGG	95	0	2
CGCTCCCTAATT	110	0	1
GTTTTATGTATT	1	0	0
GAACATTTGAGG	1	0	0
TTTTCCTGTGGC	164	0	0
GGATCGTCCGAG	0	1	0
TTGTGTGACGGC	0	55	1
GGGGATGGGGCA	9	0	0
CATAAGACGATT	0	0	0
TGATATTTTTCG	0	1	0
TATAACGGTAAG	101	0	1
QCR9	21	variant	AACAATAGCAAGCGGACGATACGGACTAAAATGGTATGTTGGTGTGTGTGTGTGCTGCGTCACATTTCAGGCTAAAAATGTTATCCGTGGAATCTTCCTTAGCCAAGTATCATGGGCTTTGGAAATTAGTTTCCCACCGATGAGCGCAACGACTTAGCGAAGCTTATGAAATTGGTGACAGCAGCTCTATGAATATGTTCCATGCGTTTCCATTCAGGTTACTAACAATGCATAAATTATGAGTAGTCTTTTTCATCACTATATAAAACCTTTTTCAAACGAAACGCTGTTTT	9
TTTTGCTTGAGT	1	0	0
TACGTCATGAAG	0	1	0
AGGGCCAGTATA	1	0	0
TGTCTACTTATC	4	0	0
GCTGCGTTTATG	58	0	1
GTGGGGGGACGT	46	0	1
AAACCAACTTCC	0	1	0
AATTTTTTCGGA	1	0	0
GGGTAGGAGGGC	96	0	0
QCR9	21	variant	AACAATAGCAAGCGGACGATACGGACTAAAATGGTATGTTGGTGTGTGTGTGTGCTGTGTCACATTTCAGGCTAAAAATGTTATCCGTGGAATCTTCCTTAGCCAAGTATCATGGGCTTTGGAAATTAGTTTCCCACCGATGAGCGCAACGACTTAGCGAAGCTTATGAAATTGGTGACAGCAGCTCTATGAATATGTTCCATGCGTTTCCATTCAGGTTACTAACAATGCATAAATTATGAGTAGTCTTTTTCATCACTATATAAAACCTTTTTCAAACGAAACGCTGTTTT	5
CTAGCATAAATT	13	0	0
AATTCCAGCTTG	239	0	3
AGCAATCATTTA	60	0	0
AAATTGACGCGA	92	0	0
AATCACCTGTTA	84	0	1
QCR9	21	variant	AACAATAGCAAGCGGACGATACGGACTAAAATGGTATGTTGGTGTGTGTGTGTGCGCTGTCACATTTCAGGCTAAAAATGTTATCCGTGGAATCTTCCTTAGCCAAGTATCATGGGCTTTGGAAATTAGTTTCCCACCGATGAGCGCAACGACTTAGCGAAGCTTATGAAATTGGTGACAGCAGCTCTATGAATATGTTCCATGCGTTTCCATTCAGGTTACTAACAATGCATAAATTATGAGTAGTCTTTTTCATCACTATATAAAACCTTTTTCAAACGAAACGCTGTTTT	4
CCGATCTGACGG	1	0	0
TTCCAGATTTTA	135	0	1
GAGGTGTGGCGC	48	0	0
AGGAATTGAAGG	2	0	0
QCR9	21	variant	AACAATAGCAAGCGGACGATACGGACTAAAATGGTATGTTGGTGTGTGTGTGTGAGCTGTCACATTTCAGGCTAAAAATGTTATCCGTGGAATCTTCCTTAGCCAAGTATCATGGGCTTTGGAAATTAGTTTCCCACCGATGAGCGCAACGACTTAGCGAAGCTTATGAAATTGGTGACAGCAGCTCTATGAATATGTTCCATGCGTTTCCATTCAGGTTACTAACAATGCATAAATTATGAGTAGTCTTTTTCATCACTATATAAAACCTTTTTCAAACGAAACGCTGTTTT	38
GTCCTTTTAGTA	13	0	0
GGTTGCATGTCA	242	0	3
AGTTTGGTTCAG	115	0	1
CTCTAAGTGCCT	0	1	0
GCCGAGAAATAG	168	0	0
CATGGGAACGGG	0	2	0
GTGAATAGAGTG	16	2	0
TTTTCCAGGGCG	246	0	3
GATTCTAGACCG	129	0	2
GGCTTCTTGTTT	52	0	1
GGTTCCCAAGAG	156	0	1
TCAGTATGGAAT	0	2	0
GGGACCGACATA	111	0	0
GTGAACCTGTGT	0	1	0
ATGTAACGTATT	150	0	2
GTTTGTCGGGAT	56	0	0
GCTGTCAAATTT	94	0	1
GCGGTGGAAGGT	158	0	1
TATGCTAAAAAC	47	0	0
CCTCAAGTTTAA	6	0	0
ACCTCTGTTATA	0	1	0
TCCCGAGCTAGT	10	0	0
TAATAGCTTTTC	25	0	0
TGCCTATCAGGG	69	0	2
TCGTGCCTGCGC	124	0	2
AGTTAGCTGGCT	129	0	1
CGGCAGACGTTA	91	0	0
CGTGCAAAACTC	89	0	0
CGAAAGGTTGCC	9	0	0
TCTAAATATCTT	0	1	0
TGGTACCGGCTA	93	1	0
GCAAAGGGGAGT	141	1	1
CACATGGTTATC	0	1	0
TGCTGGTGCTGT	0	3	0
TCGCGATTGTTG	140	0	0
GGGTTGATTAGT	0	1	0
TTGGAATATGTT	1	0	0
GATTGAGGTTCG	41	0	0
QCR9	21	compens	AACAATAGCAAGCGGACGATACGGACTAAAATGGTATGTTGGTGTGTGTGTGTGCTGCGTCACATTTCAGGCTAAAAATGTTATCCGTGGAATCTTCCTTAGCCAAGTATCATGGGCTTTGGAAATTAGTTTCCCACCGATGAGCGCAACGACTTAGCGAAGCTTATGAAATTGGTGACCGCAGCTCTATGAATATGTTCCATGCGTTTCCATTCAGGTTACTAACAATGCATAAATTATGAGTAGTCTTTTTCATCACTATATAAAACCTTTTTCAAACGAAACGCTGTTTT	14
TATAACAGCGGA	3	0	0
GTGTATGGCTTT	0	2	0
TGCAATTGTTTT	0	1	0
GTGCCTCACTAG	8	0	0
GGGCCGCTGGGG	0	1	0
GTCTATTGGGTT	1	0	0
GCATAGGGTAGG	0	3	0
TGCTTGACTCAG	7	0	0
GCCACTGCGTCA	129	0	1
GGGAGTGGCGTC	90	0	0
TTTGTAATCATG	131	0	2
GTTATTTTGATT	0	1	0
ACGATATGGGTT	73	0	0
CTTTACGGTTGT	74	0	0
QCR9	21	compens	AACAATAGCAAGCGGACGATACGGACTAAAATGGTATGTTGGTGTGTGTGTGTGCTGTGTCACATTTCAGGCTAAAAATGTTATCCGTGGAATCTTCCTTAGCCAAGTATCATGGGCTTTGGAAATTAGTTTCCCACCGATGAGCGCAACGACTTAGCGAAGCTTATGAAATTGGTGACCACAGCTCTATGAATATGTTCCATGCGTTTCCATTCAGGTTACTAACAATGCATAAATTATGAGTAGTCTTTTTCATCACTATATAAAACCTTTTTCAAACGAAACGCTGTTTT	5
CGGCTGCGGAGG	170	1	1
GTCGTAGCGCCT	10	1	0
TGCGGGGCGCGG	43	0	0
TAGTACTTTCAT	106	0	2
AGTGCCGGCGGA	0	2	0
QCR9	21	compens	AACAATAGCAAGCGGACGATACGGACTAAAATGGTATGTTGGTGTGTGTGTGTGCGCTGTCACATTTCAGGCTAAAAATGTTATCCGTGGAATCTTCCTTAGCCAAGTATCATGGGCTTTGGAAATTAGTTTCCCACCGATGAGCGCAACGACTTAGCGAAGCTTATGAAATTGGTGACCAGCGCTCTATGAATATGTTCCATGCGTTTCCATTCAGGTTACTAACAATGCATAAATTATGAGTAGTCTTTTTCATCACTATATAAAACCTTTTTCAAACGAAACGCTGTTTT	1
CTGGGCTTCTTA	3	0	0
QCR9	21	compens	AACAATAGCAAGCGGACGATACGGACTAAAATGGTATGTTGGTGTGTGTGTGTGAGCTGTCACATTTCAGGCTAAAAATGTTATCCGTGGAATCTTCCTTAGCCAAGTATCATGGGCTTTGGAAATTAGTTTCCCACCGATGAGCGCAACGACTTAGCGAAGCTTATGAAATTGGTGACCAGCTCTCTATGAATATGTTCCATGCGTTTCCATTCAGGTTACTAACAATGCATAAATTATGAGTAGTCTTTTTCATCACTATATAAAACCTTTTTCAAACGAAACGCTGTTTT	24
AACTTAATTGAA	2	0	0
AGAGTGATCGGG	3	0	0
AAATGGGCGTCG	111	0	1
CCTCATCGTGTA	1	0	0
ATACGGTGGAGA	72	0	0
AAACGGTGGATA	29	0	1
GGAATTCCGTTA	35	0	0
ATATTGGTAGTT	88	0	0
TGACTCCCGGCA	0	2	0
TAGGTAGTTTTC	17	0	1
TAGTCATATTCT	132	0	0
TTCTCAATTTGT	95	2	0
AATCACGGTCAG	106	0	1
CTAAGTATTGTA	9	0	0
CTTATGCGGGCT	89	0	0
GGGCGGAAGTAT	0	1	0
AGAGGCCACCTT	106	0	2
GTTCCACTAACG	41	0	0
TGTTTCACGCAG	22	0	0
ACGGGCTCGAAG	1	0	0
TACATGGCTGGA	0	2	0
GCTTATGGTGAT	13	0	0
TTTCAGGCAGCT	5	0	0
GAGAAAGGGCCT	1	0	0
QCR9	21_28	variant	AACAATAGCAAGCGGACGATACGGACTAAAATGGTATGTTGGTGTGTGTGTGTGCTGCTTTAAATTTCAGGCTAAAAATGTTATCCGTGGAATCTTCCTTAGCCAAGTATCATGGGCTTTGGAAATTAGTTTCCCACCGATGAGCGCAACGACTTAGCGAAGCTTATGAAATTGGTGACAGCAGCTCTATGAATATGTTCCATGCGTTTCCATTCAGGTTACTAACAATGCATAAATTATGAGTAGTCTTTTTCATCACTATATAAAACCTTTTTCAAACGAAACGCTGTTTT	14
CTATAAGATGGA	142	0	2
TTACGGTCAAGA	179	0	2
TGCTGACCGGAA	141	0	0
TCAGCGTGGGGA	3	0	0
TTTTTTCGGATA	13	0	0
CATGCTCCTTTT	164	0	2
TTTTTTTCGCAT	3	0	0
ACGAATATTACC	133	0	1
GAGTACAGGTTT	77	0	1
CTTTCACTTTGT	60	0	0
AGTATTGAGTGG	1	1	0
AGATAGTCACGG	121	0	2
GTGTGTCCCGTT	54	0	0
CAGTCATTTCCC	143	0	0
QCR9	21_28	variant	AACAATAGCAAGCGGACGATACGGACTAAAATGGTATGTTGGTGTGTGTGTGTTCTCGGTCCAATTTCAGGCTAAAAATGTTATCCGTGGAATCTTCCTTAGCCAAGTATCATGGGCTTTGGAAATTAGTTTCCCACCGATGAGCGCAACGACTTAGCGAAGCTTATGAAATTGGTGACAGCAGCTCTATGAATATGTTCCATGCGTTTCCATTCAGGTTACTAACAATGCATAAATTATGAGTAGTCTTTTTCATCACTATATAAAACCTTTTTCAAACGAAACGCTGTTTT	10
ATATCTTCATAG	164	0	0
TGGGTATGTATC	0	1	0
ACCTATGACGAG	36	0	0
TGGCCCTGTTTA	152	0	2
GGCGTTGGTGAG	28	0	0
CCAGCCGACGTT	130	0	2
AATGACGGGGAG	1	0	0
TATGCCCGGGTT	2	0	0
AGCGATTTAACT	106	0	0
GGTTGCCTCATA	65	0	0
QCR9	21_28	variant	AACAATAGCAAGCGGACGATACGGACTAAAATGGTATGTTGGTGTGTGTGTGTGTTCGCTCCAATTTCAGGCTAAAAATGTTATCCGTGGAATCTTCCTTAGCCAAGTATCATGGGCTTTGGAAATTAGTTTCCCACCGATGAGCGCAACGACTTAGCGAAGCTTATGAAATTGGTGACAGCAGCTCTATGAATATGTTCCATGCGTTTCCATTCAGGTTACTAACAATGCATAAATTATGAGTAGTCTTTTTCATCACTATATAAAACCTTTTTCAAACGAAACGCTGTTTT	8
GGGCTGGCCTGA	69	0	0
TGGGCTTATTGT	0	1	0
ATAAAGTTGGGA	125	0	1
CAGCCAGTGTCC	1	0	0
AGAGATAGTTTC	114	0	1
CTGCTCTCATTT	7	0	0
GAGTATTAAATC	14	0	1
AATGCTAGGATT	2	0	0
QCR9	21_28	variant	AACAATAGCAAGCGGACGATACGGACTAAAATGGTATGTTGGTGTGTGTGTGTTTCAACCCCAATTTCAGGCTAAAAATGTTATCCGTGGAATCTTCCTTAGCCAAGTATCATGGGCTTTGGAAATTAGTTTCCCACCGATGAGCGCAACGACTTAGCGAAGCTTATGAAATTGGTGACAGCAGCTCTATGAATATGTTCCATGCGTTTCCATTCAGGTTACTAACAATGCATAAATTATGAGTAGTCTTTTTCATCACTATATAAAACCTTTTTCAAACGAAACGCTGTTTT	11
ATTCTCTGGGGG	3	0	0
CTACACGTTTGC	132	0	0
CCGCCTGTAGTA	1	0	0
GGTTCGGTTTAG	10	0	0
TTGTTCATTATG	170	0	3
GGGCTGCTATAC	8	0	0
GGAGGCGATGAC	0	1	0
CCAATTATGAAA	33	0	0
TGTTCACAGAGT	60	0	1
AAGGTTTGTAGC	2	0	0
CTATTAGTTTGA	11	0	0
QCR9	21_28	variant	AACAATAGCAAGCGGACGATACGGACTAAAATGGTATGTTGGTGTGTGTGTGTGCTGCGTCTTATTTCAGGCTAAAAATGTTATCCGTGGAATCTTCCTTAGCCAAGTATCATGGGCTTTGGAAATTAGTTTCCCACCGATGAGCGCAACGACTTAGCGAAGCTTATGAAATTGGTGACAGCAGCTCTATGAATATGTTCCATGCGTTTCCATTCAGGTTACTAACAATGCATAAATTATGAGTAGTCTTTTTCATCACTATATAAAACCTTTTTCAAACGAAACGCTGTTTT	13
CTCATTGCACTC	0	5	0
ACTTCAAATTGG	123	7	0
GGGTTAGTTCAT	123	2	1
GAATTACAAAAG	3	0	0
TCCTGGGGCGTT	0	1	0
AGGCGGGTTCTA	97	0	0
TTGGTGTAGCAA	20	0	0
GTTAGAACAGAA	46	0	1
CTTCCCTGACTA	29	0	0
CACCTACGCGAG	90	0	0
CCCAGGGGTTTC	173	0	3
AACCAGAGATCG	6	0	0
TGGCAATATGGT	0	4	0
QCR9	21_28	variant	AACAATAGCAAGCGGACGATACGGACTAAAATGGTATGTTGGTGTGTGTGTGTGCTGCTTAAAATTTCAGGCTAAAAATGTTATCCGTGGAATCTTCCTTAGCCAAGTATCATGGGCTTTGGAAATTAGTTTCCCACCGATGAGCGCAACGACTTAGCGAAGCTTATGAAATTGGTGACAGCAGCTCTATGAATATGTTCCATGCGTTTCCATTCAGGTTACTAACAATGCATAAATTATGAGTAGTCTTTTTCATCACTATATAAAACCTTTTTCAAACGAAACGCTGTTTT	5
TCACGACCTAAG	225	0	4
GACTCGTACGGA	175	0	1
TGAGGCACGGCT	51	0	1
AAAAGGGCTAAA	1	0	0
CTTTTTCGCCTC	10	0	0
QCR9	21_28	variant	AACAATAGCAAGCGGACGATACGGACTAAAATGGTATGTTGGTGTGTGTGTGTGCTGCTTTAAATTTCAGGCTAAAAATGTTATCCGTGGAATCTTCCTTAGCCAAGTATCATGGGCTTTGGAAATTAGTTTCCCACCGATGAGCGCAACGACTTAGCGAAGCTTATGAAATTGGTGACAGCAGCTCTATGAATATGTTCCATGCGTTTCCATTCAGGTTACTAACAATGCATAAATTATGAGTAGTCTTTTTCATCACTATATAAAACCTTTTTCAAACGAAACGCTGTTTT	14
CTATAAGATGGA	142	0	2
TTACGGTCAAGA	179	0	2
TGCTGACCGGAA	141	0	0
TCAGCGTGGGGA	3	0	0
TTTTTTCGGATA	13	0	0
CATGCTCCTTTT	164	0	2
TTTTTTTCGCAT	3	0	0
ACGAATATTACC	133	0	1
GAGTACAGGTTT	77	0	1
CTTTCACTTTGT	60	0	0
AGTATTGAGTGG	1	1	0
AGATAGTCACGG	121	0	2
GTGTGTCCCGTT	54	0	0
CAGTCATTTCCC	143	0	0
QCR9	21_28	variant	AACAATAGCAAGCGGACGATACGGACTAAAATGGTATGTTGGTGTGTGTGTGTGCTGCGTCCGATTTCAGGCTAAAAATGTTATCCGTGGAATCTTCCTTAGCCAAGTATCATGGGCTTTGGAAATTAGTTTCCCACCGATGAGCGCAACGACTTAGCGAAGCTTATGAAATTGGTGACAGCAGCTCTATGAATATGTTCCATGCGTTTCCATTCAGGTTACTAACAATGCATAAATTATGAGTAGTCTTTTTCATCACTATATAAAACCTTTTTCAAACGAAACGCTGTTTT	32
AATAATTGATGA	123	0	0
TGATTCGTTCTA	126	0	0
GGGTGCCCGCTG	122	0	1
ATGGGACGTGGT	1	0	0
TATTTTGGATTT	72	0	0
GGTATTAGCACG	6	0	0
ATTTAAATAGGG	65	0	1
GGTAGTTCGCTT	161	0	0
TTTGGTATCATA	7	0	0
CGTCTGCCCACG	19	0	0
CGGCAGACCGGA	3	0	0
CTGAACCAGAAT	13	0	0
CTTCTTTTCCAT	13	0	0
ACACGACCCGTG	81	0	1
TTAATGATGATC	96	0	1
TCAAGCAGGCAA	48	0	0
CCACTAGAGAAA	99	0	1
AGTACTGTGCGA	139	0	1
AGACGCAGAGAG	164	0	0
GGATCTACTCTA	71	0	1
TTATTGGTGAGA	408	0	5
GTACGCACTCTG	38	0	2
CGTCGCTAAGCA	139	0	3
CGAACCGGACAA	24	0	0
CCCTGGAGTTGG	2	0	0
TTAGTTGCCTAA	91	0	0
AAGTTCGGTGTA	82	0	1
GAGTCGTCCTGT	149	0	1
ACGTAGGGGTGT	54	0	0
TTGGGGGTTCTG	1	0	0
GGTGTAAGGGTC	112	0	3
GAAATCTGAGGT	2	0	0
QCR9	21_28	compens	AACAATAGCAAGCGGACGATACGGACTAAAATGGTATGTTGGTGTGTGTGTGTGCTGCTTTAAATTTCAGGCTAAAAATGTTATCCGTGGAATCTTCCTTAGCCAAGTATCATGGGCTTTGGAAATTAGTTTCCCACCGATGAGCGCAACGACTTAGCGAAGCTTATGAAATTGTTAACAGCAGCTCTATGAATATGTTCCATGCGTTTCCATTCAGGTTACTAACAATGCATAAATTATGAGTAGTCTTTTTCATCACTATATAAAACCTTTTTCAAACGAAACGCTGTTTT	0
QCR9	21_28	compens	AACAATAGCAAGCGGACGATACGGACTAAAATGGTATGTTGGTGTGTGTGTGTTCTCGGTCCAATTTCAGGCTAAAAATGTTATCCGTGGAATCTTCCTTAGCCAAGTATCATGGGCTTTGGAAATTAGTTTCCCACCGATGAGCGCAACGACTTAGCGAAGCTTATGAAATTGTGGACCCGAGATCTATGAATATGTTCCATGCGTTTCCATTCAGGTTACTAACAATGCATAAATTATGAGTAGTCTTTTTCATCACTATATAAAACCTTTTTCAAACGAAACGCTGTTTT	11
GCCGCGCGACAT	51	0	0
ACAAAATATCTT	0	1	0
GTAATTTGACTT	262	0	0
GGCTAATAAGTG	1	0	0
TGTCCTCGAGGG	117	0	0
GCTCGTGGTCTT	1	0	0
TGTCAACCGTGT	1	0	0
GCTGAAGCCTAG	42	0	0
GTTTAGGTATCA	126	0	1
GGTGTTGTGGGG	0	1	0
TGACATATCTAG	139	0	0
QCR9	21_28	compens	AACAATAGCAAGCGGACGATACGGACTAAAATGGTATGTTGGTGTGTGTGTGTGTTCGCTCCAATTTCAGGCTAAAAATGTTATCCGTGGAATCTTCCTTAGCCAAGTATCATGGGCTTTGGAAATTAGTTTCCCACCGATGAGCGCAACGACTTAGCGAAGCTTATGAAATTGTGGACGCGAACTCTATGAATATGTTCCATGCGTTTCCATTCAGGTTACTAACAATGCATAAATTATGAGTAGTCTTTTTCATCACTATATAAAACCTTTTTCAAACGAAACGCTGTTTT	9
TCAAAGTTCTCG	1	0	0
ATGCCTCGCTCT	45	0	1
TCGGCCGCAATC	49	0	0
CTGCGGCGGTAC	57	0	0
GAGTTATGTGAG	33	0	0
TTAGTGCATCGA	87	0	2
TTGTACTAGTAT	251	0	4
AATTACTTTAGA	1	0	0
GGTGTCGAGGTC	1	0	0
QCR9	21_28	compens	AACAATAGCAAGCGGACGATACGGACTAAAATGGTATGTTGGTGTGTGTGTGTTTCAACCCCAATTTCAGGCTAAAAATGTTATCCGTGGAATCTTCCTTAGCCAAGTATCATGGGCTTTGGAAATTAGTTTCCCACCGATGAGCGCAACGACTTAGCGAAGCTTATGAAATTGTGGGCGTTGAATCTATGAATATGTTCCATGCGTTTCCATTCAGGTTACTAACAATGCATAAATTATGAGTAGTCTTTTTCATCACTATATAAAACCTTTTTCAAACGAAACGCTGTTTT	11
TCATACAACTTA	111	0	1
GGGGGTTAGGTT	155	0	0
GTAAATTCTTCA	11	0	1
AGGCTGGGGCGG	145	0	0
GCCTGTTATCTA	125	0	0
ACTTTCCAGTCC	22	0	1
GGTTGGGGGCTA	92	0	1
GAGAACAGTGGG	2	0	0
GGTAGGGTATAG	130	0	2
ATTATTACCCAG	138	0	1
GTGGAAAATTGA	156	0	2
QCR9	21_28	compens	AACAATAGCAAGCGGACGATACGGACTAAAATGGTATGTTGGTGTGTGTGTGTGCTGCGTCTTATTTCAGGCTAAAAATGTTATCCGTGGAATCTTCCTTAGCCAAGTATCATGGGCTTTGGAAATTAGTTTCCCACCGATGAGCGCAACGACTTAGCGAAGCTTATGAAATTGAAGACCGCAGCTCTATGAATATGTTCCATGCGTTTCCATTCAGGTTACTAACAATGCATAAATTATGAGTAGTCTTTTTCATCACTATATAAAACCTTTTTCAAACGAAACGCTGTTTT	7
GTAGCGTTTACC	61	0	1
TCTGAAACGGAG	1	2	0
AAACTCTTAGAT	18	0	0
ACGTAGGTTGTA	230	0	2
GGCGACCGGTAG	59	0	1
GCGTGATTGGGT	1	0	0
TTCATAGACAAT	0	1	0
QCR9	21_28	compens	AACAATAGCAAGCGGACGATACGGACTAAAATGGTATGTTGGTGTGTGTGTGTGCTGCTTAAAATTTCAGGCTAAAAATGTTATCCGTGGAATCTTCCTTAGCCAAGTATCATGGGCTTTGGAAATTAGTTTCCCACCGATGAGCGCAACGACTTAGCGAAGCTTATGAAATTGTTTACAGCAGCTCTATGAATATGTTCCATGCGTTTCCATTCAGGTTACTAACAATGCATAAATTATGAGTAGTCTTTTTCATCACTATATAAAACCTTTTTCAAACGAAACGCTGTTTT	2
GAACAGGGGATC	78	0	1
AGCGTGTTGCCT	20	0	1
QCR9	21_28	compens	AACAATAGCAAGCGGACGATACGGACTAAAATGGTATGTTGGTGTGTGTGTGTGCTGCTTTAAATTTCAGGCTAAAAATGTTATCCGTGGAATCTTCCTTAGCCAAGTATCATGGGCTTTGGAAATTAGTTTCCCACCGATGAGCGCAACGACTTAGCGAAGCTTATGAAATTGTTAACAGCAGCTCTATGAATATGTTCCATGCGTTTCCATTCAGGTTACTAACAATGCATAAATTATGAGTAGTCTTTTTCATCACTATATAAAACCTTTTTCAAACGAAACGCTGTTTT	0
QCR9	21_28	compens	AACAATAGCAAGCGGACGATACGGACTAAAATGGTATGTTGGTGTGTGTGTGTGCTGCGTCCGATTTCAGGCTAAAAATGTTATCCGTGGAATCTTCCTTAGCCAAGTATCATGGGCTTTGGAAATTAGTTTCCCACCGATGAGCGCAACGACTTAGCGAAGCTTATGAAATTGCGGACCGCAGCTCTATGAATATGTTCCATGCGTTTCCATTCAGGTTACTAACAATGCATAAATTATGAGTAGTCTTTTTCATCACTATATAAAACCTTTTTCAAACGAAACGCTGTTTT	16
TTAGTTTGGAAT	129	0	0
GGTGTTGAGTTT	11	0	0
TTTGTCGCGTGG	1	0	0
GTTTTAAATTAA	47	0	0
ATGCACTGTGCT	225	0	1
TTTCTTGCCAAT	2	0	0
CGGCAGCTTTAT	2	0	0
GATGTGCACCGG	0	1	0
TTGGATGGTTTG	134	0	1
GATATGTGGCAT	16	0	0
TTTGTGCAAAGT	1	0	0
TAACGGATTGCG	121	0	0
CATATGTTGTAC	53	0	0
TGCTGTGTGTGT	1	0	0
CTGTTCCTGGTC	70	0	0
ATTGTTTAGGTT	152	0	0
QCR9	33_37	variant	AACAATAGCAAGCGGACGATACGGACTAAAATGGTATGTTGGTGTGTGTGTGTGCTGCTTCACAAATTGCGCTAAAAATGTTATCCGTGGAATCTTCCTTAGCCAAGTATCATGGGCTTTGGAAATTAGTTTCCCACCGATGAGCGCAACGACTTAGCGAAGCTTATGAAATTGGTGACAGCAGCTCTATGAATATGTTCCATGCGTTTCCATTCAGGTTACTAACAATGCATAAATTATGAGTAGTCTTTTTCATCACTATATAAAACCTTTTTCAAACGAAACGCTGTTTT	21
TTCTGATCTTAG	66	0	0
TCTGTGGGAACT	1	0	0
CTAGATTGGGGG	138	0	4
CTCAAATTAGGA	133	0	0
CCGAGGGTACCG	42	0	0
TCCGACTTATGA	1	0	0
AACATTGTTAAG	61	0	0
AGTGGGCCTGCT	2	0	0
GCGTATGTTGGT	1	0	0
GCGTCCTCCTGG	120	0	2
TTCGAGTCCTAG	85	0	0
AGTATACTTTGG	52	0	0
CGTATACTGCGT	110	0	1
ATACTCGGGGCA	12	0	0
GCCTAATGAGGA	152	0	1
CTGCTTGGGTTC	15	0	0
CACAGGTCGGGG	3	0	0
GGTCGTTGGACA	1	0	0
CGAGGGGCCTCG	71	0	1
AAGAGGTCTTGA	85	0	0
GATGTCGGGGCC	79	0	0
QCR9	33_37	variant	AACAATAGCAAGCGGACGATACGGACTAAAATGGTATGTTGGTGTGTGTGTGTGCTGCTTCACAATTGTCGCTAAAAATGTTATCCGTGGAATCTTCCTTAGCCAAGTATCATGGGCTTTGGAAATTAGTTTCCCACCGATGAGCGCAACGACTTAGCGAAGCTTATGAAATTGGTGACAGCAGCTCTATGAATATGTTCCATGCGTTTCCATTCAGGTTACTAACAATGCATAAATTATGAGTAGTCTTTTTCATCACTATATAAAACCTTTTTCAAACGAAACGCTGTTTT	15
GAAACGCACGGT	0	0	0
ACTTGAAGTACA	127	0	1
TGGGGTTTAACG	138	0	0
TGGGTCGTTTTT	39	0	2
GCTATATTAACG	124	0	1
GCGAAACGTCTG	56	0	1
TTTCAATGTTGG	49	0	1
TGCGGAATAGGT	41	0	0
CATTGTTTAAAG	157	0	1
CACAGGGTCAAT	5	1	0
TTACTCGTCGTC	2	0	0
GCTGAGTGGCGG	7	0	0
ATTATAGTCTTG	1	0	0
CAGAAGTGGAGC	130	0	0
TGTAATTATTCA	43	0	0
QCR9	33_37	variant	AACAATAGCAAGCGGACGATACGGACTAAAATGGTATGTTGGTGTGTGTGTGTGCTGCTTCACAACTTCGTTTAAAAATGTTATCCGTGGAATCTTCCTTAGCCAAGTATCATGGGCTTTGGAAATTAGTTTCCCACCGATGAGCGCAACGACTTAGCGAAGCTTATGAAATTGGTGACAGCAGCTCTATGAATATGTTCCATGCGTTTCCATTCAGGTTACTAACAATGCATAAATTATGAGTAGTCTTTTTCATCACTATATAAAACCTTTTTCAAACGAAACGCTGTTTT	9
GTTCCCGCTTTA	82	0	0
AGGTGACTGGAA	98	0	0
TATAATGGGATT	118	0	1
GCCAGAGGTAAG	114	0	1
TTATTTGCCAGT	3	0	0
CGTTGCGATGAG	1	0	0
CGTGGTTTGAAA	111	0	2
CCTAAACCGGGG	1	0	0
ATATTTGAGCGT	116	0	0
QCR9	33_37	variant	AACAATAGCAAGCGGACGATACGGACTAAAATGGTATGTTGGTGTGTGTGTGTGCTGCTTCACAATGTCGCTTAAAAATGTTATCCGTGGAATCTTCCTTAGCCAAGTATCATGGGCTTTGGAAATTAGTTTCCCACCGATGAGCGCAACGACTTAGCGAAGCTTATGAAATTGGTGACAGCAGCTCTATGAATATGTTCCATGCGTTTCCATTCAGGTTACTAACAATGCATAAATTATGAGTAGTCTTTTTCATCACTATATAAAACCTTTTTCAAACGAAACGCTGTTTT	13
GACCCCTACTTA	167	0	0
GCCTTGTCCATG	5	0	0
AGACAGTGATCT	68	0	0
GGCCCTTTGTTT	2	0	0
GGACATCCCACT	0	3	0
TATGTTAGCCGT	35	0	0
ATTGAGTAATGC	0	2	0
CCAAATGACCTA	2	0	0
TACGGTGTGGAC	137	0	1
GGCGTACGGAAA	13	0	0
GACTGTTGGCCA	0	1	0
TGGCCATACGAG	1	0	0
GGCGAGGGGCAG	0	1	0
QCR9	33_37	variant	AACAATAGCAAGCGGACGATACGGACTAAAATGGTATGTTGGTGTGTGTGTGTGCTGCTTCACAATTGTCGCTAAAAATGTTATCCGTGGAATCTTCCTTAGCCAAGTATCATGGGCTTTGGAAATTAGTTTCCCACCGATGAGCGCAACGACTTAGCGAAGCTTATGAAATTGGTGACAGCAGCTCTATGAATATGTTCCATGCGTTTCCATTCAGGTTACTAACAATGCATAAATTATGAGTAGTCTTTTTCATCACTATATAAAACCTTTTTCAAACGAAACGCTGTTTT	15
GAAACGCACGGT	0	0	0
ACTTGAAGTACA	127	0	1
TGGGGTTTAACG	138	0	0
TGGGTCGTTTTT	39	0	2
GCTATATTAACG	124	0	1
GCGAAACGTCTG	56	0	1
TTTCAATGTTGG	49	0	1
TGCGGAATAGGT	41	0	0
CATTGTTTAAAG	157	0	1
CACAGGGTCAAT	5	1	0
TTACTCGTCGTC	2	0	0
GCTGAGTGGCGG	7	0	0
ATTATAGTCTTG	1	0	0
CAGAAGTGGAGC	130	0	0
TGTAATTATTCA	43	0	0
QCR9	33_37	variant	AACAATAGCAAGCGGACGATACGGACTAAAATGGTATGTTGGTGTGTGTGTGTGCTGCTTCACAATTATCGCTAAAAATGTTATCCGTGGAATCTTCCTTAGCCAAGTATCATGGGCTTTGGAAATTAGTTTCCCACCGATGAGCGCAACGACTTAGCGAAGCTTATGAAATTGGTGACAGCAGCTCTATGAATATGTTCCATGCGTTTCCATTCAGGTTACTAACAATGCATAAATTATGAGTAGTCTTTTTCATCACTATATAAAACCTTTTTCAAACGAAACGCTGTTTT	11
GTGTTGCAATAA	1	0	0
TAATTCGCAAGG	240	0	1
GAGTACTTTTCC	161	0	3
CTCATTATGGCT	143	0	104
GGCATTACTCGT	64	0	0
TCGTGAGCTTTC	43	0	0
AAAATGTAGACG	26	0	0
CTAATTAAACCG	100	0	0
CGATTCGAGAAG	100	0	0
CCTATTGATTAT	56	0	1
TCGGTCACGAAA	9	0	0
QCR9	33_37	variant	AACAATAGCAAGCGGACGATACGGACTAAAATGGTATGTTGGTGTGTGTGTGTGCTGCTTCACATTTCAGGTCAAAAATGTTATCCGTGGAATCTTCCTTAGCCAAGTATCATGGGCTTTGGAAATTAGTTTCCCACCGATGAGCGCAACGACTTAGCGAAGCTTATGAAATTGGTGACAGCAGCTCTATGAATATGTTCCATGCGTTTCCATTCAGGTTACTAACAATGCATAAATTATGAGTAGTCTTTTTCATCACTATATAAAACCTTTTTCAAACGAAACGCTGTTTT	11
GTAGTTGCGGTC	28	0	0
GGGTTGGATCTG	157	0	0
TATTAAATAACG	44	0	1
TCCCCTGGGCAA	83	0	1
CGGGGGAGTGTC	79	0	0
TTAGATTGTCTA	115	0	1
CAGTTAGCTAGA	65	0	0
GGTACTGGTCTT	135	0	1
GACAGCACAAGG	131	0	1
CTACGATACGAT	124	0	1
CGCTGTTATCAG	56	0	0
QCR9	33_37	variant	AACAATAGCAAGCGGACGATACGGACTAAAATGGTATGTTGGTGTGTGTGTGTGCTGCTTCACATTTCAGTTAAAAAATGTTATCCGTGGAATCTTCCTTAGCCAAGTATCATGGGCTTTGGAAATTAGTTTCCCACCGATGAGCGCAACGACTTAGCGAAGCTTATGAAATTGGTGACAGCAGCTCTATGAATATGTTCCATGCGTTTCCATTCAGGTTACTAACAATGCATAAATTATGAGTAGTCTTTTTCATCACTATATAAAACCTTTTTCAAACGAAACGCTGTTTT	9
TTGTTTTTCCAC	131	0	0
GGCGACGCTTAT	155	0	1
CCTTCCGTATGC	116	0	2
GCCGGGTCTAAG	2	0	0
ATATAAGTGTTA	160	0	0
ATGTCACTATAT	42	0	0
GTAGCGATAGTT	77	0	0
ATTGCCGTTTGA	154	0	1
ACTGTTGACTCG	111	0	1
QCR9	33_37	compens	AACAATAGCAAGCGGACGATACGGACTAAAATGGTATGTTGGTGTGTGTGTGTGCTGCTTCACAAATTGCGCTAAAAATGTTATCCGTGGAATCTTCCTTAGCCAAGTATCATGGGCTTTGGAAATTAGTTTCCCACCGATGAGCGCAACGACTTAGCGAAGCGTACAATTTTGGTGACAGCAGCTCTATGAATATGTTCCATGCGTTTCCATTCAGGTTACTAACAATGCATAAATTATGAGTAGTCTTTTTCATCACTATATAAAACCTTTTTCAAACGAAACGCTGTTTT	12
GGGGAGCCCTTG	171	0	2
TCTTTCGGTCAG	125	0	0
TACTTCTTTATA	132	0	1
GAGTATTGGGTT	2	0	0
GTTTTATCTATA	196	0	2
TTTAATTTTACA	1	0	0
GTACAGTGGTGA	79	0	0
TGCCTGTTTACA	57	0	0
ATTACGACAGAC	13	0	0
GGACCACGTACG	52	0	0
TTGGATTAATCA	74	0	0
GACGATATTCCT	231	0	1
QCR9	33_37	compens	AACAATAGCAAGCGGACGATACGGACTAAAATGGTATGTTGGTGTGTGTGTGTGCTGCTTCACAATTGTCGCTAAAAATGTTATCCGTGGAATCTTCCTTAGCCAAGTATCATGGGCTTTGGAAATTAGTTTCCCACCGATGAGCGCAACGACTTAGCGAAGCGTAACAATTTGGTGACAGCAGCTCTATGAATATGTTCCATGCGTTTCCATTCAGGTTACTAACAATGCATAAATTATGAGTAGTCTTTTTCATCACTATATAAAACCTTTTTCAAACGAAACGCTGTTTT	6
GGAGTATTACGT	107	0	1
CGTGTGTGTTGA	99	0	0
GTTAGCGAGTAA	19	0	0
TGAGACTAGATC	2	0	0
AAAGGCACACCG	60	0	1
GTCGTTGAACCA	1	0	0
QCR9	33_37	compens	AACAATAGCAAGCGGACGATACGGACTAAAATGGTATGTTGGTGTGTGTGTGTGCTGCTTCACAACTTCGTTTAAAAATGTTATCCGTGGAATCTTCCTTAGCCAAGTATCATGGGCTTTGGAAATTAGTTTCCCACCGATGAGCGCAACGACTTAGCGAAAACTAGAAGTTTGGTGACAGCAGCTCTATGAATATGTTCCATGCGTTTCCATTCAGGTTACTAACAATGCATAAATTATGAGTAGTCTTTTTCATCACTATATAAAACCTTTTTCAAACGAAACGCTGTTTT	6
GTTACGTATACG	136	0	2
TTAATTTTTTTG	48	0	0
AGCTGGACGGCC	0	0	1
TGTTGTCATGTG	133	0	0
GTCGTGCTGGTG	43	0	0
TGCAGAGGAACG	147	0	3
QCR9	33_37	compens	AACAATAGCAAGCGGACGATACGGACTAAAATGGTATGTTGGTGTGTGTGTGTGCTGCTTCACAATGTCGCTTAAAAATGTTATCCGTGGAATCTTCCTTAGCCAAGTATCATGGGCTTTGGAAATTAGTTTCCCACCGATGAGCGCAACGACTTAGCGAAAGCTAGACATTTGGTGACAGCAGCTCTATGAATATGTTCCATGCGTTTCCATTCAGGTTACTAACAATGCATAAATTATGAGTAGTCTTTTTCATCACTATATAAAACCTTTTTCAAACGAAACGCTGTTTT	13
AAACAGGGATAA	191	0	1
AAGCTTTATATT	77	0	0
GTACTAGGGTAG	13	0	0
TGTAAAGCTGGG	0	1	0
TATCTTCCCATA	118	0	1
AATTGTGAGGGC	75	0	0
GGGCACTAGAGG	1	0	0
ACATGAAGGAAG	0	2	0
TATGTCGAGATA	130	0	0
TCGTACATAATG	48	0	0
GTATTTACTCGG	0	1	0
GAAACAATTATC	1	0	0
GGATCCATCGAA	0	4	0
QCR9	33_37	compens	AACAATAGCAAGCGGACGATACGGACTAAAATGGTATGTTGGTGTGTGTGTGTGCTGCTTCACAATTGTCGCTAAAAATGTTATCCGTGGAATCTTCCTTAGCCAAGTATCATGGGCTTTGGAAATTAGTTTCCCACCGATGAGCGCAACGACTTAGCGAAGCGTAACAATTTGGTGACAGCAGCTCTATGAATATGTTCCATGCGTTTCCATTCAGGTTACTAACAATGCATAAATTATGAGTAGTCTTTTTCATCACTATATAAAACCTTTTTCAAACGAAACGCTGTTTT	6
GGAGTATTACGT	107	0	1
CGTGTGTGTTGA	99	0	0
GTTAGCGAGTAA	19	0	0
TGAGACTAGATC	2	0	0
AAAGGCACACCG	60	0	1
GTCGTTGAACCA	1	0	0
QCR9	33_37	compens	AACAATAGCAAGCGGACGATACGGACTAAAATGGTATGTTGGTGTGTGTGTGTGCTGCTTCACAATTATCGCTAAAAATGTTATCCGTGGAATCTTCCTTAGCCAAGTATCATGGGCTTTGGAAATTAGTTTCCCACCGATGAGCGCAACGACTTAGCGAAGCGTAATAATTTGGTGACAGCAGCTCTATGAATATGTTCCATGCGTTTCCATTCAGGTTACTAACAATGCATAAATTATGAGTAGTCTTTTTCATCACTATATAAAACCTTTTTCAAACGAAACGCTGTTTT	15
GTCCATTTTCGC	148	0	0
CTTTACAGTCAG	1	0	0
GGGCCTTAAGTT	59	0	1
CACCGCTTATTG	3	0	0
TCTCCACAAACA	69	0	0
CGGGCAAGGAGG	5	0	0
GGTACGCTTTAT	101	0	2
TCCCCACACTGT	104	0	0
TGAGTCGGAACG	137	0	0
CTGCGGCGAAAA	1	0	0
AAGGGGAGTCCA	125	0	1
GTATTTCGCCGG	16	0	1
TTTCATATATCA	110	0	1
TTTTGAAGCTGA	2	0	0
GCGAACGCGGGG	62	0	0
QCR9	33_37	compens	AACAATAGCAAGCGGACGATACGGACTAAAATGGTATGTTGGTGTGTGTGTGTGCTGCTTCACATTTCAGGTCAAAAATGTTATCCGTGGAATCTTCCTTAGCCAAGTATCATGGGCTTTGGAAATTAGTTTCCCACCGATGAGCGCAACGACTTAGCGAGACCTATGAAATTGGTGACAGCAGCTCTATGAATATGTTCCATGCGTTTCCATTCAGGTTACTAACAATGCATAAATTATGAGTAGTCTTTTTCATCACTATATAAAACCTTTTTCAAACGAAACGCTGTTTT	18
TCGTATCAAACA	92	0	0
CATTACGTTTCT	19	0	0
GCGCATTCCACT	158	0	1
TACTCGCCGTCA	199	0	0
TCAAGGGCAGCA	29	0	0
GAGTTATCAGAA	52	0	1
GGAGCCGGTCCG	94	0	2
TGTCATATGTTC	85	0	0
TAAAAACGGGGT	172	0	1
AGTGGCGCGCGG	13	0	0
GCTGTTTACTGC	68	0	0
GCAGGGCTTTTA	76	0	0
TGAAGTAGTTGG	122	0	1
GTATATACGTTG	22	0	1
ATCTCTCGTATG	2	0	0
TTCACCCCACCT	30	0	0
ATTGTGGCTATG	16	0	1
AGACGTTGCAAG	102	0	1
QCR9	33_37	compens	AACAATAGCAAGCGGACGATACGGACTAAAATGGTATGTTGGTGTGTGTGTGTGCTGCTTCACATTTCAGTTAAAAAATGTTATCCGTGGAATCTTCCTTAGCCAAGTATCATGGGCTTTGGAAATTAGTTTCCCACCGATGAGCGCAACGACTTAGCGATAACTATGAAATTGGTGACAGCAGCTCTATGAATATGTTCCATGCGTTTCCATTCAGGTTACTAACAATGCATAAATTATGAGTAGTCTTTTTCATCACTATATAAAACCTTTTTCAAACGAAACGCTGTTTT	19
TAAGATTATTTT	3	0	0
TTTCTCAAACTT	72	0	0
TCTCATATTGTT	59	0	0
GGGGGAATGGGA	140	0	0
AAATTCGACGAA	6	0	0
GGCATTCAGTTT	146	0	0
GTGTCGTTTTCT	46	0	0
TATGCAGTGCTG	190	0	1
CTAGCATTTATT	133	0	1
GCGTATTTTATT	1	0	0
CAAGAGTGGGTT	16	0	1
GGAGGTGTTCGT	0	0	0
AAACCTTATAGT	131	0	1
GAACCTACCTAT	162	0	3
ATGTCAGTTGTA	1	0	0
TTAAGTTACATT	292	0	5
GGCCAGGGCGGT	57	0	0
ACTTATCAAGCG	1	0	0
ACTTATCAAGCC	128	0	0
QCR9	21_28_33_37	variant	AACAATAGCAAGCGGACGATACGGACTAAAATGGTATGTTGGTGTGTGTGTGTGCTAGCTGTCATCGACCTTTAAAAATGTTATCCGTGGAATCTTCCTTAGCCAAGTATCATGGGCTTTGGAAATTAGTTTCCCACCGATGAGCGCAACGACTTAGCGAAGCTTATGAAATTGGTGACAGCAGCTCTATGAATATGTTCCATGCGTTTCCATTCAGGTTACTAACAATGCATAAATTATGAGTAGTCTTTTTCATCACTATATAAAACCTTTTTCAAACGAAACGCTGTTTT	30
CCTATAAACTTG	285	0	1
CTTCAACCTGCT	145	1	3
AACATTTAATCT	12	0	1
GGAGCACGATGG	14	0	0
TTTGATCAAAAA	107	0	0
TGTGGTCCTGGG	98	0	1
GCAAGATTTTCG	143	0	0
GTCGAATTGCAA	75	0	0
CTGAGGAACTCG	138	0	1
TTTCGATAATTT	30	0	0
CCTCTTTATGGT	1	0	0
TGAAACGATGGG	1	0	0
GGTTCCGTCCTA	96	0	0
TCCTAGGGTACT	277	0	3
TCCGCTGGTTGC	1	0	0
CAGTGTACATCA	4	0	0
TCGCCGATGTCG	108	0	2
GGTTTCGGGGGG	0	1	0
TAAAGGTCAACC	155	0	0
TCGTAACGGACA	59	0	1
TTGTTAAAACAA	80	0	0
TAAAGCGGGATA	134	0	2
AACTTCGCTGTC	124	0	1
AGTGGGATCCTC	2	0	0
CAGGGGTATCTC	13	0	0
ACATTTGTGCAA	23	0	0
TCCCGTCTGTGT	107	0	2
GCCTGTACATGT	57	0	0
GAGTCCTGTGTG	139	0	0
TTATCTGAATTC	38	0	0
QCR9	21_28_33_37	variant	AACAATAGCAAGCGGACGATACGGACTAAAATGGTATGTTGGTGTGTGTGTGTTGCGCCTTCAAGTGCTTCTAAAAAATGTTATCCGTGGAATCTTCCTTAGCCAAGTATCATGGGCTTTGGAAATTAGTTTCCCACCGATGAGCGCAACGACTTAGCGAAGCTTATGAAATTGGTGACAGCAGCTCTATGAATATGTTCCATGCGTTTCCATTCAGGTTACTAACAATGCATAAATTATGAGTAGTCTTTTTCATCACTATATAAAACCTTTTTCAAACGAAACGCTGTTTT	10
CATGTCAAATTT	96	0	2
GTGTTCTTAATC	1	0	0
TAGGAGACCAGA	20	0	2
ATGTACGCTCCT	115	0	1
GCTGTTTGCTTC	5	0	0
CTTGTTTGCGAG	14	0	0
TAAATGCTCCCG	13	0	0
TCTAATTAATCC	2	0	0
CTGGGGTTTCGT	116	0	0
GGACGCACGGAT	125	0	1
QCR9	21_28_33_37	variant	AACAATAGCAAGCGGACGATACGGACTAAAATGGTATGTTGGTGTGTGTGTGTCTAGTTCATCATCGTGCGCTAAAAATGTTATCCGTGGAATCTTCCTTAGCCAAGTATCATGGGCTTTGGAAATTAGTTTCCCACCGATGAGCGCAACGACTTAGCGAAGCTTATGAAATTGGTGACAGCAGCTCTATGAATATGTTCCATGCGTTTCCATTCAGGTTACTAACAATGCATAAATTATGAGTAGTCTTTTTCATCACTATATAAAACCTTTTTCAAACGAAACGCTGTTTT	12
CAATTTCTGCCT	206	0	2
GGACCTTGTGGT	2	0	0
ATTGCCCGAGTT	157	0	2
TACCGCAAACCT	131	0	1
TGTTACTCGTTA	10	0	0
ATAGCATGAACA	1	0	0
GGCGAGTAAGGA	156	0	1
GATGCGTTTACT	44	0	0
CGGCTATCCGTG	125	0	0
TGTTGTGACTCC	1	0	0
ACGCTATAAATG	136	0	2
CGGATATAATCA	62	0	0
QCR9	21_28_33_37	variant	AACAATAGCAAGCGGACGATACGGACTAAAATGGTATGTTGGTGTGTGTGTGTCTCCCCGATTATAGGTCGTTAAAAATGTTATCCGTGGAATCTTCCTTAGCCAAGTATCATGGGCTTTGGAAATTAGTTTCCCACCGATGAGCGCAACGACTTAGCGAAGCTTATGAAATTGGTGACAGCAGCTCTATGAATATGTTCCATGCGTTTCCATTCAGGTTACTAACAATGCATAAATTATGAGTAGTCTTTTTCATCACTATATAAAACCTTTTTCAAACGAAACGCTGTTTT	8
CTTCCCGAGGAC	2	0	0
CTGGACGAGAGG	217	0	3
ATTGTCGTAGGC	0	1	0
TGTTGGAACTTT	185	0	5
GTATGACATGGC	2	0	0
CCTTTGTCCTTT	25	0	0
GCTAATAACGGG	1	0	0
GTCCTACCCGGT	27	0	0
QCR9	21_28_33_37	variant	AACAATAGCAAGCGGACGATACGGACTAAAATGGTATGTTGGTGTGTGTGTGTGCTGCTTGTCACAACTCGTTAAAAATGTTATCCGTGGAATCTTCCTTAGCCAAGTATCATGGGCTTTGGAAATTAGTTTCCCACCGATGAGCGCAACGACTTAGCGAAGCTTATGAAATTGGTGACAGCAGCTCTATGAATATGTTCCATGCGTTTCCATTCAGGTTACTAACAATGCATAAATTATGAGTAGTCTTTTTCATCACTATATAAAACCTTTTTCAAACGAAACGCTGTTTT	14
GTCTATTCCAGA	47	0	1
ATTTTTATCAAT	1	0	0
GCGGCTTCTTGC	88	0	0
ATTACAATTTGA	83	0	0
CTATTGTAATCT	119	0	1
CGTTTGATAACA	119	0	0
GCGGAGTCTGTT	14	0	0
GCCTTGCTTATT	2	0	0
ACGTACACGAGG	43	0	0
CTTATAAGATAA	3	0	0
TGGGACTCGTCG	54	0	0
GAAGTACCGGGA	74	0	0
CGATAATGCCAG	88	0	0
TGTGACTGCTCC	6	0	0
QCR9	21_28_33_37	variant	AACAATAGCAAGCGGACGATACGGACTAAAATGGTATGTTGGTGTGTGTGTGTGCTGTTTGTCACCACCGTATAAAAATGTTATCCGTGGAATCTTCCTTAGCCAAGTATCATGGGCTTTGGAAATTAGTTTCCCACCGATGAGCGCAACGACTTAGCGAAGCTTATGAAATTGGTGACAGCAGCTCTATGAATATGTTCCATGCGTTTCCATTCAGGTTACTAACAATGCATAAATTATGAGTAGTCTTTTTCATCACTATATAAAACCTTTTTCAAACGAAACGCTGTTTT	9
TCCAACTGTAAA	1	0	0
GGCAAGGCGGGG	89	0	1
CTCGTCTAGCTC	26	0	0
GTTTTCATGTTC	151	0	0
GAGTGGTGGCCA	1	0	0
CCTACATGGGTT	11	0	0
GTCTGTAAAATT	4	0	0
TCGCCCGCGCAC	3	0	0
CTCGGTTTTAGC	137	0	1
QCR9	21_28_33_37	variant	AACAATAGCAAGCGGACGATACGGACTAAAATGGTATGTTGGTGTGTGTGTGTGCTGCTTTGAACCAATATCTAAAAATGTTATCCGTGGAATCTTCCTTAGCCAAGTATCATGGGCTTTGGAAATTAGTTTCCCACCGATGAGCGCAACGACTTAGCGAAGCTTATGAAATTGGTGACAGCAGCTCTATGAATATGTTCCATGCGTTTCCATTCAGGTTACTAACAATGCATAAATTATGAGTAGTCTTTTTCATCACTATATAAAACCTTTTTCAAACGAAACGCTGTTTT	7
ATGCTCGGGTAA	146	0	1
CATTTTGGTGGC	0	1	0
CTAAGTGTCGGA	13	0	0
ACTCAGGTCTTA	101	0	1
TTTTCAGCGTGC	126	0	1
CGTAGTTTGCTC	3	0	0
GGCTGAGATACT	1	0	0
QCR9	21_28_33_37	variant	AACAATAGCAAGCGGACGATACGGACTAAAATGGTATGTTGGTGTGTGTGTGTCGCACTTCATAGCTTGTCGTAAAAATGTTATCCGTGGAATCTTCCTTAGCCAAGTATCATGGGCTTTGGAAATTAGTTTCCCACCGATGAGCGCAACGACTTAGCGAAGCTTATGAAATTGGTGACAGCAGCTCTATGAATATGTTCCATGCGTTTCCATTCAGGTTACTAACAATGCATAAATTATGAGTAGTCTTTTTCATCACTATATAAAACCTTTTTCAAACGAAACGCTGTTTT	0
QCR9	21_28_33_37	variant	AACAATAGCAAGCGGACGATACGGACTAAAATGGTATGTTGGTGTGTGTGTGTGCTGCTTGTCACTTCAGTCCAAAAATGTTATCCGTGGAATCTTCCTTAGCCAAGTATCATGGGCTTTGGAAATTAGTTTCCCACCGATGAGCGCAACGACTTAGCGAAGCTTATGAAATTGGTGACAGCAGCTCTATGAATATGTTCCATGCGTTTCCATTCAGGTTACTAACAATGCATAAATTATGAGTAGTCTTTTTCATCACTATATAAAACCTTTTTCAAACGAAACGCTGTTTT	6
ATATGGAAATTA	82	0	0
AACATTATTATA	22	0	0
CATCCGTGTGAA	111	0	0
TTGCACGGGGTG	107	0	0
GTTACCACTTTA	0	1	0
ACGCAGTCACTA	10	0	0
QCR9	21_28_33_37	variant	AACAATAGCAAGCGGACGATACGGACTAAAATGGTATGTTGGTGTGTGTGTGTGCTGCTAGTCATCTCAGTCTAAAAATGTTATCCGTGGAATCTTCCTTAGCCAAGTATCATGGGCTTTGGAAATTAGTTTCCCACCGATGAGCGCAACGACTTAGCGAAGCTTATGAAATTGGTGACAGCAGCTCTATGAATATGTTCCATGCGTTTCCATTCAGGTTACTAACAATGCATAAATTATGAGTAGTCTTTTTCATCACTATATAAAACCTTTTTCAAACGAAACGCTGTTTT	9
CATGATAGTGTC	27	0	0
TCTCAGGTCTGG	98	0	0
CGTGTTTCAAAT	0	1	0
AGTGGCGGTTAC	99	0	0
CGGAAGGGTTAA	113	0	1
GACCGAGAAAGT	110	0	1
CAGCCGCTGGTG	1	0	0
TAAGTCAGAGGC	124	0	0
AACGCCGTTACT	17	0	0
QCR9	21_28_33_37	variant	AACAATAGCAAGCGGACGATACGGACTAAAATGGTATGTTGGTGTGTGTGTGTGCTGCTTTAGATCTGTCACCAAAAATGTTATCCGTGGAATCTTCCTTAGCCAAGTATCATGGGCTTTGGAAATTAGTTTCCCACCGATGAGCGCAACGACTTAGCGAAGCTTATGAAATTGGTGACAGCAGCTCTATGAATATGTTCCATGCGTTTCCATTCAGGTTACTAACAATGCATAAATTATGAGTAGTCTTTTTCATCACTATATAAAACCTTTTTCAAACGAAACGCTGTTTT	7
GAGGAAAAAGAC	1	0	0
TGTGAGATTCCC	114	0	1
GCAACTCCGCCA	150	0	2
TATTCTGTACTT	1	0	0
GGACGAATCATA	121	0	0
GAGAAAATTGGA	141	0	0
GGAGAGGCGGCT	95	0	1
QCR9	21_28_33_37	variant	AACAATAGCAAGCGGACGATACGGACTAAAATGGTATGTTGGTGTGTGTGTGTGCTGCTTATCACTTCAGTCGAAAAATGTTATCCGTGGAATCTTCCTTAGCCAAGTATCATGGGCTTTGGAAATTAGTTTCCCACCGATGAGCGCAACGACTTAGCGAAGCTTATGAAATTGGTGACAGCAGCTCTATGAATATGTTCCATGCGTTTCCATTCAGGTTACTAACAATGCATAAATTATGAGTAGTCTTTTTCATCACTATATAAAACCTTTTTCAAACGAAACGCTGTTTT	1
GGCCGTATCCGT	139	0	1
QCR9	21_28_33_37	compens	AACAATAGCAAGCGGACGATACGGACTAAAATGGTATGTTGGTGTGTGTGTGTGCTAGCTGTCATCGACCTTTAAAAATGTTATCCGTGGAATCTTCCTTAGCCAAGTATCATGGGCTTTGGAAATTAGTTTCCCACCGATGAGCGCAACGACTTAGCGAAAAGTAGTCGATTGGACACGCTAGCTCTATGAATATGTTCCATGCGTTTCCATTCAGGTTACTAACAATGCATAAATTATGAGTAGTCTTTTTCATCACTATATAAAACCTTTTTCAAACGAAACGCTGTTTT	6
TTCAGAAGATTA	13	0	0
ACGACTGCCGGC	129	0	1
GGAGCGGCTTAA	136	0	0
GTCCCCGTGCGT	41	0	0
ATCGTGGGGTCG	10	0	0
GTAAACTGCGGG	0	1	0
QCR9	21_28_33_37	compens	AACAATAGCAAGCGGACGATACGGACTAAAATGGTATGTTGGTGTGTGTGTGTTGCGCCTTCAAGTGCTTCTAAAAAATGTTATCCGTGGAATCTTCCTTAGCCAAGTATCATGGGCTTTGGAAATTAGTTTCCCACCGATGAGCGCAACGACTTAGCGATAGATAAGCACTTGTGAACGGCGCATCTATGAATATGTTCCATGCGTTTCCATTCAGGTTACTAACAATGCATAAATTATGAGTAGTCTTTTTCATCACTATATAAAACCTTTTTCAAACGAAACGCTGTTTT	11
ATTCACGATCGG	1	0	0
TTGTGATATTGG	50	0	1
TCGGCTACTTGG	57	0	1
GAAGCTTAGGGG	80	0	0
GTCTCGGCAGGG	5	0	0
TATATGGGTGCG	118	0	1
TTGATGGGGACC	7	0	0
GCAGCAGCGGAG	11	0	0
TATTTGATGGGA	84	0	0
TTATATTTGACA	1	0	0
CCCTAAGGAAGA	144	0	0
QCR9	21_28_33_37	compens	AACAATAGCAAGCGGACGATACGGACTAAAATGGTATGTTGGTGTGTGTGTGTCTAGTTCATCATCGTGCGCTAAAAATGTTATCCGTGGAATCTTCCTTAGCCAAGTATCATGGGCTTTGGAAATTAGTTTCCCACCGATGAGCGCAACGACTTAGCGAAGCGTACACGATTGGATGCAACTAGTCTATGAATATGTTCCATGCGTTTCCATTCAGGTTACTAACAATGCATAAATTATGAGTAGTCTTTTTCATCACTATATAAAACCTTTTTCAAACGAAACGCTGTTTT	4
GTCATTCGATAA	262	0	3
GCACCGTACGTT	106	0	0
GTTACGTGACTG	88	0	1
GTTGGCAGTAGG	111	0	0
QCR9	21_28_33_37	compens	AACAATAGCAAGCGGACGATACGGACTAAAATGGTATGTTGGTGTGTGTGTGTCTCCCCGATTATAGGTCGTTAAAAATGTTATCCGTGGAATCTTCCTTAGCCAAGTATCATGGGCTTTGGAAATTAGTTTCCCACCGATGAGCGCAACGACTTAGCGAAACGTAACCTATTGAATCCGGGGAGTCTATGAATATGTTCCATGCGTTTCCATTCAGGTTACTAACAATGCATAAATTATGAGTAGTCTTTTTCATCACTATATAAAACCTTTTTCAAACGAAACGCTGTTTT	7
AGTAAGTTGCGA	153	0	2
CGATCAAATCAG	34	0	0
GGCGTAGTGGTT	108	0	2
CGATAACGCGAA	170	0	1
TCTGTGTAAGAG	1	0	0
TCAAGCCAGATA	2	0	0
TACGGCATGCGG	47	0	0
QCR9	21_28_33_37	compens	AACAATAGCAAGCGGACGATACGGACTAAAATGGTATGTTGGTGTGTGTGTGTGCTGCTTGTCACAACTCGTTAAAAATGTTATCCGTGGAATCTTCCTTAGCCAAGTATCATGGGCTTTGGAAATTAGTTTCCCACCGATGAGCGCAACGACTTAGCGAAACGTAAGTTGTTGGACACAGCAGCTCTATGAATATGTTCCATGCGTTTCCATTCAGGTTACTAACAATGCATAAATTATGAGTAGTCTTTTTCATCACTATATAAAACCTTTTTCAAACGAAACGCTGTTTT	6
GTGGAGCCAGGT	62	0	0
GTAGAAAGGACT	117	0	2
CCACCAAAGTCG	217	0	2
TTTTTAGCTCGT	49	0	0
AAAGACCAGTGC	22	0	0
CTCCTGCTCGGT	1	0	0
QCR9	21_28_33_37	compens	AACAATAGCAAGCGGACGATACGGACTAAAATGGTATGTTGGTGTGTGTGTGTGCTGTTTGTCACCACCGTATAAAAATGTTATCCGTGGAATCTTCCTTAGCCAAGTATCATGGGCTTTGGAAATTAGTTTCCCACCGATGAGCGCAACGACTTAGCGAATATTAGGTGGTTGGACACAACAGCTCTATGAATATGTTCCATGCGTTTCCATTCAGGTTACTAACAATGCATAAATTATGAGTAGTCTTTTTCATCACTATATAAAACCTTTTTCAAACGAAACGCTGTTTT	12
ATACTCTGGATC	13	0	1
TAGCTGGCGGGA	59	0	0
TAAGTATTATCT	1	0	0
TTACTAGTCTAA	134	0	0
GGGTGCGGGGGA	11	0	0
TTCGTAATCCGA	106	0	2
GCGTCGGCGATG	91	0	2
ACGGGCACGTAT	0	0	7
AAATGTATGTGC	1	0	0
ATGTTTGGTTGG	0	1	0
CTGGTAGGAGCG	1	0	0
GTTGTGTCAGGC	28	0	0
QCR9	21_28_33_37	compens	AACAATAGCAAGCGGACGATACGGACTAAAATGGTATGTTGGTGTGTGTGTGTGCTGCTTTGAACCAATATCTAAAAATGTTATCCGTGGAATCTTCCTTAGCCAAGTATCATGGGCTTTGGAAATTAGTTTCCCACCGATGAGCGCAACGACTTAGCGAAGATTAATTGGTTGTCAACAGCAGCTCTATGAATATGTTCCATGCGTTTCCATTCAGGTTACTAACAATGCATAAATTATGAGTAGTCTTTTTCATCACTATATAAAACCTTTTTCAAACGAAACGCTGTTTT	7
AGTGTAGACAAT	103	0	0
TCCCAGGGCGTA	45	0	0
TGGACGTATCTG	13	0	0
GTAGCCGGAAGA	106	0	1
TATTCATCGTAT	40	0	0
CATTTGTTCTTA	247	0	1
GAAAGCATCATT	104	0	0
QCR9	21_28_33_37	compens	AACAATAGCAAGCGGACGATACGGACTAAAATGGTATGTTGGTGTGTGTGTGTCGCACTTCATAGCTTGTCGTAAAAATGTTATCCGTGGAATCTTCCTTAGCCAAGTATCATGGGCTTTGGAAATTAGTTTCCCACCGATGAGCGCAACGACTTAGCGAACGATACAAGCTTGATGACAGTGCGTCTATGAATATGTTCCATGCGTTTCCATTCAGGTTACTAACAATGCATAAATTATGAGTAGTCTTTTTCATCACTATATAAAACCTTTTTCAAACGAAACGCTGTTTT	0
QCR9	21_28_33_37	compens	AACAATAGCAAGCGGACGATACGGACTAAAATGGTATGTTGGTGTGTGTGTGTGCTGCTTGTCACTTCAGTCCAAAAATGTTATCCGTGGAATCTTCCTTAGCCAAGTATCATGGGCTTTGGAAATTAGTTTCCCACCGATGAGCGCAACGACTTAGCGAGGATTATGAAGTTGGACACAGCAGCTCTATGAATATGTTCCATGCGTTTCCATTCAGGTTACTAACAATGCATAAATTATGAGTAGTCTTTTTCATCACTATATAAAACCTTTTTCAAACGAAACGCTGTTTT	8
AGGGATATCTTA	66	0	1
CTTTCTACCGGG	1	0	0
GCTTTTTGGGTG	33	0	0
TGAGGGGAAGCG	28	0	0
GGCTGGTTGATT	1	0	0
CTGATGTGCACT	42	0	1
TAACCCTGGTAT	1	0	0
TACAAATGAGCT	130	0	1
QCR9	21_28_33_37	compens	AACAATAGCAAGCGGACGATACGGACTAAAATGGTATGTTGGTGTGTGTGTGTGCTGCTAGTCATCTCAGTCTAAAAATGTTATCCGTGGAATCTTCCTTAGCCAAGTATCATGGGCTTTGGAAATTAGTTTCCCACCGATGAGCGCAACGACTTAGCGAAGATTATGAGATTGGACTCAGCAGCTCTATGAATATGTTCCATGCGTTTCCATTCAGGTTACTAACAATGCATAAATTATGAGTAGTCTTTTTCATCACTATATAAAACCTTTTTCAAACGAAACGCTGTTTT	10
GTAGAGATCGAT	3	0	0
CTAAAAGTTAAC	15	0	0
ACGGACCCACCG	5	0	0
GTGTGGGTTGAT	0	1	0
GGGCGAACGTAA	107	0	0
TGAAGGAGGGGA	11	0	0
CGTTTCTCGGGA	73	0	0
TGGTCAGAACAT	9	0	0
GAAAGGGACGTT	3	0	0
GTTGTTTGAAAG	115	0	0
QCR9	21_28_33_37	compens	AACAATAGCAAGCGGACGATACGGACTAAAATGGTATGTTGGTGTGTGTGTGTGCTGCTTTAGATCTGTCACCAAAAATGTTATCCGTGGAATCTTCCTTAGCCAAGTATCATGGGCTTTGGAAATTAGTTTCCCACCGATGAGCGCAACGACTTAGCGAGGTGTAACAGATTGCTAACAGCAGCTCTATGAATATGTTCCATGCGTTTCCATTCAGGTTACTAACAATGCATAAATTATGAGTAGTCTTTTTCATCACTATATAAAACCTTTTTCAAACGAAACGCTGTTTT	3
GGGTGTACAACT	6	0	0
GGGACCAGTGTT	65	0	4
GTAGGATTAAAA	118	0	0
QCR9	21_28_33_37	compens	AACAATAGCAAGCGGACGATACGGACTAAAATGGTATGTTGGTGTGTGTGTGTGCTGCTTATCACTTCAGTCGAAAAATGTTATCCGTGGAATCTTCCTTAGCCAAGTATCATGGGCTTTGGAAATTAGTTTCCCACCGATGAGCGCAACGACTTAGCGACGATTATGAAGTTGGATACAGCAGCTCTATGAATATGTTCCATGCGTTTCCATTCAGGTTACTAACAATGCATAAATTATGAGTAGTCTTTTTCATCACTATATAAAACCTTTTTCAAACGAAACGCTGTTTT	6
GCCTATTAGCCG	118	0	0
GGCAACTATAAC	2	0	0
ACCTCATCTTTG	2	0	0
ACCAGTTTGAAA	117	0	2
ACTTATTACAGC	1	0	1
TGTTGGTCCGAG	50	0	0
QCR9	21_28_33	variant	AACAATAGCAAGCGGACGATACGGACTAAAATGGTATGTTGGTGTGTGTGTGTCCATATTGGGAGCTTCGGCTAAAAATGTTATCCGTGGAATCTTCCTTAGCCAAGTATCATGGGCTTTGGAAATTAGTTTCCCACCGATGAGCGCAACGACTTAGCGAAGCTTATGAAATTGGTGACAGCAGCTCTATGAATATGTTCCATGCGTTTCCATTCAGGTTACTAACAATGCATAAATTATGAGTAGTCTTTTTCATCACTATATAAAACCTTTTTCAAACGAAACGCTGTTTT	10
TAGTTGAAGATC	0	0	1
CCTTTCCTTAGA	34	0	0
TTATTTCATTTT	3	0	0
TAACCCGATTTC	50	0	0
GAGACAGTAATG	37	0	0
GTTGTGTCAATG	5	0	0
TACGATTGGGTA	105	0	0
GGGCTTGGCTTT	1	0	0
GATGCATTCGGG	3	0	0
GCGGTCGACATG	31	0	0
QCR9	21_28_33	variant	AACAATAGCAAGCGGACGATACGGACTAAAATGGTATGTTGGTGTGTGTGTGTACCATCGTTCAGTTTCGGCTAAAAATGTTATCCGTGGAATCTTCCTTAGCCAAGTATCATGGGCTTTGGAAATTAGTTTCCCACCGATGAGCGCAACGACTTAGCGAAGCTTATGAAATTGGTGACAGCAGCTCTATGAATATGTTCCATGCGTTTCCATTCAGGTTACTAACAATGCATAAATTATGAGTAGTCTTTTTCATCACTATATAAAACCTTTTTCAAACGAAACGCTGTTTT	16
ACGGTGGGTATC	1	0	0
TTCTCGATTATA	119	0	0
TTCTCGAGGCGT	48	0	0
ATTCACTGTGGG	249	2	1
GGTGGGTTGACA	4	0	0
GCGTCTAATGAA	102	0	0
GAGGAGCCCGCC	132	0	0
ATGGGCACAGCG	31	0	0
GTGGGAAGGCGC	38	0	0
CAAGGGACCATA	147	0	1
ACATTGATGCAT	71	0	1
GAGGCGTCCTAA	87	0	2
CCGGGCATTCAG	129	0	0
CGGCTACTGTGT	101	0	0
GGAGCTTTGGGT	74	0	1
AACAGCGACCCG	1	0	0
QCR9	21_28_33	variant	AACAATAGCAAGCGGACGATACGGACTAAAATGGTATGTTGGTGTGTGTGTGTCTATATCCCGAGTTTCGGCTAAAAATGTTATCCGTGGAATCTTCCTTAGCCAAGTATCATGGGCTTTGGAAATTAGTTTCCCACCGATGAGCGCAACGACTTAGCGAAGCTTATGAAATTGGTGACAGCAGCTCTATGAATATGTTCCATGCGTTTCCATTCAGGTTACTAACAATGCATAAATTATGAGTAGTCTTTTTCATCACTATATAAAACCTTTTTCAAACGAAACGCTGTTTT	21
GAGCTATCTCTG	64	0	1
AGGATCATCGGG	136	0	1
TAGTGGCCATTT	65	0	0
CTATTAACTCGA	127	0	0
GCAAAAAGCATC	146	0	2
GGAGCCTTATTA	308	0	1
ATGGGTTAGGAG	0	2	0
CGGCTGTTCAGT	1	0	0
ATCTACCAATTT	1	0	0
GGCTTTACCTGG	35	0	0
GACGCGGGCCGT	168	0	0
CAAAGGAGACTA	115	0	0
TTAGTAAATTGT	16	0	0
TGATTAATTTTC	106	0	0
CACGCAGGTCGT	1	0	0
CCAAGCCTACAT	21	0	0
TGCTGGTGTGGG	4	0	0
GACTTCGGTGTT	119	0	0
TAGTGTGTGTTA	10	0	0
GGAAGTTACCTC	103	0	0
TTGGTCACAGAG	11	0	0
QCR9	21_28_33	variant	AACAATAGCAAGCGGACGATACGGACTAAAATGGTATGTTGGTGTGTGTGTGTCTCTCTAGCTATAGTCGGCTAAAAATGTTATCCGTGGAATCTTCCTTAGCCAAGTATCATGGGCTTTGGAAATTAGTTTCCCACCGATGAGCGCAACGACTTAGCGAAGCTTATGAAATTGGTGACAGCAGCTCTATGAATATGTTCCATGCGTTTCCATTCAGGTTACTAACAATGCATAAATTATGAGTAGTCTTTTTCATCACTATATAAAACCTTTTTCAAACGAAACGCTGTTTT	9
CGACTTACGTGG	56	0	1
GGTACCCTAGTA	167	0	0
GTGCGGAAAGGG	54	0	0
GGTAAAGTTTCT	4	0	0
AGGGTGCTCTAT	2	0	0
GATAGGGGTCTG	2	0	0
AACACGTGGATG	1	0	0
GTGCCCAGTACG	1	0	0
CGGGGTCTCTTA	147	0	0
QCR9	21_28_33	compens	AACAATAGCAAGCGGACGATACGGACTAAAATGGTATGTTGGTGTGTGTGTGTCCATATTGGGAGCTTCGGCTAAAAATGTTATCCGTGGAATCTTCCTTAGCCAAGTATCATGGGCTTTGGAAATTAGTTTCCCACCGATGAGCGCAACGACTTAGCGAAGCTTAGAAGCTTGCCCACATATGGTCTATGAATATGTTCCATGCGTTTCCATTCAGGTTACTAACAATGCATAAATTATGAGTAGTCTTTTTCATCACTATATAAAACCTTTTTCAAACGAAACGCTGTTTT	7
GCGCTTGGACTC	95	0	1
CATACAACGTAA	131	0	1
GAAAGTCGGGTT	2	0	0
GTCCTGCTGGTG	4	0	0
ACAATTGTAAAT	87	0	1
CTCGGGGGTCGA	145	0	0
GTCTTATAAGAC	4	0	1
QCR9	21_28_33	compens	AACAATAGCAAGCGGACGATACGGACTAAAATGGTATGTTGGTGTGTGTGTGTACCATCGTTCAGTTTCGGCTAAAAATGTTATCCGTGGAATCTTCCTTAGCCAAGTATCATGGGCTTTGGAAATTAGTTTCCCACCGATGAGCGCAACGACTTAGCGAAGCTTAGAAACTTGGAACCGATGGTTCTATGAATATGTTCCATGCGTTTCCATTCAGGTTACTAACAATGCATAAATTATGAGTAGTCTTTTTCATCACTATATAAAACCTTTTTCAAACGAAACGCTGTTTT	10
TATGCAAGTACT	43	0	3
CTGAGAGGGGAT	56	0	1
ATTTCACCGAGA	34	0	0
GTTTTGGGTTAA	2	0	1
CTATATGGGGGT	129	0	1
GGCTCGTGGGCA	100	0	0
TTTACGGAGAGC	61	0	1
ACGTTCCCGGGC	7	0	0
TTTCCGTAACGT	91	0	1
AGGTGGAGATAA	123	0	1
QCR9	21_28_33	compens	AACAATAGCAAGCGGACGATACGGACTAAAATGGTATGTTGGTGTGTGTGTGTCTATATCCCGAGTTTCGGCTAAAAATGTTATCCGTGGAATCTTCCTTAGCCAAGTATCATGGGCTTTGGAAATTAGTTTCCCACCGATGAGCGCAACGACTTAGCGAAGCTTAGAAACTTGCGGGCATATAGTCTATGAATATGTTCCATGCGTTTCCATTCAGGTTACTAACAATGCATAAATTATGAGTAGTCTTTTTCATCACTATATAAAACCTTTTTCAAACGAAACGCTGTTTT	10
TCACGTCAACTG	0	1	0
GGGAGCCCTTTT	65	0	1
GGTGGGGCTTCC	178	0	2
AGCGCATTCCAA	1	0	0
TGCGTCTCGGGT	176	0	1
GCAGACGTGTGG	27	0	0
AGATAATACGGG	6	0	0
GCTGGATATTGA	73	0	0
CACATAAAGAGT	1	0	0
GCCGTCTCGGGG	1	0	0
QCR9	21_28_33	compens	AACAATAGCAAGCGGACGATACGGACTAAAATGGTATGTTGGTGTGTGTGTGTCTCTCTAGCTATAGTCGGCTAAAAATGTTATCCGTGGAATCTTCCTTAGCCAAGTATCATGGGCTTTGGAAATTAGTTTCCCACCGATGAGCGCAACGACTTAGCGAAGCTTAGACTATTGAGCTCAGAGAGTCTATGAATATGTTCCATGCGTTTCCATTCAGGTTACTAACAATGCATAAATTATGAGTAGTCTTTTTCATCACTATATAAAACCTTTTTCAAACGAAACGCTGTTTT	7
TGGTGAGAGTTC	1	0	0
ACGATTCTTGGG	1	0	0
AGCTCCTTTGAC	25	0	0
CATGAGTTGGGG	10	0	0
ATATTTCAGCGT	76	0	0
TGGGATAAGGAC	22	0	0
TGTCATGCCGGT	1	0	0
QCR9	48	variant	AACAATAGCAAGCGGACGATACGGACTAAAATGGTATGTTGGTGTGTGTGTGTGCTGCTTCACATTTCAGGCTAAAAATGCTTAACGTGGAATCTTCCTTAGCCAAGTATCATGGGCTTTGGAAATTAGTTTCCCACCGATGAGCGCAACGACTTAGCGAAGCTTATGAAATTGGTGACAGCAGCTCTATGAATATGTTCCATGCGTTTCCATTCAGGTTACTAACAATGCATAAATTATGAGTAGTCTTTTTCATCACTATATAAAACCTTTTTCAAACGAAACGCTGTTTT	8
TGCAAGGCCTTT	0	1	0
TGGACCTACGTG	38	0	0
GCAGCCTGCGGA	152	0	0
TATTGGGAGGTT	7	0	0
GACGGTGGGGCG	58	0	1
CGCGTTTCATGT	1	0	0
AAACGGCCTTGA	46	0	1
GGCGTAGGAAGA	41	0	0
QCR9	48	variant	AACAATAGCAAGCGGACGATACGGACTAAAATGGTATGTTGGTGTGTGTGTGTGCTGCTTCACATTTCAGGCTAAAAATGCGTGACGTGGAATCTTCCTTAGCCAAGTATCATGGGCTTTGGAAATTAGTTTCCCACCGATGAGCGCAACGACTTAGCGAAGCTTATGAAATTGGTGACAGCAGCTCTATGAATATGTTCCATGCGTTTCCATTCAGGTTACTAACAATGCATAAATTATGAGTAGTCTTTTTCATCACTATATAAAACCTTTTTCAAACGAAACGCTGTTTT	18
GGAGTACGTTTT	175	0	1
AAGAGGATCAGC	0	47	0
TTGCGTCTAGAG	6	0	0
GACTGGTCAAGG	77	0	2
ACTCTTGCTTGC	2	0	0
ACCGCCACGATT	1	0	0
CGGAGGGGCAGC	0	2	0
GTTGAAGTTGTT	251	0	3
CCTTGATTAAGC	2	0	0
TAGGGCGGTAGC	82	0	0
GCGGTACACGCC	121	0	0
GACCTTGTCTCT	26	0	0
GATGTAGGGGCA	0	34	0
CAAATTGATGGT	0	1	0
GGCTCTGGGGAA	128	0	4
AGGGGTTTGCGG	1	0	0
AGATTTTTGGGT	3	0	0
ATATACTATCAT	65	0	0
QCR9	48	variant	AACAATAGCAAGCGGACGATACGGACTAAAATGGTATGTTGGTGTGTGTGTGTGCTGCTTCACATTTCAGGCTAAAAATGCTTACCGTGGAATCTTCCTTAGCCAAGTATCATGGGCTTTGGAAATTAGTTTCCCACCGATGAGCGCAACGACTTAGCGAAGCTTATGAAATTGGTGACAGCAGCTCTATGAATATGTTCCATGCGTTTCCATTCAGGTTACTAACAATGCATAAATTATGAGTAGTCTTTTTCATCACTATATAAAACCTTTTTCAAACGAAACGCTGTTTT	21
GGGAGAAACCAA	119	69	1
GGGAAATCTTTT	5	0	0
ATGCAAAGGGTA	51	0	1
AGTCGGGACGTT	93	0	0
AGGTACGCCTGT	0	0	0
GCGCGGCGGCGA	84	1	0
TTACGTTGATTA	41	2	0
CCCCGGGTATCC	77	0	0
AACCCGTACCAA	1	0	0
GTGCCGCCGCGT	0	2	0
CGTGGCCTGGGT	16	0	0
GTGTTTGCTTAC	4	0	0
TTTGCCCTCGTA	142	0	0
AAGGCCAATTAA	1	0	0
TTAAGGCAAGGA	0	44	0
GGGTGGATAAGA	1	0	0
TAGGGAGAGTGT	121	0	1
CCGGTTCGCGAC	64	0	1
TTCGATAATACT	104	0	1
GGACTAATAAAG	151	0	1
GGGAAAGTTAGC	1	0	0
QCR9	48	variant	AACAATAGCAAGCGGACGATACGGACTAAAATGGTATGTTGGTGTGTGTGTGTGCTGCTTCACATTTCAGGCTAAAAATGCGTAACGTGGAATCTTCCTTAGCCAAGTATCATGGGCTTTGGAAATTAGTTTCCCACCGATGAGCGCAACGACTTAGCGAAGCTTATGAAATTGGTGACAGCAGCTCTATGAATATGTTCCATGCGTTTCCATTCAGGTTACTAACAATGCATAAATTATGAGTAGTCTTTTTCATCACTATATAAAACCTTTTTCAAACGAAACGCTGTTTT	14
TTCGGATCAATG	131	0	1
ATCCAAATTCTC	93	0	0
GGCGTGATGCGA	36	1	0
ATTCCGGGCCCA	10	2	1
TTCGCATTCAGC	0	5	0
TTGCCTCGGTGT	140	0	3
CCTGTAGTCACT	33	0	0
TAACTTCTTTTT	1	0	0
TTATCTTACGGG	0	1	0
GTATAGTGCTCA	1	0	0
CTTTTACTGCCG	154	0	0
TACATCGGTGAT	0	1	0
GCCGACCTGTGA	2	0	0
GGTCGCCCGTTG	20	0	0
QCR9	48	compens	AACAATAGCAAGCGGACGATACGGACTAAAATGGTATGTTGGTGTGTGTGTGTGCTGCTTCACATTTCAGGCTAAAAATGCTTAACGTGGAATCTTCCTTAGCCAAGTATCATGGGCTTTGGAAATTAGTTTCCCACCTTAAGGCGCAACGACTTAGCGAAGCTTATGAAATTGGTGACAGCAGCTCTATGAATATGTTCCATGCGTTTCCATTCAGGTTACTAACAATGCATAAATTATGAGTAGTCTTTTTCATCACTATATAAAACCTTTTTCAAACGAAACGCTGTTTT	6
CGGGGGGGTTAG	52	0	1
TGTATTACCGCA	8	0	0
ATCGGCATCGTT	63	0	1
TGTGTCTACGCG	132	0	1
TTATCGGTCTAA	9	0	0
GTATTCTTGAAG	84	0	0
QCR9	48	compens	AACAATAGCAAGCGGACGATACGGACTAAAATGGTATGTTGGTGTGTGTGTGTGCTGCTTCACATTTCAGGCTAAAAATGCGTGACGTGGAATCTTCCTTAGCCAAGTATCATGGGCTTTGGAAATTAGTTTCCCACCTCACGGCGCAACGACTTAGCGAAGCTTATGAAATTGGTGACAGCAGCTCTATGAATATGTTCCATGCGTTTCCATTCAGGTTACTAACAATGCATAAATTATGAGTAGTCTTTTTCATCACTATATAAAACCTTTTTCAAACGAAACGCTGTTTT	10
TTGAGAACTTAC	181	0	2
AGCGGGGCGGTT	8	0	0
TTCTATGAGTAA	1	0	0
CCGGTGGTCGTT	38	0	0
AATCACCGTTGC	62	0	0
CGTCTTGATATT	0	0	0
CCTCTAAGGGCC	45	0	0
CTTTAGGTACTG	23	0	0
AGGCAGTAGAAG	52	0	0
ACGGGTTGTGAC	150	0	1
QCR9	48	compens	AACAATAGCAAGCGGACGATACGGACTAAAATGGTATGTTGGTGTGTGTGTGTGCTGCTTCACATTTCAGGCTAAAAATGCTTACCGTGGAATCTTCCTTAGCCAAGTATCATGGGCTTTGGAAATTAGTTTCCCACCGTAAGGCGCAACGACTTAGCGAAGCTTATGAAATTGGTGACAGCAGCTCTATGAATATGTTCCATGCGTTTCCATTCAGGTTACTAACAATGCATAAATTATGAGTAGTCTTTTTCATCACTATATAAAACCTTTTTCAAACGAAACGCTGTTTT	6
GCCAAGTTGTAA	77	0	0
TGCAAGTTCAGT	2	0	0
ACGGGGACATGG	1	0	0
TCGAAGGATATA	102	0	1
CGTTTATGATTT	68	0	0
TCGGACTGGAGC	76	0	1
QCR9	48	compens	AACAATAGCAAGCGGACGATACGGACTAAAATGGTATGTTGGTGTGTGTGTGTGCTGCTTCACATTTCAGGCTAAAAATGCGTAACGTGGAATCTTCCTTAGCCAAGTATCATGGGCTTTGGAAATTAGTTTCCCACCTTACGGCGCAACGACTTAGCGAAGCTTATGAAATTGGTGACAGCAGCTCTATGAATATGTTCCATGCGTTTCCATTCAGGTTACTAACAATGCATAAATTATGAGTAGTCTTTTTCATCACTATATAAAACCTTTTTCAAACGAAACGCTGTTTT	4
GGCTGCTCCTAT	2	0	0
TCAAGAATTTGG	160	0	0
GTAGGGTATGCT	147	0	1
GGATTTTTGTCG	142	0	2
QCR9	55	variant	AACAATAGCAAGCGGACGATACGGACTAAAATGGTATGTTGGTGTGTGTGTGTGCTGCTTCACATTTCAGGCTAAAAATGTTATCCAGGGAATCTTCCTTAGCCAAGTATCATGGGCTTTGGAAATTAGTTTCCCACCGATGAGCGCAACGACTTAGCGAAGCTTATGAAATTGGTGACAGCAGCTCTATGAATATGTTCCATGCGTTTCCATTCAGGTTACTAACAATGCATAAATTATGAGTAGTCTTTTTCATCACTATATAAAACCTTTTTCAAACGAAACGCTGTTTT	10
CGAATCTTGACA	0	1	0
CAAAAGACTGAG	215	0	1
GAGTAGTTGCTT	152	0	0
TTCATGTGAAAA	85	0	0
GTCTCGATCGTA	46	8	0
TGGGTGTTATAT	385	0	3
TGTGAAAGTCTT	0	1	0
GTTGTATTTTCC	69	0	0
CCGGTCTGTATG	120	0	0
GCCGGCTCACAA	108	0	0
QCR9	55	variant	AACAATAGCAAGCGGACGATACGGACTAAAATGGTATGTTGGTGTGTGTGTGTGCTGCTTCACATTTCAGGCTAAAAATGTTATCCGGGAAATCTTCCTTAGCCAAGTATCATGGGCTTTGGAAATTAGTTTCCCACCGATGAGCGCAACGACTTAGCGAAGCTTATGAAATTGGTGACAGCAGCTCTATGAATATGTTCCATGCGTTTCCATTCAGGTTACTAACAATGCATAAATTATGAGTAGTCTTTTTCATCACTATATAAAACCTTTTTCAAACGAAACGCTGTTTT	15
TCGGGGCTTAGA	11	0	0
TGTCGACAATTG	88	0	0
AGCCATTCAAAT	141	1	0
ATCAAGTACGCG	8	0	0
GTCAGGTACTCA	34	0	0
GGTGGTATCGCC	0	2	0
TTGGTATAGAAA	1	0	0
ATTTTATTTTGA	8	0	0
ACAGGCTGCGTG	36	0	0
TCTGACTATATC	1	0	0
GACCTATGGGAC	130	0	1
CCGTATGAGACG	25	0	0
GTGTAAAAAGAT	47	0	0
CTTCTACTGTGC	47	0	0
GCTTTGATGTGG	1	0	0
QCR9	55	variant	AACAATAGCAAGCGGACGATACGGACTAAAATGGTATGTTGGTGTGTGTGTGTGCTGCTTCACATTTCAGGCTAAAAATGTTATCCGGGGAATCTTCCTTAGCCAAGTATCATGGGCTTTGGAAATTAGTTTCCCACCGATGAGCGCAACGACTTAGCGAAGCTTATGAAATTGGTGACAGCAGCTCTATGAATATGTTCCATGCGTTTCCATTCAGGTTACTAACAATGCATAAATTATGAGTAGTCTTTTTCATCACTATATAAAACCTTTTTCAAACGAAACGCTGTTTT	9
ATTGGGGTACGG	130	0	1
TTTTGTAGCATC	170	0	3
GCGGTGGTGCTC	155	0	0
GGGTCTCATAGG	166	0	0
AGCACCTATCTT	1	0	0
TGCCCTTATCTT	144	0	0
CTTTTCGGGCCC	101	0	1
GACGGTGGACCA	32	0	0
GTGGGTACAATG	106	0	0
QCR9	55	variant	AACAATAGCAAGCGGACGATACGGACTAAAATGGTATGTTGGTGTGTGTGTGTGCTGCTTCACATTTCAGGCTAAAAATGTTATCCTGGGAATCTTCCTTAGCCAAGTATCATGGGCTTTGGAAATTAGTTTCCCACCGATGAGCGCAACGACTTAGCGAAGCTTATGAAATTGGTGACAGCAGCTCTATGAATATGTTCCATGCGTTTCCATTCAGGTTACTAACAATGCATAAATTATGAGTAGTCTTTTTCATCACTATATAAAACCTTTTTCAAACGAAACGCTGTTTT	21
TGTGTGGCAGGG	137	0	0
GCGGTCTTTGTT	117	0	3
TGACTAGGCGGC	45	0	0
CCCTCGACGTCG	92	0	0
AACCGGTCTAGA	82	0	0
GACGTGAATAGG	116	0	1
GCGTTGATAGAC	155	0	0
GTAATTACTACT	144	0	0
GAGGTCGTGGCC	15	0	0
TATAGAACGCCC	37	0	1
AGTCTGTTGGTT	48	0	0
TAGCGACTGGAA	1	0	0
TTCGCGCAGGAC	41	0	0
TGTCGACTGTAT	33	0	0
GTATAATGTGCG	150	0	2
TTATTTTTGTCC	57	0	0
AGAGTGCTGTCT	140	0	1
TACTCCGCAGAT	43	0	1
AAAGTTTGGTAC	185	0	2
GGACGGGGCGAT	1	0	0
TTTAAGGGTATG	71	0	1
QCR9	55	compens	AACAATAGCAAGCGGACGATACGGACTAAAATGGTATGTTGGTGTGTGTGTGTGCTGCTTCACATTTCAGGCTAAAAATGTTATCCAGGGAATCTTCCTTAGCCAAGTATCATGGGCTTTGGAAATTAGTTTCCCCTCGATGAGCGCAACGACTTAGCGAAGCTTATGAAATTGGTGACAGCAGCTCTATGAATATGTTCCATGCGTTTCCATTCAGGTTACTAACAATGCATAAATTATGAGTAGTCTTTTTCATCACTATATAAAACCTTTTTCAAACGAAACGCTGTTTT	5
ACTCTGTCGATC	310	0	0
GCAACTAGCGCA	66	0	2
TCTATCTGGGGG	56	0	1
TGATTGGTGAAA	55	0	0
TTTTTAGTGGGT	252	0	5
QCR9	55	compens	AACAATAGCAAGCGGACGATACGGACTAAAATGGTATGTTGGTGTGTGTGTGTGCTGCTTCACATTTCAGGCTAAAAATGTTATCCGGGAAATCTTCCTTAGCCAAGTATCATGGGCTTTGGAAATTAGTTTCTCCCCGATGAGCGCAACGACTTAGCGAAGCTTATGAAATTGGTGACAGCAGCTCTATGAATATGTTCCATGCGTTTCCATTCAGGTTACTAACAATGCATAAATTATGAGTAGTCTTTTTCATCACTATATAAAACCTTTTTCAAACGAAACGCTGTTTT	12
CAGATGTAGGTA	257	0	4
TTCCCTTAAGTT	121	0	3
TCAGCTTCCACG	39	0	0
AGACGATTTCCT	159	0	1
AGTGGAGGAATC	1	0	0
TTTAATAATTAT	1	0	0
CATGCTTCCAAG	1	0	0
AGAAGAGGCTCA	117	0	2
GCAGAATTTTTT	8	0	0
CGTCCGGGATCG	2	0	0
ATTTACTGGGTC	78	0	2
TATAAAATACGT	91	0	3
QCR9	55	compens	AACAATAGCAAGCGGACGATACGGACTAAAATGGTATGTTGGTGTGTGTGTGTGCTGCTTCACATTTCAGGCTAAAAATGTTATCCGGGGAATCTTCCTTAGCCAAGTATCATGGGCTTTGGAAATTAGTTTCCCCCCGATGAGCGCAACGACTTAGCGAAGCTTATGAAATTGGTGACAGCAGCTCTATGAATATGTTCCATGCGTTTCCATTCAGGTTACTAACAATGCATAAATTATGAGTAGTCTTTTTCATCACTATATAAAACCTTTTTCAAACGAAACGCTGTTTT	12
TGACTTTTTACG	232	0	0
CAGGTGTCCTAG	138	0	1
TCTCTCGCAGTG	102	0	1
TTCACTGTCTGG	101	0	0
GGTGGGTGTGCT	44	0	0
CTCTTGGTGTTG	50	0	1
TAAAGTTATTGA	147	0	0
ATCGTTTAATAC	7	0	0
AATAAGGGTATT	94	0	1
ATCTTTGAAACT	53	0	1
ATCGCCCGGGAA	142	0	1
ACACCGGCTGTA	59	0	0
QCR9	55	compens	AACAATAGCAAGCGGACGATACGGACTAAAATGGTATGTTGGTGTGTGTGTGTGCTGCTTCACATTTCAGGCTAAAAATGTTATCCTGGGAATCTTCCTTAGCCAAGTATCATGGGCTTTGGAAATTAGTTTCCCCACGATGAGCGCAACGACTTAGCGAAGCTTATGAAATTGGTGACAGCAGCTCTATGAATATGTTCCATGCGTTTCCATTCAGGTTACTAACAATGCATAAATTATGAGTAGTCTTTTTCATCACTATATAAAACCTTTTTCAAACGAAACGCTGTTTT	10
TAGCAAAGGGCG	163	0	3
GCGGTTAGGGCG	6	0	0
TGCCTAAAGCGT	115	0	2
GGGACGAGGTGG	119	0	1
GTTCGTTGTTGT	58	0	0
ATAAAAACTGGT	68	0	1
AACGCGGCGGCT	49	0	1
CTTCTAAGTTGT	1	0	0
GTCAGTCCCTTT	22	0	0
TCATCTTATATG	2	0	0
QCR9	55_58_60	variant	AACAATAGCAAGCGGACGATACGGACTAAAATGGTATGTTGGTGTGTGTGTGTGCTGCTTCACATTTCAGGCTAAAAATGTTATCCGGCCGCTTTTCCTTAGCCAAGTATCATGGGCTTTGGAAATTAGTTTCCCACCGATGAGCGCAACGACTTAGCGAAGCTTATGAAATTGGTGACAGCAGCTCTATGAATATGTTCCATGCGTTTCCATTCAGGTTACTAACAATGCATAAATTATGAGTAGTCTTTTTCATCACTATATAAAACCTTTTTCAAACGAAACGCTGTTTT	13
TGCGACTGGTAC	289	0	3
GGATCTATGGAG	1	0	0
TATTCATTTGGG	77	0	0
ATAGGGCTGCGC	140	0	1
GTCATGTAAAGC	230	0	3
GTGCTCGGGTCG	104	0	1
GACGCACGATTA	48	0	0
CGGGAGGTGTCT	136	0	1
AAAAAACTCCGG	117	0	1
CACCTCCGCTTA	103	0	0
GGGGTGGATGGG	2	0	0
CCTATGTCTGGG	54	0	0
GGTGAAAAGGTA	13	0	0
QCR9	55_58_60	variant	AACAATAGCAAGCGGACGATACGGACTAAAATGGTATGTTGGTGTGTGTGTGTGCTGCTTCACATTTCAGGCTAAAAATGTTATCCTACTAGTTTTCCTTAGCCAAGTATCATGGGCTTTGGAAATTAGTTTCCCACCGATGAGCGCAACGACTTAGCGAAGCTTATGAAATTGGTGACAGCAGCTCTATGAATATGTTCCATGCGTTTCCATTCAGGTTACTAACAATGCATAAATTATGAGTAGTCTTTTTCATCACTATATAAAACCTTTTTCAAACGAAACGCTGTTTT	10
TTTGCGCGCTGT	35	1	0
GGGAACGACTTA	136	0	2
GTGGGTGGAGGG	219	0	4
CGTCTAGAATAG	97	0	0
CGAAACGCCCAA	96	0	0
TCCGGATTTTTC	1	0	0
CGTTACTCTCGG	1	0	0
GGGCATCGTTCG	1	0	0
GAGTGGTGTATT	44	0	0
CACATTACGGTA	2	0	0
QCR9	55_58_60	variant	AACAATAGCAAGCGGACGATACGGACTAAAATGGTATGTTGGTGTGTGTGTGTGCTGCTTCACATTTCAGGCTAAAAATGTTATCCCTGCTATTTTCCTTAGCCAAGTATCATGGGCTTTGGAAATTAGTTTCCCACCGATGAGCGCAACGACTTAGCGAAGCTTATGAAATTGGTGACAGCAGCTCTATGAATATGTTCCATGCGTTTCCATTCAGGTTACTAACAATGCATAAATTATGAGTAGTCTTTTTCATCACTATATAAAACCTTTTTCAAACGAAACGCTGTTTT	5
CGGTTCTGAATT	0	1	0
CGTGTTTGGTGA	90	0	0
TTTGTTTCTGTG	100	0	0
TGGAGTTGTCCG	1	0	0
TTTATGCGAGAT	2	0	0
QCR9	55_58_60	variant	AACAATAGCAAGCGGACGATACGGACTAAAATGGTATGTTGGTGTGTGTGTGTGCTGCTTCACATTTCAGGCTAAAAATGTTATCCAGTCTATTTTCCTTAGCCAAGTATCATGGGCTTTGGAAATTAGTTTCCCACCGATGAGCGCAACGACTTAGCGAAGCTTATGAAATTGGTGACAGCAGCTCTATGAATATGTTCCATGCGTTTCCATTCAGGTTACTAACAATGCATAAATTATGAGTAGTCTTTTTCATCACTATATAAAACCTTTTTCAAACGAAACGCTGTTTT	3
AGATCCTGTGGG	5	0	0
TTGTTTCGCTAA	1	0	0
TGTTGATCACGT	9	0	0
QCR9	55_58_60	compens	AACAATAGCAAGCGGACGATACGGACTAAAATGGTATGTTGGTGTGTGTGTGTGCTGCTTCACATTTCAGGCTAAAAATGTTATCCGGCCGCTTTTCCTTAGCCAAGTATCATGGGCTTTGGAAATTAATGCCGGCCCGATGAGCGCAACGACTTAGCGAAGCTTATGAAATTGGTGACAGCAGCTCTATGAATATGTTCCATGCGTTTCCATTCAGGTTACTAACAATGCATAAATTATGAGTAGTCTTTTTCATCACTATATAAAACCTTTTTCAAACGAAACGCTGTTTT	11
CTGTTTACTTTT	181	0	1
CCAAGAGGCTTG	55	0	0
GTAGCACGGAGG	1	0	0
TTTGATGTTGCT	0	0	0
ATATTGCGTATT	1	0	0
CATCTTGTTTTG	59	0	0
CACAGATGCGCG	36	0	0
AGTAGCATTCCG	7	0	0
GCACATATATTA	165	0	0
TATCTTTGGGCG	8	0	0
ATGTATTGGTAT	112	0	0
QCR9	55_58_60	compens	AACAATAGCAAGCGGACGATACGGACTAAAATGGTATGTTGGTGTGTGTGTGTGCTGCTTCACATTTCAGGCTAAAAATGTTATCCTACTAGTTTTCCTTAGCCAAGTATCATGGGCTTTGGAAATTAATCTCAGTACGATGAGCGCAACGACTTAGCGAAGCTTATGAAATTGGTGACAGCAGCTCTATGAATATGTTCCATGCGTTTCCATTCAGGTTACTAACAATGCATAAATTATGAGTAGTCTTTTTCATCACTATATAAAACCTTTTTCAAACGAAACGCTGTTTT	7
GTAAACCAAGTA	1	0	0
TACAGTGAGTAC	147	0	5
CTCGGAATGGTT	77	0	1
GTCCTAGTAGTG	1	0	0
CACGACGAGATA	1	0	0
TCTTAATAACCA	131	0	1
TGGAGTGCACCA	1	1	0
QCR9	55_58_60	compens	AACAATAGCAAGCGGACGATACGGACTAAAATGGTATGTTGGTGTGTGTGTGTGCTGCTTCACATTTCAGGCTAAAAATGTTATCCCTGCTATTTTCCTTAGCCAAGTATCATGGGCTTTGGAAATTAATTACGCAGCGATGAGCGCAACGACTTAGCGAAGCTTATGAAATTGGTGACAGCAGCTCTATGAATATGTTCCATGCGTTTCCATTCAGGTTACTAACAATGCATAAATTATGAGTAGTCTTTTTCATCACTATATAAAACCTTTTTCAAACGAAACGCTGTTTT	10
AGCACGGTTAAT	60	0	1
CGGCGGCTCATT	54	0	0
GAATTGTGGATT	106	0	0
GCTTGTCATTGT	114	0	0
GCAAACCGGTTC	151	0	4
ACTAGTATCCGG	1	0	0
ACCTGAACGTAC	94	0	0
CCTGGCAGCGCA	1	0	0
CGGTAGTCAGTG	4	0	0
TCACAACACGCA	0	0	1
QCR9	55_58_60	compens	AACAATAGCAAGCGGACGATACGGACTAAAATGGTATGTTGGTGTGTGTGTGTGCTGCTTCACATTTCAGGCTAAAAATGTTATCCAGTCTATTTTCCTTAGCCAAGTATCATGGGCTTTGGAAATTAATTACGACTCGATGAGCGCAACGACTTAGCGAAGCTTATGAAATTGGTGACAGCAGCTCTATGAATATGTTCCATGCGTTTCCATTCAGGTTACTAACAATGCATAAATTATGAGTAGTCTTTTTCATCACTATATAAAACCTTTTTCAAACGAAACGCTGTTTT	0
QCR9	63_69	variant	AACAATAGCAAGCGGACGATACGGACTAAAATGGTATGTTGGTGTGTGTGTGTGCTGCTTCACATTTCAGGCTAAAAATGTTATCCGTGGAATCGAGATTATGAAAGTATCATGGGCTTTGGAAATTAGTTTCCCACCGATGAGCGCAACGACTTAGCGAAGCTTATGAAATTGGTGACAGCAGCTCTATGAATATGTTCCATGCGTTTCCATTCAGGTTACTAACAATGCATAAATTATGAGTAGTCTTTTTCATCACTATATAAAACCTTTTTCAAACGAAACGCTGTTTT	9
CTTGGGTGACGA	65	0	1
ATGATGTACACC	6	0	0
TGAAAGCCGGAT	51	0	0
GGCATACGACAA	0	1	0
TGAGGGGACCAG	82	0	0
TGCCTGTTTAGT	177	0	1
AGGTAGTAGAAC	122	0	0
TGTATAAAGAGA	63	0	2
GGGATGCTTGTT	79	0	1
QCR9	63_69	variant	AACAATAGCAAGCGGACGATACGGACTAAAATGGTATGTTGGTGTGTGTGTGTGCTGCTTCACATTTCAGGCTAAAAATGTTATCCGTGGAATCTGACTTAAGCAAGTATCATGGGCTTTGGAAATTAGTTTCCCACCGATGAGCGCAACGACTTAGCGAAGCTTATGAAATTGGTGACAGCAGCTCTATGAATATGTTCCATGCGTTTCCATTCAGGTTACTAACAATGCATAAATTATGAGTAGTCTTTTTCATCACTATATAAAACCTTTTTCAAACGAAACGCTGTTTT	13
TGGCTGCACAGT	10	0	0
GGAGGGTAGAAA	78	0	0
CCAACTCTGCAC	73	1	3
GATATTTTGTGA	26	0	0
ATGAGTATGGAC	95	0	0
TATTACGGATAT	34	0	0
TAAGCTAAGTGC	1	0	0
ATTACGCCGATG	37	0	1
TGGGATGACGGG	2	0	0
AAGGATGAAACG	115	0	1
TGCTGATTTAGG	158	0	2
AATTCGATAGAA	1	0	0
GTTATGATATTT	126	0	0
QCR9	63_69	variant	AACAATAGCAAGCGGACGATACGGACTAAAATGGTATGTTGGTGTGTGTGTGTGCTGCTTCACATTTCAGGCTAAAAATGTTATCCGTGGAATCAAAATTGTGCAAGTATCATGGGCTTTGGAAATTAGTTTCCCACCGATGAGCGCAACGACTTAGCGAAGCTTATGAAATTGGTGACAGCAGCTCTATGAATATGTTCCATGCGTTTCCATTCAGGTTACTAACAATGCATAAATTATGAGTAGTCTTTTTCATCACTATATAAAACCTTTTTCAAACGAAACGCTGTTTT	7
ATTACCGATTTC	160	0	3
CTAGTAACGTGT	69	0	1
TTCCTGGTGGCA	188	0	2
GAACAATATACA	166	0	1
GCTCAATATACT	1	0	0
GGCGGCTTGGCC	265	0	2
AGATGTTTAACC	124	0	0
QCR9	63_69	variant	AACAATAGCAAGCGGACGATACGGACTAAAATGGTATGTTGGTGTGTGTGTGTGCTGCTTCACATTTCAGGCTAAAAATGTTATCCGTGGAATCTGGGTTATACAAGTATCATGGGCTTTGGAAATTAGTTTCCCACCGATGAGCGCAACGACTTAGCGAAGCTTATGAAATTGGTGACAGCAGCTCTATGAATATGTTCCATGCGTTTCCATTCAGGTTACTAACAATGCATAAATTATGAGTAGTCTTTTTCATCACTATATAAAACCTTTTTCAAACGAAACGCTGTTTT	0
QCR9	63_69	compens	AACAATAGCAAGCGGACGATACGGACTAAAATGGTATGTTGGTGTGTGTGTGTGCTGCTTCACATTTCAGGCTAAAAATGTTATCCGTGGAATCGAGATTATGAAAGTATCATGTCATTTTCTCATTAGTTTCCCACCGATGAGCGCAACGACTTAGCGAAGCTTATGAAATTGGTGACAGCAGCTCTATGAATATGTTCCATGCGTTTCCATTCAGGTTACTAACAATGCATAAATTATGAGTAGTCTTTTTCATCACTATATAAAACCTTTTTCAAACGAAACGCTGTTTT	6
CGGATCTTGACG	1	0	0
GGAGATGGGAAC	119	0	3
GAGTTCGGGAAT	70	0	1
GCTGGAAATATG	51	0	1
TGATTCTTGGTC	38	0	0
TACGCGCCGTAT	69	0	0
QCR9	63_69	compens	AACAATAGCAAGCGGACGATACGGACTAAAATGGTATGTTGGTGTGTGTGTGTGCTGCTTCACATTTCAGGCTAAAAATGTTATCCGTGGAATCTGACTTAAGCAAGTATCATGGCTTTTGTCAATTAGTTTCCCACCGATGAGCGCAACGACTTAGCGAAGCTTATGAAATTGGTGACAGCAGCTCTATGAATATGTTCCATGCGTTTCCATTCAGGTTACTAACAATGCATAAATTATGAGTAGTCTTTTTCATCACTATATAAAACCTTTTTCAAACGAAACGCTGTTTT	7
TGGCTAAGCATG	104	0	0
GGCGGACACAGT	1	0	0
GAAAGGACGCGG	0	0	0
TTCTCTATATCT	60	0	0
GTTTTAAGTCCA	10	0	0
GAAGAGTTATAG	139	0	0
ACTGAGGGTTAA	108	0	1
QCR9	63_69	compens	AACAATAGCAAGCGGACGATACGGACTAAAATGGTATGTTGGTGTGTGTGTGTGCTGCTTCACATTTCAGGCTAAAAATGTTATCCGTGGAATCAAAATTGTGCAAGTATCATGGCACTTTTTTATTAGTTTCCCACCGATGAGCGCAACGACTTAGCGAAGCTTATGAAATTGGTGACAGCAGCTCTATGAATATGTTCCATGCGTTTCCATTCAGGTTACTAACAATGCATAAATTATGAGTAGTCTTTTTCATCACTATATAAAACCTTTTTCAAACGAAACGCTGTTTT	10
CTAGATCCGGCG	3	0	0
CATGCTGCGCAC	7	0	0
GACCGGAAGTAG	160	0	0
TTCCACGGCCTT	33	0	1
TATATTAGCTAT	14	0	0
AATTCTCATGTA	114	0	3
GATAAATTATCC	185	0	2
TCAATGTGTCAC	50	0	0
GTGTTTCGATAA	7	0	0
TTTTGATTTTGT	40	0	0
QCR9	63_69	compens	AACAATAGCAAGCGGACGATACGGACTAAAATGGTATGTTGGTGTGTGTGTGTGCTGCTTCACATTTCAGGCTAAAAATGTTATCCGTGGAATCTGGGTTATACAAGTATCATGGTATTTCCCAATTAGTTTCCCACCGATGAGCGCAACGACTTAGCGAAGCTTATGAAATTGGTGACAGCAGCTCTATGAATATGTTCCATGCGTTTCCATTCAGGTTACTAACAATGCATAAATTATGAGTAGTCTTTTTCATCACTATATAAAACCTTTTTCAAACGAAACGCTGTTTT	0
QCR9	55_58_60_63_69	variant	AACAATAGCAAGCGGACGATACGGACTAAAATGGTATGTTGGTGTGTGTGTGTGCTGCTTCACATTTCAGGCTAAAAATGTTATCCAATCTGTCCGGTTTCCGAAAGTATCATGGGCTTTGGAAATTAGTTTCCCACCGATGAGCGCAACGACTTAGCGAAGCTTATGAAATTGGTGACAGCAGCTCTATGAATATGTTCCATGCGTTTCCATTCAGGTTACTAACAATGCATAAATTATGAGTAGTCTTTTTCATCACTATATAAAACCTTTTTCAAACGAAACGCTGTTTT	4
GGGCTGTAGGTC	0	1	0
ATGCGTTCACTG	3	0	0
GGGCAGAGGACT	9	0	0
GTCTGGGATAAT	1	0	0
QCR9	55_58_60_63_69	variant	AACAATAGCAAGCGGACGATACGGACTAAAATGGTATGTTGGTGTGTGTGTGTGCTGCTTCACATTTCAGGCTAAAAATGTTATCCCGAGTATCCAGGTTTCCTAAGTATCATGGGCTTTGGAAATTAGTTTCCCACCGATGAGCGCAACGACTTAGCGAAGCTTATGAAATTGGTGACAGCAGCTCTATGAATATGTTCCATGCGTTTCCATTCAGGTTACTAACAATGCATAAATTATGAGTAGTCTTTTTCATCACTATATAAAACCTTTTTCAAACGAAACGCTGTTTT	6
GGAAGGGTCATG	165	0	0
GTGGGGGGTACG	3	0	0
GTAGCCTAGTTT	119	0	0
ATATAGGATTTA	147	0	1
AAATTACGTTTT	65	0	0
GGTTTGCGTCAA	116	0	1
QCR9	55_58_60_63_69	variant	AACAATAGCAAGCGGACGATACGGACTAAAATGGTATGTTGGTGTGTGTGTGTGCTGCTTCACATTTCAGGCTAAAAATGTTATCCGTATCTTTAATTTTCCACAAGTATCATGGGCTTTGGAAATTAGTTTCCCACCGATGAGCGCAACGACTTAGCGAAGCTTATGAAATTGGTGACAGCAGCTCTATGAATATGTTCCATGCGTTTCCATTCAGGTTACTAACAATGCATAAATTATGAGTAGTCTTTTTCATCACTATATAAAACCTTTTTCAAACGAAACGCTGTTTT	10
TGTATCACGTTT	1	0	0
GACCCGAGTCTC	21	0	1
ACAAGCTGGTCT	0	1	0
TAAGTGGGATTA	282	0	1
TGGGTTCGCGTG	6	0	0
GTGTAGATTAAG	136	0	1
GGATTAACCATA	125	0	0
AAAGTGAGTGAG	3	0	0
TCCTGGACGCAT	219	0	0
TCGCCTTAGGCT	12	0	0
QCR9	55_58_60_63_69	variant	AACAATAGCAAGCGGACGATACGGACTAAAATGGTATGTTGGTGTGTGTGTGTGCTGCTTCACATTTCAGGCTAAAAATGTTATCCTGTCTGTTTTTATTTCCAAAGTATCATGGGCTTTGGAAATTAGTTTCCCACCGATGAGCGCAACGACTTAGCGAAGCTTATGAAATTGGTGACAGCAGCTCTATGAATATGTTCCATGCGTTTCCATTCAGGTTACTAACAATGCATAAATTATGAGTAGTCTTTTTCATCACTATATAAAACCTTTTTCAAACGAAACGCTGTTTT	5
TATCGGGAGTTG	0	2	0
GATAAAACCAAA	0	1	0
GATGTCGATAAT	17	0	0
CATCGGGTTCTC	6	0	0
CTTGAGCTAATC	5	0	0
QCR9	55_58_60_63_69	compens	AACAATAGCAAGCGGACGATACGGACTAAAATGGTATGTTGGTGTGTGTGTGTGCTGCTTCACATTTCAGGCTAAAAATGTTATCCAATCTGTCCGGTTTCCGAAAGTATCATGTCGGTTACCGATTAGTCACGATTCGATGAGCGCAACGACTTAGCGAAGCTTATGAAATTGGTGACAGCAGCTCTATGAATATGTTCCATGCGTTTCCATTCAGGTTACTAACAATGCATAAATTATGAGTAGTCTTTTTCATCACTATATAAAACCTTTTTCAAACGAAACGCTGTTTT	3
CCAGGCAGTGAG	9	0	0
GTACTCCATCAA	10	0	0
GTCTTTGGGTTA	8	0	0
QCR9	55_58_60_63_69	compens	AACAATAGCAAGCGGACGATACGGACTAAAATGGTATGTTGGTGTGTGTGTGTGCTGCTTCACATTTCAGGCTAAAAATGTTATCCCGAGTATCCAGGTTTCCTAAGTATCATGAGGATTCCTGATTAGTTACCTCGCGATGAGCGCAACGACTTAGCGAAGCTTATGAAATTGGTGACAGCAGCTCTATGAATATGTTCCATGCGTTTCCATTCAGGTTACTAACAATGCATAAATTATGAGTAGTCTTTTTCATCACTATATAAAACCTTTTTCAAACGAAACGCTGTTTT	5
GAGCCGTGCGAT	4	0	0
TGTACTCTGCTC	3	0	0
GAGGCGGCTGGT	1	0	0
GACAGTGCGTCA	101	0	1
CTGGATACTGAT	66	0	1
QCR9	55_58_60_63_69	compens	AACAATAGCAAGCGGACGATACGGACTAAAATGGTATGTTGGTGTGTGTGTGTGCTGCTTCACATTTCAGGCTAAAAATGTTATCCGTATCTTTAATTTTCCACAAGTATCATGGTGGTTAATTATTAATAGCATACCGATGAGCGCAACGACTTAGCGAAGCTTATGAAATTGGTGACAGCAGCTCTATGAATATGTTCCATGCGTTTCCATTCAGGTTACTAACAATGCATAAATTATGAGTAGTCTTTTTCATCACTATATAAAACCTTTTTCAAACGAAACGCTGTTTT	2
CGACACAGGTTG	5	0	0
GCAGGGAGTCAC	115	0	0
QCR9	55_58_60_63_69	compens	AACAATAGCAAGCGGACGATACGGACTAAAATGGTATGTTGGTGTGTGTGTGTGCTGCTTCACATTTCAGGCTAAAAATGTTATCCTGTCTGTTTTTATTTCCAAAGTATCATGTGGATTTAAAATTAATCACGACACGATGAGCGCAACGACTTAGCGAAGCTTATGAAATTGGTGACAGCAGCTCTATGAATATGTTCCATGCGTTTCCATTCAGGTTACTAACAATGCATAAATTATGAGTAGTCTTTTTCATCACTATATAAAACCTTTTTCAAACGAAACGCTGTTTT	3
TTCTGCAGTGCA	0	0	89
CACGGCGGGATC	27	0	0
TTATGGCGGCTG	1	0	0
QCR9	69	variant	AACAATAGCAAGCGGACGATACGGACTAAAATGGTATGTTGGTGTGTGTGTGTGCTGCTTCACATTTCAGGCTAAAAATGTTATCCGTGGAATCTTCCTTGCTTAAGTATCATGGGCTTTGGAAATTAGTTTCCCACCGATGAGCGCAACGACTTAGCGAAGCTTATGAAATTGGTGACAGCAGCTCTATGAATATGTTCCATGCGTTTCCATTCAGGTTACTAACAATGCATAAATTATGAGTAGTCTTTTTCATCACTATATAAAACCTTTTTCAAACGAAACGCTGTTTT	7
TCTTCGTACCTA	1	0	0
TGGTGTAACCTG	155	0	0
GTAGTGGGTCGT	2	0	0
GATTTAATATAC	158	2	1
GGGCATGGCTTT	131	0	0
GGCTATTCTCAA	130	0	1
ATGGTTTACCGT	0	1	0
QCR9	69	variant	AACAATAGCAAGCGGACGATACGGACTAAAATGGTATGTTGGTGTGTGTGTGTGCTGCTTCACATTTCAGGCTAAAAATGTTATCCGTGGAATCTTCCTTTGAAAAGTATCATGGGCTTTGGAAATTAGTTTCCCACCGATGAGCGCAACGACTTAGCGAAGCTTATGAAATTGGTGACAGCAGCTCTATGAATATGTTCCATGCGTTTCCATTCAGGTTACTAACAATGCATAAATTATGAGTAGTCTTTTTCATCACTATATAAAACCTTTTTCAAACGAAACGCTGTTTT	17
AGGTAATTGCTT	2	0	0
GTATTACGTGGA	219	0	1
TGTTGGACCCGG	47	0	0
GACTGAAGCTTT	30	0	0
AAAGAGGAGTGG	64	0	0
TATAGACTCCCT	1	0	0
CTCACGCCGCTT	1	0	0
GAGTCGAGTATC	131	0	1
ATATAGTATTTC	165	0	1
GCATTGGTTCAA	44	0	0
CGGTTGGGGGGG	23	0	0
TTAACTTGGTTC	74	0	0
GTTAAGCTATTT	53	0	0
CTGTGTTGGAGT	37	0	0
GCTAAGTAAGGG	136	0	2
GAAGGTGTCGGT	0	1	0
ACGCTTCGCGCG	78	0	0
QCR9	69	variant	AACAATAGCAAGCGGACGATACGGACTAAAATGGTATGTTGGTGTGTGTGTGTGCTGCTTCACATTTCAGGCTAAAAATGTTATCCGTGGAATCTTCCTTTCGCAAGTATCATGGGCTTTGGAAATTAGTTTCCCACCGATGAGCGCAACGACTTAGCGAAGCTTATGAAATTGGTGACAGCAGCTCTATGAATATGTTCCATGCGTTTCCATTCAGGTTACTAACAATGCATAAATTATGAGTAGTCTTTTTCATCACTATATAAAACCTTTTTCAAACGAAACGCTGTTTT	12
ATGGTGTCTACC	241	0	2
CACATTGCAACA	0	6	1
TAAGAGCGTCTG	2	0	0
GTCGATATACCC	126	0	1
GATTAGCCTTTG	0	1	0
GCGTTTTTACAC	0	44	0
AGGACCTTGAGA	198	0	1
CCATCCTGGGGT	109	0	1
TGGTGCTAGCTA	7	0	0
GGGCAGTCACTA	0	1	0
GTGCTATGATCA	3	0	0
TTAGACAAATAG	0	93	3
QCR9	69	variant	AACAATAGCAAGCGGACGATACGGACTAAAATGGTATGTTGGTGTGTGTGTGTGCTGCTTCACATTTCAGGCTAAAAATGTTATCCGTGGAATCTTCCTTACAAAAGTATCATGGGCTTTGGAAATTAGTTTCCCACCGATGAGCGCAACGACTTAGCGAAGCTTATGAAATTGGTGACAGCAGCTCTATGAATATGTTCCATGCGTTTCCATTCAGGTTACTAACAATGCATAAATTATGAGTAGTCTTTTTCATCACTATATAAAACCTTTTTCAAACGAAACGCTGTTTT	3
TTTATAAACTTT	24	0	0
GTTGTCGTAGTG	0	0	0
GTTTATTGATAA	3	0	0
QCR9	69	compens	AACAATAGCAAGCGGACGATACGGACTAAAATGGTATGTTGGTGTGTGTGTGTGCTGCTTCACATTTCAGGCTAAAAATGTTATCCGTGGAATCTTCCTTGCTTAAGTATCATGAAGCTTGGAAATTAGTTTCCCACCGATGAGCGCAACGACTTAGCGAAGCTTATGAAATTGGTGACAGCAGCTCTATGAATATGTTCCATGCGTTTCCATTCAGGTTACTAACAATGCATAAATTATGAGTAGTCTTTTTCATCACTATATAAAACCTTTTTCAAACGAAACGCTGTTTT	10
TGAGCGTTAGAC	1	0	0
GCGTAGGCCAGA	4	0	0
ATTGGTACTCCG	238	0	1
ACATGTTTCTGA	13	0	0
CCTCACTCTTCT	14	0	0
CAATGACCACCA	52	0	0
GCTGGGCTACGG	47	0	0
TCCGGGCTAGGC	98	0	1
GGAACTTCGCCC	54	0	1
AAAATTATTGAA	1	0	0
QCR9	69	compens	AACAATAGCAAGCGGACGATACGGACTAAAATGGTATGTTGGTGTGTGTGTGTGCTGCTTCACATTTCAGGCTAAAAATGTTATCCGTGGAATCTTCCTTTGAAAAGTATCATGTTCATTGGAAATTAGTTTCCCACCGATGAGCGCAACGACTTAGCGAAGCTTATGAAATTGGTGACAGCAGCTCTATGAATATGTTCCATGCGTTTCCATTCAGGTTACTAACAATGCATAAATTATGAGTAGTCTTTTTCATCACTATATAAAACCTTTTTCAAACGAAACGCTGTTTT	8
CAAACCATTTTT	118	0	0
GGAGAAAAGGTT	0	1	0
GGCGGATTAAGT	1	0	0
GTGGCAGGGTTA	83	0	1
TCATATCATCCC	122	0	3
GCTTTCAGTGTG	123	0	0
TGTCGTGGTCTC	32	0	0
GACCTTCGTGGT	97	0	1
QCR9	69	compens	AACAATAGCAAGCGGACGATACGGACTAAAATGGTATGTTGGTGTGTGTGTGTGCTGCTTCACATTTCAGGCTAAAAATGTTATCCGTGGAATCTTCCTTTCGCAAGTATCATGGCGATTGGAAATTAGTTTCCCACCGATGAGCGCAACGACTTAGCGAAGCTTATGAAATTGGTGACAGCAGCTCTATGAATATGTTCCATGCGTTTCCATTCAGGTTACTAACAATGCATAAATTATGAGTAGTCTTTTTCATCACTATATAAAACCTTTTTCAAACGAAACGCTGTTTT	3
CCGGTGTTCTCT	250	0	1
GACAACAGTCAT	0	2	0
GGGGCTTCCACC	1	0	0
QCR9	69	compens	AACAATAGCAAGCGGACGATACGGACTAAAATGGTATGTTGGTGTGTGTGTGTGCTGCTTCACATTTCAGGCTAAAAATGTTATCCGTGGAATCTTCCTTACAAAAGTATCATGTTGTTTGGAAATTAGTTTCCCACCGATGAGCGCAACGACTTAGCGAAGCTTATGAAATTGGTGACAGCAGCTCTATGAATATGTTCCATGCGTTTCCATTCAGGTTACTAACAATGCATAAATTATGAGTAGTCTTTTTCATCACTATATAAAACCTTTTTCAAACGAAACGCTGTTTT	5
AATCAACATAGA	160	17	1
TCGGATCGGGAT	10	0	1
GGGTCTTCTGTT	0	1	0
GGCAGAGAGTCC	1	0	0
CTAACGTGTGTA	0	1	0
QCR9	113	variant	AACAATAGCAAGCGGACGATACGGACTAAAATGGTATGTTGGTGTGTGTGTGTGCTGCTTCACATTTCAGGCTAAAAATGTTATCCGTGGAATCTTCCTTAGCCAAGTATCATGGGCTTTGGAAATTAGTTTCCCACCGATGAGCTTAACGACTTAGCGAAGCTTATGAAATTGGTGACAGCAGCTCTATGAATATGTTCCATGCGTTTCCATTCAGGTTACTAACAATGCATAAATTATGAGTAGTCTTTTTCATCACTATATAAAACCTTTTTCAAACGAAACGCTGTTTT	11
ACTGTTCCTAAT	3	0	0
GGTGTCGGAGCC	6	0	0
CGACCGAAGTCT	154	0	1
TCGGATTTCGCT	98	0	0
GGCCAATCGGGA	1	0	0
ATAATATACCAT	41	0	0
ACCATTCAAGGT	97	0	0
GCGGTTTTTTGG	184	72	4
AGGTCAGGGGGG	0	0	0
CGGCGCGTCAAC	0	21	0
AGTCAGAGCGGT	9	0	1
QCR9	113	variant	AACAATAGCAAGCGGACGATACGGACTAAAATGGTATGTTGGTGTGTGTGTGTGCTGCTTCACATTTCAGGCTAAAAATGTTATCCGTGGAATCTTCCTTAGCCAAGTATCATGGGCTTTGGAAATTAGTTTCCCACCGATGAGCATAACGACTTAGCGAAGCTTATGAAATTGGTGACAGCAGCTCTATGAATATGTTCCATGCGTTTCCATTCAGGTTACTAACAATGCATAAATTATGAGTAGTCTTTTTCATCACTATATAAAACCTTTTTCAAACGAAACGCTGTTTT	14
CAAGGCTCTACT	43	1	0
CAAAGCTATCCG	0	3	0
TTTGCGGGGGAC	106	0	1
GTTCTAGGCAGT	1	0	0
GGGCACAGGTAA	5	0	0
GAGAGCTGTTAT	65	0	0
AACCTGCGATTA	103	0	2
AACTTCTCATGA	201	0	3
TGGGTGGTGATA	0	4	0
GAAACTTCTGAG	1	0	0
TACATGGGAGAC	0	2	0
CTCCCCTGGGTT	34	0	2
GTGTCTTCAGCC	1	0	0
ACAGACCCTCAT	0	1	0
QCR9	113	variant	AACAATAGCAAGCGGACGATACGGACTAAAATGGTATGTTGGTGTGTGTGTGTGCTGCTTCACATTTCAGGCTAAAAATGTTATCCGTGGAATCTTCCTTAGCCAAGTATCATGGGCTTTGGAAATTAGTTTCCCACCGATGAGGATAACGACTTAGCGAAGCTTATGAAATTGGTGACAGCAGCTCTATGAATATGTTCCATGCGTTTCCATTCAGGTTACTAACAATGCATAAATTATGAGTAGTCTTTTTCATCACTATATAAAACCTTTTTCAAACGAAACGCTGTTTT	5
AAAGTCGCAAAT	69	0	1
ATTGGGCTTTGT	45	0	0
TGGTGGGGGAGG	1	0	0
GTCTTGAAAGAA	143	0	0
CGTGCTAAATTA	155	0	0
QCR9	113	variant	AACAATAGCAAGCGGACGATACGGACTAAAATGGTATGTTGGTGTGTGTGTGTGCTGCTTCACATTTCAGGCTAAAAATGTTATCCGTGGAATCTTCCTTAGCCAAGTATCATGGGCTTTGGAAATTAGTTTCCCACCGATGAGCACAACGACTTAGCGAAGCTTATGAAATTGGTGACAGCAGCTCTATGAATATGTTCCATGCGTTTCCATTCAGGTTACTAACAATGCATAAATTATGAGTAGTCTTTTTCATCACTATATAAAACCTTTTTCAAACGAAACGCTGTTTT	6
GTTCTACTGGCG	40	0	2
ATAGTTAAATAA	158	0	2
CATATTAAGCTA	99	0	1
GAGTTGGGCAGG	81	0	0
CTCATGTTCCAG	0	1	0
ACATTACCGGCT	60	0	1
QCR9	113	compens	AACAATAGCAAGCGGACGATACGGACTAAAATGGTATGTTGGTGTGTGTGTGTGCTGCTTCACATTTCAGGCTAAAAATGTTATCCGTGGAATCTTCCTTAGCCAAGTATCATGGGCTTTGGAAATTAGTTTCCCACCGATGAGCTTAACGACTTAAAGAAGCTTATGAAATTGGTGACAGCAGCTCTATGAATATGTTCCATGCGTTTCCATTCAGGTTACTAACAATGCATAAATTATGAGTAGTCTTTTTCATCACTATATAAAACCTTTTTCAAACGAAACGCTGTTTT	6
CGAGTTGGGACA	58	0	0
GGGAATTTATGC	1	0	0
GGCTCTCCAATT	96	0	1
CACCGTGCGGAG	0	2	0
TTATCCGTAAGT	10	0	0
TCCGGCGTGACT	118	0	0
QCR9	113	compens	AACAATAGCAAGCGGACGATACGGACTAAAATGGTATGTTGGTGTGTGTGTGTGCTGCTTCACATTTCAGGCTAAAAATGTTATCCGTGGAATCTTCCTTAGCCAAGTATCATGGGCTTTGGAAATTAGTTTCCCACCGATGAGCATAACGACTTAATGAAGCTTATGAAATTGGTGACAGCAGCTCTATGAATATGTTCCATGCGTTTCCATTCAGGTTACTAACAATGCATAAATTATGAGTAGTCTTTTTCATCACTATATAAAACCTTTTTCAAACGAAACGCTGTTTT	6
GCTGTGTGGTGG	118	0	1
CTTGCGAGGGAT	1	0	0
ATGGGGTGATTT	3	0	0
GAGGGGCAGCTT	6	0	0
TGTTAGGGGGAA	2	0	0
TGTACGTATCCT	62	0	1
QCR9	113	compens	AACAATAGCAAGCGGACGATACGGACTAAAATGGTATGTTGGTGTGTGTGTGTGCTGCTTCACATTTCAGGCTAAAAATGTTATCCGTGGAATCTTCCTTAGCCAAGTATCATGGGCTTTGGAAATTAGTTTCCCACCGATGAGGATAACGACTTAATCAAGCTTATGAAATTGGTGACAGCAGCTCTATGAATATGTTCCATGCGTTTCCATTCAGGTTACTAACAATGCATAAATTATGAGTAGTCTTTTTCATCACTATATAAAACCTTTTTCAAACGAAACGCTGTTTT	9
GTCAGCGCAGTT	87	0	0
GGAAAGTTTAGT	168	0	3
GGAGCTACCGGT	1	0	0
CCCTTCTAGCTA	46	0	1
TTAGATTTAACA	114	0	0
TGGACCCTACAA	11	0	0
GTAGTAGGGGGT	122	0	0
ACCGTGCTCACT	182	0	1
GTTTGGGCTTTA	217	0	0
QCR9	113	compens	AACAATAGCAAGCGGACGATACGGACTAAAATGGTATGTTGGTGTGTGTGTGTGCTGCTTCACATTTCAGGCTAAAAATGTTATCCGTGGAATCTTCCTTAGCCAAGTATCATGGGCTTTGGAAATTAGTTTCCCACCGATGAGCACAACGACTTAGTGAAGCTTATGAAATTGGTGACAGCAGCTCTATGAATATGTTCCATGCGTTTCCATTCAGGTTACTAACAATGCATAAATTATGAGTAGTCTTTTTCATCACTATATAAAACCTTTTTCAAACGAAACGCTGTTTT	11
CTTGGGCCCCGA	21	0	0
TTAAAATTGTGA	221	0	2
CAATCTACCTAC	148	0	2
AGGTAAAGGGTC	48	0	0
CGTCGGTGTTAA	0	2	0
TGAGAGCGGGGA	110	0	0
CTCAGCAGTGGA	134	0	4
TAGTTAGTGTCG	1	0	0
GGGCCTCTGTAC	1	0	0
TGTTTATCATTG	95	0	0
ATTTAAGGCCGT	175	0	1
QCR9	79	variant	AACAATAGCAAGCGGACGATACGGACTAAAATGGTATGTTGGTGTGTGTGTGTGCTGCTTCACATTTCAGGCTAAAAATGTTATCCGTGGAATCTTCCTTAGCCAGAATCTTGAGGCTTTGGAAATTAGTTTCCCACCGATGAGCGCAACGACTTAGCGAAGCTTATGAAATTGGTGACAGCAGCTCTATGAATATGTTCCATGCGTTTCCATTCAGGTTACTAACAATGCATAAATTATGAGTAGTCTTTTTCATCACTATATAAAACCTTTTTCAAACGAAACGCTGTTTT	2
GGGGTGAAACTG	74	0	0
GGGGGGCTGCCA	4	0	0
QCR9	79	variant	AACAATAGCAAGCGGACGATACGGACTAAAATGGTATGTTGGTGTGTGTGTGTGCTGCTTCACATTTCAGGCTAAAAATGTTATCCGTGGAATCTTCCTTAGCCCGCCGATAATGGCTTTGGAAATTAGTTTCCCACCGATGAGCGCAACGACTTAGCGAAGCTTATGAAATTGGTGACAGCAGCTCTATGAATATGTTCCATGCGTTTCCATTCAGGTTACTAACAATGCATAAATTATGAGTAGTCTTTTTCATCACTATATAAAACCTTTTTCAAACGAAACGCTGTTTT	6
GCGCTAAGTGGC	39	0	0
GAAACTCGTTGC	1	0	0
TGCTTCGCCAAT	2	0	0
GGGGTAATTATA	0	1	0
AAGCACCGGCGA	43	0	0
ATCATAGCGGTT	47	0	0
QCR9	79	variant	AACAATAGCAAGCGGACGATACGGACTAAAATGGTATGTTGGTGTGTGTGTGTGCTGCTTCACATTTCAGGCTAAAAATGTTATCCGTGGAATCTTCCTTAGCCATATTTGGGCGGCTTTGGAAATTAGTTTCCCACCGATGAGCGCAACGACTTAGCGAAGCTTATGAAATTGGTGACAGCAGCTCTATGAATATGTTCCATGCGTTTCCATTCAGGTTACTAACAATGCATAAATTATGAGTAGTCTTTTTCATCACTATATAAAACCTTTTTCAAACGAAACGCTGTTTT	7
GATTACTATAGT	146	0	1
GTTAGACTCGTG	8	2	0
GAACAACGTGAA	1	0	0
GAATTAAAGGCT	131	0	3
ATTTTGTGCTTC	0	2	0
TATAGATTCTGG	80	0	0
ACAGGTAAAGCA	166	0	0
QCR9	79	variant	AACAATAGCAAGCGGACGATACGGACTAAAATGGTATGTTGGTGTGTGTGTGTGCTGCTTCACATTTCAGGCTAAAAATGTTATCCGTGGAATCTTCCTTAGCCACACACTGAAGGCTTTGGAAATTAGTTTCCCACCGATGAGCGCAACGACTTAGCGAAGCTTATGAAATTGGTGACAGCAGCTCTATGAATATGTTCCATGCGTTTCCATTCAGGTTACTAACAATGCATAAATTATGAGTAGTCTTTTTCATCACTATATAAAACCTTTTTCAAACGAAACGCTGTTTT	12
GGGTGATTGGCG	154	0	1
AGTGTGGCCTAA	98	0	0
TCCATATTAGTA	6	1	0
AGTTACCGACTG	12	0	0
TTGAGAACTTTT	1	0	0
TGCCTTGTTTTT	123	1	0
GTACTATAGGCA	85	0	1
ATCGTCATGGTC	0	1	0
GGACTGCAGGTT	106	0	1
GCCACATGTGTG	59	0	1
TTTGGGGAGATG	116	0	0
AAACGCCGGCGG	4	0	0
QCR9	79	variant	AACAATAGCAAGCGGACGATACGGACTAAAATGGTATGTTGGTGTGTGTGTGTGCTGCTTCACATTTCAGGCTAAAAATGTTATCCGTGGAATCTTCCTTAGCCGAAAGTTGAAGGCTTTGGAAATTAGTTTCCCACCGATGAGCGCAACGACTTAGCGAAGCTTATGAAATTGGTGACAGCAGCTCTATGAATATGTTCCATGCGTTTCCATTCAGGTTACTAACAATGCATAAATTATGAGTAGTCTTTTTCATCACTATATAAAACCTTTTTCAAACGAAACGCTGTTTT	6
TGTCAAGAGTCA	2	0	0
AACGGTTAATTG	91	5	1
TTTGCAGTACTT	99	0	0
AAATCGGCATAT	0	3	0
GTGATTGAGTAT	126	0	0
GGGGATGCCACC	113	0	1
QCR9	79	variant	AACAATAGCAAGCGGACGATACGGACTAAAATGGTATGTTGGTGTGTGTGTGTGCTGCTTCACATTTCAGGCTAAAAATGTTATCCGTGGAATCTTCCTTAGCCAATTTAGCAGGGCTTTGGAAATTAGTTTCCCACCGATGAGCGCAACGACTTAGCGAAGCTTATGAAATTGGTGACAGCAGCTCTATGAATATGTTCCATGCGTTTCCATTCAGGTTACTAACAATGCATAAATTATGAGTAGTCTTTTTCATCACTATATAAAACCTTTTTCAAACGAAACGCTGTTTT	6
ATATCCACGAAA	190	0	2
AATATAGGCTTT	162	0	0
GTTATTTCGACC	12	0	0
TAGCCAGGATTC	46	0	0
AGGGGTAAAATT	111	0	2
TATCGCATATAA	1	0	0
QCR9	79	variant	AACAATAGCAAGCGGACGATACGGACTAAAATGGTATGTTGGTGTGTGTGTGTGCTGCTTCACATTTCAGGCTAAAAATGTTATCCGTGGAATCTTCCTTAGCCATCAGCACCGGGCTTTGGAAATTAGTTTCCCACCGATGAGCGCAACGACTTAGCGAAGCTTATGAAATTGGTGACAGCAGCTCTATGAATATGTTCCATGCGTTTCCATTCAGGTTACTAACAATGCATAAATTATGAGTAGTCTTTTTCATCACTATATAAAACCTTTTTCAAACGAAACGCTGTTTT	19
GTTAGATTTGAC	15	0	0
TGCTGGTAATAG	3	1	0
CAGCCCAGGCTT	0	5	0
GGCGCTCGCGGG	98	0	1
GGAGTGGTCAGG	11	0	0
GCGTCTTAGCTA	47	0	1
TATGAATTAGAG	0	1	0
TTAAGGGTTTGT	47	0	0
GGAAACGCCGGT	2	0	0
GTCATACCCTAT	6	0	0
TCCATGCCTACA	3	0	0
GTATAGTAACAT	1	0	0
CTAGAAAAACCA	158	0	1
TGGTGACGCTGA	110	0	0
TTAATGAAATAA	1	0	0
GGCGAGGGTTCA	16	0	0
TCCGCCAGCCCC	107	0	3
TGGTATGTACGG	0	1	0
ATGAATCATGAT	3	0	0
QCR9	79	variant	AACAATAGCAAGCGGACGATACGGACTAAAATGGTATGTTGGTGTGTGTGTGTGCTGCTTCACATTTCAGGCTAAAAATGTTATCCGTGGAATCTTCCTTAGCCTCGACCGGCCGGCTTTGGAAATTAGTTTCCCACCGATGAGCGCAACGACTTAGCGAAGCTTATGAAATTGGTGACAGCAGCTCTATGAATATGTTCCATGCGTTTCCATTCAGGTTACTAACAATGCATAAATTATGAGTAGTCTTTTTCATCACTATATAAAACCTTTTTCAAACGAAACGCTGTTTT	13
TTATGTGCGGGG	0	3	0
TTGTTAGTACAC	29	0	1
AAGTTGGTGCTT	0	1	0
ACAAAGGCTTTG	0	1	0
ATTTTGTAGATG	56	0	3
GTGCCGATACAG	65	0	0
TGTGCAGATTTG	12	0	0
ACAATGGAGGTT	113	0	2
TCATGTAGTTAG	5	0	0
AAATTTCGGGTG	117	0	0
GGAAGACCGTAG	38	0	0
GAGAATTGTTCG	140	0	0
CGCGCGATCCAA	1	0	0
QCR9	120	variant	AACAATAGCAAGCGGACGATACGGACTAAAATGGTATGTTGGTGTGTGTGTGTGCTGCTTCACATTTCAGGCTAAAAATGTTATCCGTGGAATCTTCCTTAGCCAAGTATCATGGGCTTTGGAAATTAGTTTCCCACCGATGAGCGCAGAACCTTAGCGAAGCTTATGAAATTGGTGACAGCAGCTCTATGAATATGTTCCATGCGTTTCCATTCAGGTTACTAACAATGCATAAATTATGAGTAGTCTTTTTCATCACTATATAAAACCTTTTTCAAACGAAACGCTGTTTT	24
TTGAAGAGTTGC	141	0	1
CAAACACCAGTC	0	65	2
GTGTTGCATTAC	40	0	0
AACCGTGCGTCG	253	0	3
TTGGATGCTGGT	88	0	0
GCGCACTCTGGC	1	3	0
AGGACGGGTAGT	46	0	0
GATTATCCAGAT	123	0	0
GAATTTGGAACG	0	4	0
TAAGGAATGAGT	2	0	0
TAACTGAAATAT	213	0	0
GTAGGACGGTAG	1	0	0
GCAACTCCGTAG	0	1	0
TTCAGGCGGTCA	101	0	1
TAGAGGTGATAT	117	0	0
CGAGGACTAAAG	1	0	0
TTGACCGGCTTT	105	0	0
ATAATCCTGTGG	59	0	0
GTGCAGGTTTTT	0	1	0
TTTATATGTACC	71	0	0
GTCCTCGACAGG	6	0	0
TACGAACCGCAT	0	6	0
TTGCGGTCGCTT	26	0	0
AACTCATTTTTT	74	0	1
QCR9	120	variant	AACAATAGCAAGCGGACGATACGGACTAAAATGGTATGTTGGTGTGTGTGTGTGCTGCTTCACATTTCAGGCTAAAAATGTTATCCGTGGAATCTTCCTTAGCCAAGTATCATGGGCTTTGGAAATTAGTTTCCCACCGATGAGCGCAAAAATCCAGCGAAGCTTATGAAATTGGTGACAGCAGCTCTATGAATATGTTCCATGCGTTTCCATTCAGGTTACTAACAATGCATAAATTATGAGTAGTCTTTTTCATCACTATATAAAACCTTTTTCAAACGAAACGCTGTTTT	5
CCCCAGGTTGCA	1	0	0
GCGGTAACTGGA	39	49	0
AAGACAAATTTT	74	0	1
CGATTTGAGGGG	65	0	1
CGGCTCATGATT	73	0	1
QCR9	120	variant	AACAATAGCAAGCGGACGATACGGACTAAAATGGTATGTTGGTGTGTGTGTGTGCTGCTTCACATTTCAGGCTAAAAATGTTATCCGTGGAATCTTCCTTAGCCAAGTATCATGGGCTTTGGAAATTAGTTTCCCACCGATGAGCGCCAATACAAAGCGAAGCTTATGAAATTGGTGACAGCAGCTCTATGAATATGTTCCATGCGTTTCCATTCAGGTTACTAACAATGCATAAATTATGAGTAGTCTTTTTCATCACTATATAAAACCTTTTTCAAACGAAACGCTGTTTT	9
TAGATCGGGTAA	46	0	0
TAATCTCAGGCC	145	0	1
TTTGTCTCCCTA	1	0	0
GGTATATATAAA	132	0	0
CCAGCTAATCCT	97	0	1
TTTTGTGCAACC	116	0	0
TAACTGTTTGTA	2	0	0
TATTGAGCACGT	172	0	0
GCGTGGACAAGC	1	0	0
QCR9	120	variant	AACAATAGCAAGCGGACGATACGGACTAAAATGGTATGTTGGTGTGTGTGTGTGCTGCTTCACATTTCAGGCTAAAAATGTTATCCGTGGAATCTTCCTTAGCCAAGTATCATGGGCTTTGGAAATTAGTTTCCCACCGATGAGCGCCAGAATGTAGCGAAGCTTATGAAATTGGTGACAGCAGCTCTATGAATATGTTCCATGCGTTTCCATTCAGGTTACTAACAATGCATAAATTATGAGTAGTCTTTTTCATCACTATATAAAACCTTTTTCAAACGAAACGCTGTTTT	1
GTACGTGTAATC	1	0	0
QCR9	120	variant	AACAATAGCAAGCGGACGATACGGACTAAAATGGTATGTTGGTGTGTGTGTGTGCTGCTTCACATTTCAGGCTAAAAATGTTATCCGTGGAATCTTCCTTAGCCAAGTATCATGGGCTTTGGAAATTAGTTTCCCACCGATGAGCGCGACCATTAAGCGAAGCTTATGAAATTGGTGACAGCAGCTCTATGAATATGTTCCATGCGTTTCCATTCAGGTTACTAACAATGCATAAATTATGAGTAGTCTTTTTCATCACTATATAAAACCTTTTTCAAACGAAACGCTGTTTT	8
CGGTTCTGTTTG	1	0	0
TCTGGTTAGCAC	56	0	1
TTATGCTAAAAT	132	0	1
TTCATATTCTAG	8	0	0
ATGCCCTTATCA	80	0	0
GCGCTCCCTGAA	1	0	0
GGGAGATGCTTC	247	0	2
GGTCATGGTCGA	16	0	0
QCR9	120	variant	AACAATAGCAAGCGGACGATACGGACTAAAATGGTATGTTGGTGTGTGTGTGTGCTGCTTCACATTTCAGGCTAAAAATGTTATCCGTGGAATCTTCCTTAGCCAAGTATCATGGGCTTTGGAAATTAGTTTCCCACCGATGAGCGCGATCAACTAGCGAAGCTTATGAAATTGGTGACAGCAGCTCTATGAATATGTTCCATGCGTTTCCATTCAGGTTACTAACAATGCATAAATTATGAGTAGTCTTTTTCATCACTATATAAAACCTTTTTCAAACGAAACGCTGTTTT	0
QCR9	120	variant	AACAATAGCAAGCGGACGATACGGACTAAAATGGTATGTTGGTGTGTGTGTGTGCTGCTTCACATTTCAGGCTAAAAATGTTATCCGTGGAATCTTCCTTAGCCAAGTATCATGGGCTTTGGAAATTAGTTTCCCACCGATGAGCGCCGAAATACTGCGAAGCTTATGAAATTGGTGACAGCAGCTCTATGAATATGTTCCATGCGTTTCCATTCAGGTTACTAACAATGCATAAATTATGAGTAGTCTTTTTCATCACTATATAAAACCTTTTTCAAACGAAACGCTGTTTT	3
AGCCCGATTCTG	115	0	0
CCGGCTGGAAGA	123	0	0
CTTAGCGCAAGG	1	1	0
QCR9	120	variant	AACAATAGCAAGCGGACGATACGGACTAAAATGGTATGTTGGTGTGTGTGTGTGCTGCTTCACATTTCAGGCTAAAAATGTTATCCGTGGAATCTTCCTTAGCCAAGTATCATGGGCTTTGGAAATTAGTTTCCCACCGATGAGCGCCGACCCGAAGCGAAGCTTATGAAATTGGTGACAGCAGCTCTATGAATATGTTCCATGCGTTTCCATTCAGGTTACTAACAATGCATAAATTATGAGTAGTCTTTTTCATCACTATATAAAACCTTTTTCAAACGAAACGCTGTTTT	1
AAAGGTCTATAA	1	0	0
QCR9	21_28_33_37_55_58_60_63_69	variant	AACAATAGCAAGCGGACGATACGGACTAAAATGGTATGTTGGTGTGTGTGTGTGGTTCCCGACAACATCTTCCAAAAATGTTATCCAACCAGTCGACTTTGAGCAAGTATCATGGGCTTTGGAAATTAGTTTCCCACCGATGAGCGCAACGACTTAGCGAAGCTTATGAAATTGGTGACAGCAGCTCTATGAATATGTTCCATGCGTTTCCATTCAGGTTACTAACAATGCATAAATTATGAGTAGTCTTTTTCATCACTATATAAAACCTTTTTCAAACGAAACGCTGTTTT	10
ATGAACGCATGC	127	0	1
GTAATCCTAGCC	120	0	2
CTAAAGTGATCA	4	0	0
CTATCCAATTCG	58	0	1
GAATCTCACGTT	58	0	0
GGCTTTCGTCGT	156	0	2
CCGGAAATGTCG	1	0	0
TTATGGAGTGAA	15	0	0
CTGCCCCGCGAG	120	0	0
AGGCGACGGCGG	110	0	2
QCR9	21_28_33_37_55_58_60_63_69	variant	AACAATAGCAAGCGGACGATACGGACTAAAATGGTATGTTGGTGTGTGTGTGTTCTTTAGCTTACTCTATCAAAAAAATGTTATCCGGCCCGTGGCCGTTACTGAAGTATCATGGGCTTTGGAAATTAGTTTCCCACCGATGAGCGCAACGACTTAGCGAAGCTTATGAAATTGGTGACAGCAGCTCTATGAATATGTTCCATGCGTTTCCATTCAGGTTACTAACAATGCATAAATTATGAGTAGTCTTTTTCATCACTATATAAAACCTTTTTCAAACGAAACGCTGTTTT	25
ACCGCGGGCTAG	127	0	0
CGTGCCCGAGCC	85	0	0
AGCTTCTGTATG	138	0	0
GCGGGATGGGTC	67	0	1
CGGTAAGGTTGT	15	0	1
CCGAAATCTAAT	3	0	0
ATCTGTGTAGCG	2	0	0
CGATTTCTTACA	1	0	0
TATTGCGGCTAG	32	0	2
CTTTTCGGAGTC	103	1	1
AGTTACCTGTCC	132	0	1
CGCGCCCGGTGA	2	0	0
TATGACTCTATT	13	0	0
GGGGGCTTGTGT	2	0	0
CATCCCGCATCT	96	0	0
TGTTATCGGGCT	124	0	1
AAGGAAGCTTTT	8	0	0
ACGGCGGCGCTG	1	0	0
TCCCCGATCGGT	101	0	0
ATGGTGCGAGAC	1	0	0
GCTGCCAATTAA	109	0	1
TTTGTTTTCGGT	86	0	2
GGCGCGGCCCAG	43	0	1
TGACCGAGGGAG	2	0	0
TGCGAGACAGTC	73	0	0
QCR9	21_28_33_37_55_58_60_63_69	variant	AACAATAGCAAGCGGACGATACGGACTAAAATGGTATGTTGGTGTGTGTGTGTGTCCCCACCGATGTACCGTAAAAAATGTTATCCTTGCGATCAGATTTTCCTAAGTATCATGGGCTTTGGAAATTAGTTTCCCACCGATGAGCGCAACGACTTAGCGAAGCTTATGAAATTGGTGACAGCAGCTCTATGAATATGTTCCATGCGTTTCCATTCAGGTTACTAACAATGCATAAATTATGAGTAGTCTTTTTCATCACTATATAAAACCTTTTTCAAACGAAACGCTGTTTT	1
GAGGCTCGGGGG	1	0	0
QCR9	21_28_33_37_55_58_60_63_69	variant	AACAATAGCAAGCGGACGATACGGACTAAAATGGTATGTTGGTGTGTGTGTGTCCGGCCCCAAAACTTCACATAAAAATGTTATCCTTTATCTCTGACTTCCTCAAGTATCATGGGCTTTGGAAATTAGTTTCCCACCGATGAGCGCAACGACTTAGCGAAGCTTATGAAATTGGTGACAGCAGCTCTATGAATATGTTCCATGCGTTTCCATTCAGGTTACTAACAATGCATAAATTATGAGTAGTCTTTTTCATCACTATATAAAACCTTTTTCAAACGAAACGCTGTTTT	10
AAAACGATTGTG	172	0	0
GTGGGCCGGGTA	10	0	0
GATGCGGAACCG	33	0	1
CAGGGCGGGCCC	2	0	0
GCACCCGGCCCT	15	0	0
TTAGGGAGGTCT	107	0	0
GCGGATCGTTAT	123	0	0
TGTGCTTGTTGG	81	0	0
GTTCAACGCAGG	69	0	0
TTCGGAATGTCC	17	0	0
QCR9	21_28_33_37_55_58_60_63_69	compens	AACAATAGCAAGCGGACGATACGGACTAAAATGGTATGTTGGTGTGTGTGTGTGGTTCCCGACAACATCTTCCAAAAATGTTATCCAACCAGTCGACTTTGAGCAAGTATCATGGCTCTTAGTCATTAGTCTCGGTTCGATGAGCGCAACGACTTAGCGAGGAATAGATGTTTGGTCGCGGAACCTCTATGAATATGTTCCATGCGTTTCCATTCAGGTTACTAACAATGCATAAATTATGAGTAGTCTTTTTCATCACTATATAAAACCTTTTTCAAACGAAACGCTGTTTT	0
QCR9	21_28_33_37_55_58_60_63_69	compens	AACAATAGCAAGCGGACGATACGGACTAAAATGGTATGTTGGTGTGTGTGTGTTCTTTAGCTTACTCTATCAAAAAAATGTTATCCGGCCCGTGGCCGTTACTGAAGTATCATGCAGTTTCGGCATTACTCGCGGCCCGATGAGCGCAACGACTTAGCGATTGATATAGAGTTGAAGCCTAAAGATCTATGAATATGTTCCATGCGTTTCCATTCAGGTTACTAACAATGCATAAATTATGAGTAGTCTTTTTCATCACTATATAAAACCTTTTTCAAACGAAACGCTGTTTT	0
[truncated: 20,448 more rows]

## Sheet: Supplementary Table 5
Name	Type	Notes	Sequence
HSH155	cloned sequence	Sequence mutations introduced in yeast HSH155: chrXIII:847729-847940	TCTGCTAGAGAATGGATGAGAATATGTTTTGAACTATTAGAACTTTTGAAAGCTCATAAAAAAGCTATAAGAAGAGCTACTGTTAATACGTTTGGATATATTGCTAAAGCAATTGGACCTCACGATGTTCTTGCTACTTTATTGAACAATTTAAAGGTTCAAGAACGTCAGAATCGTGTATGCACGACTGTTGCTATCGCTATCGTTGCTGAAACTTGT
QCR9	gblock	Gene block from Twist for M2-seq	TTCTAATACGACTCACTATAGGGAACGACTCGAGTAGAGTCGAAAAGTATGTTGGTGTGTGTGTGTGCTGCTTCACATTTCAGGCTAAAAATGTTATCCGTGGAATCTTCCTTAGCCAAGTATCATGGGCTTTGGAAATTAGTTTCCCACCGATGAGCGCAACGACTTAGCGAAGCTTATGAAATTGGTGACAGCAGCTCTATGAATATGTTCCATGCGTTTCCATTCAGGTTACTAACAATGCATAAATTATGAGTAGAAAGGAGTCGAGTAGACTCCAACAAAAGAAACAACAACAACAAC
RPL36B	gblock	Gene block from Twist for M2-seq	TTCTAATACGACTCACTATAGGGAACGACTCGAGTAGAGTCGAAAAGTATGTTTACCTGAACTAATGAACTGTAGAGCAAAAGCAAAATGAACTGAACCACTAAGCCAACAACAGAAATACAAACAGGATGAGATTAAGCTCCAGAGATATGCAAACATCGTTTATATCCTGCACCCAGCGTTGCAGTACTCCGTGGAGTCTTTGTTTATTTATTTTGCTCGTATACTACGTGAGTACTAGTGTGCTTGTTACTAACATAAGATATTCTATTTTTTTCCTCTAGAAAGGAGTCGAGTAGACTCCAACAAAAGAAACAACAACAACAAC
RPS11A	gblock	Gene block from Twist for M2-seq	TTCTAATACGACTCACTATAGGGAACGACTCGAGTAGAGTCGAAAAGTATGAATTTAGCGATAATGTCTCAAGGGATTTAAAGAAATTTTACCTAAAGTAACTTTGCTGATATATATCGTCTGAGGAATTGTTTAGAATAGATGAAAACTTAGCAGGTATCCTATTGAATTCTTAGCATGTTTATTGTTACGACTAATAGAATTTGCCAGTCAAAATTTACAATATTTGCGTTAATTAACTACAAAACCGGCGGTGCCGAAGGCTTGATAAAGGTAGCACATTTTTATACTGATTCATTACGTTTACGATAGTTGATTGGGTAAAATTTCTTTTTATTTCACTTATGCGAATAACTTACTAACCTTTGTATCATCCTTTTTTTAGAAAGGAGTCGAGTA…
RPL37A	gblock	Gene block from Twist for M2-seq	TTCTAATACGACTCACTATAGGGAACGACTCGAGTAGAGTCGAAAAGTATGTAGTAGGACATTGAGAATAAAACTGTGAACCTGTTATTGACGACCGTGGAGAAATGTTATGATTATCTGAAGAGAAATATCGGAACGCATGCACACCAAATTTATACTTAGCAAGACTGGACGATACGAGACTGGTATACTTGTATGAAGACAGAATAGTGAACGAAAGACATGCGCATGACAACAAATTTACCGTATAGAAGAAATATTCTGCTTGTATGCCTGAGGGAACTCGAAAGGATCAATTTCAATGGCGTTGTAACAGTCACGAAAAAAGTGTAACTATAAGATAAAGCAAATTGTACTAACAAACTTAACCAAATTGCACAACAATTTGATTTTCTTTTT…
RPS7B	gblock	Gene block from Twist for M2-seq	TTCTAATACGACTCACTATAGGGAACGACTCGAGTAGAGTCGAAAAGTATGTTAAAAGTTATATAATTTGGAAGCAGCAACATTGTGATTTCTTCTAAAGGGGTTCTTTGCAGTAATTTTTTCAAAAAAGAGTGATTTTGAGCAGTATCTGTATGAAATTTTCATGTGTTCGAGAAAAATAGTAATTCCGAGAGCTGTCAATACCATGAACGTTGCGATGAGCCTTTGAACTATAAAGGCCTCCTTGGTCAGTACCAATATCGATGAATAAAATAGAAGCACGCGAAAAAGACCTTACCCCAAGGAGAAGAATCACAAACCCTTTTTTGTTATGAATGAACCAATTCAGTTACTAACTTTATTTCAACGCTGCTTGATTCTTATTGTTTAGAAAGGAGT…
RR063	primer	RPS36B RT-qPCR, Forward	GGATAATACAAAATGGCTGTCAAGACTG
RR064	primer	RPS36B RT-qPCR, Reverse	CTGGTGAAAGAACCCAATCTC
RR067	primer	MATa1 RT-qPCR, Forward	AGAACTCTGTTTAACATTCTAGGTACTGAG
RR070	primer	MATa1 RT-qPCR, Reverse	ATGTGGTGGTATATTTCTAACCTATTGTTAG
RR118	primer	Universal cloning linker	NNN NNN CTG TAG GCA CCA TCA AT/3AmMO/
RR114	primer	RT primer (can be circularized) for DMS-MaPseq	/5Phos/AGATCGGAAGAGCGTCGTGTAGGGAAAGAGTGT/iSp18/CACTCA/iSp18/GTGACTGGAGTTCAGACGTGTGCTCTTCCGATCTNNNNNNNNNNATTGATGGTGCCTACAG
P5	primer	qPCR and PCR for DMS-MaPseq, Forward	AATGATACGGCGACCACCGAGATCTACAC
P7	primer	qPCR and PCR for DMS-MaPseq, Reverse	CAAGCAGAAGACGGCATACGAGAT
i5_4	primer	Indexing PCR for DMS-MaPseq rep 1, Forward	AATGATACGGCGACCACCGAGATCTACACCGACACTTACACTCTTTCCCTACACGACGCTCTTCCGATCT
i7_4	primer	Indexing PCR for DMS-MaPseq rep 1, Reverse	CAAGCAGAAGACGGCATACGAGATGATCCATGGTGACTGGAGTTCAGACGTGTGCTCTTCCGATCT
i5_3	primer	Indexing PCR for DMS-MaPseq rep 2, Forward	AATGATACGGCGACCACCGAGATCTACACCACAGACTACACTCTTTCCCTACACGACGCTCTTCCGATCT
i7_3	primer	Indexing PCR for DMS-MaPseq rep 2, Reverse	CAAGCAGAAGACGGCATACGAGATTGAGGTGTGTGACTGGAGTTCAGACGTGTGCTCTTCCGATCT
i5_5	primer	Indexing PCR for DMS-MaPseq no-mod, Forward	AATGATACGGCGACCACCGAGATCTACACGACTTGTGACACTCTTTCCCTACACGACGCTCTTCCGATCT
i7_5	primer	Indexing PCR for DMS-MaPseq no-mod, Reverse	CAAGCAGAAGACGGCATACGAGATGCCTATCAGTGACTGGAGTTCAGACGTGTGCTCTTCCGATCT
i5_2	primer	Indexing PCR for DMS-MaPseq -pladB, Forward	AATGATACGGCGACCACCGAGATCTACACAGTGGCAAACACTCTTTCCCTACACGACGCTCTTCCGATCT
i7_2	primer	Indexing PCR for DMS-MaPseq -pladB, Reverse	CAAGCAGAAGACGGCATACGAGATCTGTGTTGGTGACTGGAGTTCAGACGTGTGCTCTTCCGATCT
RR1	primer	Error-prone PCR for M2-seq, Forward	TTCTAATACGACTCACTATAGGGAACGACTCGAGTAGAGTCGAA
RR107	primer	Error-prone PCR for M2-seq, Reverse	GTTGTTGTTGTTGTTTCTTTTGTTGGAGTCTACTCGACTCCTT
RTB008	primer	RT DMS M2-seq QCR9	/56-FAM/AATGATACGGCGACCACCGAGATCTACACTCTTTCCCTACACGACGCTCTTCCGATCTGGTATATGTACAGTTGTTGTTGTTGTTTCTTT
RTB018	primer	RT no-mod M2-seq QCR9	/56-FAM/AATGATACGGCGACCACCGAGATCTACACTCTTTCCCTACACGACGCTCTTCCGATCTAAGGACCACTGGGTTGTTGTTGTTGTTTCTTT
RTB016	primer	RT DMS M2-seq RPL36B	/56-FAM/AATGATACGGCGACCACCGAGATCTACACTCTTTCCCTACACGACGCTCTTCCGATCTGCCTGGGTGGCTGTTGTTGTTGTTGTTTCTTT
RTB026	primer	RT no-mod M2-seq RPL36B	/56-FAM/AATGATACGGCGACCACCGAGATCTACACTCTTTCCCTACACGACGCTCTTCCGATCTCGGGCACGGCGGGTTGTTGTTGTTGTTTCTTT
RTB015	primer	RT DMS M2-seq RPS11A	/56-FAM/AATGATACGGCGACCACCGAGATCTACACTCTTTCCCTACACGACGCTCTTCCGATCTAACGTGTGTGACGTTGTTGTTGTTGTTTCTTT
RTB025	primer	RT no-mod M2-seq RPS11A	/56-FAM/AATGATACGGCGACCACCGAGATCTACACTCTTTCCCTACACGACGCTCTTCCGATCTACCAGTTTTAATGTTGTTGTTGTTGTTTCTTT
RTB012	primer	RT DMS M2-seq RPL37A	/56-FAM/AATGATACGGCGACCACCGAGATCTACACTCTTTCCCTACACGACGCTCTTCCGATCTGCAAATGTGCTAGTTGTTGTTGTTGTTTCTTT
RTB022	primer	RT no-mod M2-seq RPL37A	/56-FAM/AATGATACGGCGACCACCGAGATCTACACTCTTTCCCTACACGACGCTCTTCCGATCTAGCCAAAACTGGGTTGTTGTTGTTGTTTCTTT
RTB011	primer	RT DMS M2-seq RPS7B	/56-FAM/AATGATACGGCGACCACCGAGATCTACACTCTTTCCCTACACGACGCTCTTCCGATCTTAATGCAACTTCGTTGTTGTTGTTGTTTCTTT
RTB021	primer	RT no-mod M2-seq RPS7B	/56-FAM/AATGATACGGCGACCACCGAGATCTACACTCTTTCCCTACACGACGCTCTTCCGATCTCCAATGGGTGTAGTTGTTGTTGTTGTTTCTTT
MaP Forward	primer	PCR for M2-seq, Forward	AATGATACGGCGACCACCGAGATCTACACTCTTTCCCTACACGACGCTCTTCCG
MaP Reverse	primer	PCR adding Illumina adapters for M2-seq, Reverse	CAAGCAGAAGACGGCATACGAGATCGGTCTCGGCATTCCTGCTGAACCGCTCTTCCGATCTGGGAACGACTCGAGTAGAGTCGAAAA
RR-rRNAdep-1	primer	Tiling rRNA for RNAseH depletion in DMS-MaPseq	AGATTGCAGCACCTGAGTTTCGCGTATGGTCACCCACTACACTACTCGGT
RR-rRNAdep-2	primer	Tiling rRNA for RNAseH depletion in DMS-MaPseq	ACAGTTGATCGGACGGGAAACGGTGCTTTCTGGTAGATATGGCCGCAACC
RR-rRNAdep-3	primer	Tiling rRNA for RNAseH depletion in DMS-MaPseq	AAATGACGCTCAAACAGGCATGCCCCCTGGAATACCAAGGGGCGCAATGT
RR-rRNAdep-4	primer	Tiling rRNA for RNAseH depletion in DMS-MaPseq	GCGTTCAAAGATTCGATGATTCACGGAATTCTGCAATTCACATTACGTAT
RR-rRNAdep-5	primer	Tiling rRNA for RNAseH depletion in DMS-MaPseq	GCTGCGTTCTTCATCGATGCGAGAACCAAGAGATCCGTTGTTGAAAGTTT
RR-rRNAdep-6	primer	Tiling rRNA for RNAseH depletion in DMS-MaPseq	TAATGATCCTTCCGCAGGTTCACCTACGGAAACCTTGTTACGACTTTTAG
RR-rRNAdep-7	primer	Tiling rRNA for RNAseH depletion in DMS-MaPseq	TTCCTCTAAATGACCAAGTTTGTCCAAATTCTCCGCTCTGAGATGGAGTT
RR-rRNAdep-8	primer	Tiling rRNA for RNAseH depletion in DMS-MaPseq	GCCCCCTTCTCTAAGCAGATCCTGAGGCCTCACTAAGCCATTCAATCGGT
RR-rRNAdep-9	primer	Tiling rRNA for RNAseH depletion in DMS-MaPseq	ACTAGCGACGGGCGGTGTGTACAAAGGGCAGGGACGTAATCAACGCAAGC
RR-rRNAdep-10	primer	Tiling rRNA for RNAseH depletion in DMS-MaPseq	TGATGACTTGCGCTTACTAGGAATTCCTCGTTGAAGAGCAATAATTACAA
RR-rRNAdep-11	primer	Tiling rRNA for RNAseH depletion in DMS-MaPseq	TGCTCTATCCCCAGCACGACGGAGTTTCACAAGATTACCAAGACCTCTCG
RR-rRNAdep-12	primer	Tiling rRNA for RNAseH depletion in DMS-MaPseq	GCCAAGGTTAGACTCGCTGGCTCCGTCAGTGTAGCGCGCGTGCGGCCCAG
RR-rRNAdep-13	primer	Tiling rRNA for RNAseH depletion in DMS-MaPseq	AACGTCTAAGGGCATCACAGACCTGTTATTGCCTCAAACTTCCATCGGCT
RR-rRNAdep-14	primer	Tiling rRNA for RNAseH depletion in DMS-MaPseq	TGAAACCGATAGTCCCTCTAAGAAGTGGATAACCAGCAAATGCTAGCACC
RR-rRNAdep-15	primer	Tiling rRNA for RNAseH depletion in DMS-MaPseq	ACTATTTAGTAGGTTAAGGTCTCGTTCGTTATCGCAATTAAGCAGACAAA
RR-rRNAdep-16	primer	Tiling rRNA for RNAseH depletion in DMS-MaPseq	TCACTCCACCAACTAAGAACGGCCATGCACCACCACCCACAAAATCAAGA
RR-rRNAdep-17	primer	Tiling rRNA for RNAseH depletion in DMS-MaPseq	AAGAGCTCTCAATCTGTCAATCCTTATTGTGTCTGGACCTGGTGAGTTTC
RR-rRNAdep-18	primer	Tiling rRNA for RNAseH depletion in DMS-MaPseq	CCCGTGTTGAGTCAAATTAAGCCGCAGGCTCCACTCCTGGTGGTGCCCTT
RR-rRNAdep-19	primer	Tiling rRNA for RNAseH depletion in DMS-MaPseq	CCGTCAATTCCTTTAAGTTTCAGCCTTGCGACCATACTCCCCCCAGAACC
RR-rRNAdep-20	primer	Tiling rRNA for RNAseH depletion in DMS-MaPseq	CAAAGACTTTGATTTCTCGTAAGGTGCCGAGTGGGTCATTAAAAAAACAC
RR-rRNAdep-21	primer	Tiling rRNA for RNAseH depletion in DMS-MaPseq	CACCCGATCCCTAGTCGGCATAGTTTATGGTTAAGACTACGACGGTATCT
RR-rRNAdep-22	primer	Tiling rRNA for RNAseH depletion in DMS-MaPseq	GATCATCTTCGATCCCCTAACTTTCGTTCTTGATTAATGAAAACGTCCTT
RR-rRNAdep-23	primer	Tiling rRNA for RNAseH depletion in DMS-MaPseq	GGCAAATGCTTTCGCAGTAGTTAGTCTTCAATAAATCCAAGAATTTCACC
RR-rRNAdep-24	primer	Tiling rRNA for RNAseH depletion in DMS-MaPseq	TCTGACAATTGAATACTGATGCCCCCGACCGTCCCTATTAATCATTACGA
RR-rRNAdep-25	primer	Tiling rRNA for RNAseH depletion in DMS-MaPseq	TGGTCCTAGAAACCAACAAAATAGAACCAAACGTCCTATTCTATTATTCC
RR-rRNAdep-26	primer	Tiling rRNA for RNAseH depletion in DMS-MaPseq	ATGCTAATATATTCGAGCAATACGCCTGCTTTGAACACTCTAATTTTTTC
RR-rRNAdep-27	primer	Tiling rRNA for RNAseH depletion in DMS-MaPseq	AAAGTAAAAGTCCTGGTTCGCCAAGAGCCACAAGGACTCAAGGTTAGCCA
RR-rRNAdep-28	primer	Tiling rRNA for RNAseH depletion in DMS-MaPseq	GAAGGAAAGGCCCCGTTGGAAATCCAGTACACGAAAAAATCGGACCGGCC
RR-rRNAdep-29	primer	Tiling rRNA for RNAseH depletion in DMS-MaPseq	AACCGGGCCCAAAGTTCAACTACGAGCTTTTTAACTGCAACAACTTTAAT
RR-rRNAdep-30	primer	Tiling rRNA for RNAseH depletion in DMS-MaPseq	ATACGCTATTGGAGCTGGAATTACCGCGGCTGCTGGCACCAGACTTGCCC
RR-rRNAdep-31	primer	Tiling rRNA for RNAseH depletion in DMS-MaPseq	TCCAATTGTTCCTCGTTAAGGTATTTACATTGTACTCATTCCAATTACAA
RR-rRNAdep-32	primer	Tiling rRNA for RNAseH depletion in DMS-MaPseq	GACCCGAATGGGCCCTGTATCGTTATTTATTGTCACTACCTCCCTGAATT
RR-rRNAdep-33	primer	Tiling rRNA for RNAseH depletion in DMS-MaPseq	AGGATTGGGTAATTTGCGCGCCTGCTGCCTTCCTTGGATGTGGTAGCCGT
RR-rRNAdep-34	primer	Tiling rRNA for RNAseH depletion in DMS-MaPseq	TTCTCAGGCTCCCTCTCCGGAATCGAACCCTTATTCCCCGTTACCCGTTG
RR-rRNAdep-35	primer	Tiling rRNA for RNAseH depletion in DMS-MaPseq	AAACCATGGTAGGCCACTATCCTACCATCGAAAGTTGATAGGGCAGAAAT
RR-rRNAdep-36	primer	Tiling rRNA for RNAseH depletion in DMS-MaPseq	TTGAATGAACCATCGCCAGCACAAGGCCATGCGATTCGAAAAGTTATTAT
RR-rRNAdep-37	primer	Tiling rRNA for RNAseH depletion in DMS-MaPseq	GAATCATCAAAGAGTCCGAAGACATTGATTTTTTATCTAATAAATACATC
RR-rRNAdep-38	primer	Tiling rRNA for RNAseH depletion in DMS-MaPseq	TCTTCCAAAGGGTCGAGATTTTAAGCATGTATTAGCTCTAGAATTACCAC
RR-rRNAdep-39	primer	Tiling rRNA for RNAseH depletion in DMS-MaPseq	AGTTATACCATGTAGTAAAGGAACTATCAAATAAACGATAACTGATTTAA
RR-rRNAdep-40	primer	Tiling rRNA for RNAseH depletion in DMS-MaPseq	TGAGCCATTCGCAGTTTCACTGTATAAATTGCTTATACTTAGACATGCAT
RR-rRNAdep-41	primer	Tiling rRNA for RNAseH depletion in DMS-MaPseq	GGCTTAATCTTTGAGACAAGCATATGACTACTGGCAGGATCAACCAGATA
RR-rRNAdep-42	primer	Tiling rRNA for RNAseH depletion in DMS-MaPseq	ACAAATCAGACAACAAAGGCTTAATCTCAGCAGATCGTAACAACAAGGCT
RR-rRNAdep-43	primer	Tiling rRNA for RNAseH depletion in DMS-MaPseq	ACTCTACTGCTTACAATACCCCGTTGTACATCTAAGTCGTATACAAATGA
RR-rRNAdep-44	primer	Tiling rRNA for RNAseH depletion in DMS-MaPseq	TTTATCCCCACGCAAAATGACATTGCAATTCGCCAGCAAGCACCCAAGGC
RR-rRNAdep-45	primer	Tiling rRNA for RNAseH depletion in DMS-MaPseq	CTTTCCGCCAAGTGCACCGTTGCTAGCCTGCTATGGTTCAGCGACGCCAC
RR-rRNAdep-46	primer	Tiling rRNA for RNAseH depletion in DMS-MaPseq	AAGGACGCCTTATTCGTATCCATCTATATTGTGTGGAGCAAAGAAATCAC
RR-rRNAdep-47	primer	Tiling rRNA for RNAseH depletion in DMS-MaPseq	CGCGTTCTAGCATGGATTCTGACTTAGAGGCGTTCAGCCATAATCCAGCG
RR-rRNAdep-48	primer	Tiling rRNA for RNAseH depletion in DMS-MaPseq	GATGGTAGCTTCGCGGCAATGCCTGATCAGACAGCCGCAAAAACCAATTA
RR-rRNAdep-49	primer	Tiling rRNA for RNAseH depletion in DMS-MaPseq	TCCGAATGAACTGTTCCTCTCGTACTAAGTTCAATTACTATTGCGGTAAC
RR-rRNAdep-50	primer	Tiling rRNA for RNAseH depletion in DMS-MaPseq	ATTCATCAGTAGGGTAAAACTAACCTGTCTCACGACGGTCTAAACCCAGC
RR-rRNAdep-51	primer	Tiling rRNA for RNAseH depletion in DMS-MaPseq	TCACGTTCCCTATTAGTGGGTGAACAATCCAACGCTTACCGAATTCTGCT
RR-rRNAdep-52	primer	Tiling rRNA for RNAseH depletion in DMS-MaPseq	TCGGTATGATAGGAAGAGCCGACATCGAAGAATCAAAAAGCAATGTCGCT
RR-rRNAdep-53	primer	Tiling rRNA for RNAseH depletion in DMS-MaPseq	ATGAACGCTTGACTGCCACAAGCCAGTTATCCCTGTGGTAACTTTTCTGG
RR-rRNAdep-54	primer	Tiling rRNA for RNAseH depletion in DMS-MaPseq	CACCTCTAGCCTCAAATTCCGAGGGACTAAAGGATCGATAGGCCACACTT
RR-rRNAdep-55	primer	Tiling rRNA for RNAseH depletion in DMS-MaPseq	TCATGGTTTGTATTCACACTGAAAATCAAAATCAAGGGGGCTTTTACCCT
RR-rRNAdep-56	primer	Tiling rRNA for RNAseH depletion in DMS-MaPseq	TTTGTTCTACTGGAGATTTCTGTTCTCCATGAGCCCCCCTTAGGACATCT
RR-rRNAdep-57	primer	Tiling rRNA for RNAseH depletion in DMS-MaPseq	GCGTTATCGTTTAACAGATGTGCCGCCCCAGCCAAACTCCCCACCTGACA
RR-rRNAdep-58	primer	Tiling rRNA for RNAseH depletion in DMS-MaPseq	ATGTCTTCAACCCGGATCAGCCCCGAATGGGACCTTGAATGCTAGAACGT
RR-rRNAdep-59	primer	Tiling rRNA for RNAseH depletion in DMS-MaPseq	GGAAAATGAATTCCAGCTCCGCTTCATTGAATAAGTAAAGAAACTATAAA
RR-rRNAdep-60	primer	Tiling rRNA for RNAseH depletion in DMS-MaPseq	GGTAGTGGTATTTCACTGGCGCCGAAGCTCCCACTTATTCTACACCCTCT
RR-rRNAdep-61	primer	Tiling rRNA for RNAseH depletion in DMS-MaPseq	ATGTCTCTTCACAATGTCAAACTAGAGTCAAGCTCAACAGGGTCTTCTTT
RR-rRNAdep-62	primer	Tiling rRNA for RNAseH depletion in DMS-MaPseq	CCCCGCTGATTCTGCCAAGCCCGTTCCCTTGGCTGTGGTTTCGCTAGATA
RR-rRNAdep-63	primer	Tiling rRNA for RNAseH depletion in DMS-MaPseq	GTAGATAGGGACAGTGGGAATCTCGTTAATCCATTCATGCGCGTCACTAA
RR-rRNAdep-64	primer	Tiling rRNA for RNAseH depletion in DMS-MaPseq	TTAGATGACGAGGCATTTGGCTACCTTAAGAGAGTCATAGTTACTCCCGC
RR-rRNAdep-65	primer	Tiling rRNA for RNAseH depletion in DMS-MaPseq	CGTTTACCCGCGCTTGGTTGAATTTCTTCACTTTGACATTCAGAGCACTG
RR-rRNAdep-66	primer	Tiling rRNA for RNAseH depletion in DMS-MaPseq	GGCAGAAATCACATTGCGTCAACATCACTTTCTGACCATCGCAATGCTAT
RR-rRNAdep-67	primer	Tiling rRNA for RNAseH depletion in DMS-MaPseq	GTTTTAATTAGACAGTCAGATTCCCCTTGTCCGTACCAGTTCTAAGTTGA
RR-rRNAdep-68	primer	Tiling rRNA for RNAseH depletion in DMS-MaPseq	TCGTTAATTGTAGCAAGCGACGGTCTACAAGAGACCTACCAAGGCCGTCT
RR-rRNAdep-69	primer	Tiling rRNA for RNAseH depletion in DMS-MaPseq	ACAACAAGGCACGCAAGTAGTCCGCCTAGCAGAGCAAGCCCCACCAAGCA
RR-rRNAdep-70	primer	Tiling rRNA for RNAseH depletion in DMS-MaPseq	GTCCACAAGCACGCCCGCTGCGTCTGACCAAGGCCCTCACTACCCGACCC
RR-rRNAdep-71	primer	Tiling rRNA for RNAseH depletion in DMS-MaPseq	TTAGAGCCAATCCTTATCCCGAAGTTACGGATCTATTTTGCCGACTTCCC
RR-rRNAdep-72	primer	Tiling rRNA for RNAseH depletion in DMS-MaPseq	TTATCTACATTATTCTATCAACTAGAGGCTGTTCACCTTGGAGACCTGCT
RR-rRNAdep-73	primer	Tiling rRNA for RNAseH depletion in DMS-MaPseq	GCGGTTATCAGTACGACCTGGCATGAAAACTATTCCTTCCTGTGGATTTT
RR-rRNAdep-74	primer	Tiling rRNA for RNAseH depletion in DMS-MaPseq	CACGGGCCGTCACAAGCGCACCGGAGCCAGCAAAGGTGCTGGCCTCTTCC
RR-rRNAdep-75	primer	Tiling rRNA for RNAseH depletion in DMS-MaPseq	AGCCATAAGACCCCATCTCCGGATAAACCAATTCCGGGGTGATAAGCTGT
RR-rRNAdep-76	primer	Tiling rRNA for RNAseH depletion in DMS-MaPseq	TAAGAAGAAAAGATAACTCCTCCCAGGGCTCGCGCCGACGTCTCCACATT
RR-rRNAdep-77	primer	Tiling rRNA for RNAseH depletion in DMS-MaPseq	CAGTTACGTTACCGTGAAGAATCCATATCCAGGTTCCGGAATCTTAACCG
RR-rRNAdep-78	primer	Tiling rRNA for RNAseH depletion in DMS-MaPseq	GATTCCCTTTCGATGGTGGCCTGCATAAAATCAGGCCTTTGAAACGGAGC
RR-rRNAdep-79	primer	Tiling rRNA for RNAseH depletion in DMS-MaPseq	TTCCCCATCTCTTAGGATCGACTAACCCACGTCCAACTGCTGTTGACGTG
RR-rRNAdep-80	primer	Tiling rRNA for RNAseH depletion in DMS-MaPseq	GAACCTTTCCCCACTTCAGTCTTCAAAGTTCTCATTTGAATATTTGCTAC
RR-rRNAdep-81	primer	Tiling rRNA for RNAseH depletion in DMS-MaPseq	TACCACCAAGATCTGCACTAGAGGCCGTTCGACCCGACCTTACGGTCTAG
RR-rRNAdep-82	primer	Tiling rRNA for RNAseH depletion in DMS-MaPseq	GCTTCGTCACTGACCTCCACGCCTGCCTACTCGTCAGGGCATCATATCAA
RR-rRNAdep-83	primer	Tiling rRNA for RNAseH depletion in DMS-MaPseq	CCCTGACGGTAGAGTATAGGTAACACGCTTGAGCGCCATCCATTTTCAGG
RR-rRNAdep-84	primer	Tiling rRNA for RNAseH depletion in DMS-MaPseq	GCTAGTTCATTCGGCCGGTGAGTTGTTACACACTCCTTAGCGGATTCCGA
RR-rRNAdep-85	primer	Tiling rRNA for RNAseH depletion in DMS-MaPseq	CTTCCATGGCCACCGTCCGGCTGTCTAGATGAACTAACACCTTTTGTGGT
RR-rRNAdep-86	primer	Tiling rRNA for RNAseH depletion in DMS-MaPseq	GTCTGATGAGCGTGTATTCCGGCACCTTAACTCTACGTTCGGTTCATCCC
RR-rRNAdep-87	primer	Tiling rRNA for RNAseH depletion in DMS-MaPseq	GCATCGCCAGTTCTGCTTACCAAAAATGGCCCACTAAAAGCTCTTCATTC
RR-rRNAdep-88	primer	Tiling rRNA for RNAseH depletion in DMS-MaPseq	AAATGTCCACGTTCAATTAAGTAACAAGGACTTCTTACATATTTAAAGTT
RR-rRNAdep-89	primer	Tiling rRNA for RNAseH depletion in DMS-MaPseq	TGAGAATAGGTCAAGGTCATTTCGACCCCGGAACCTCTAATCATTCGCTT
RR-rRNAdep-90	primer	Tiling rRNA for RNAseH depletion in DMS-MaPseq	TACCTCATAAAACTGATACGAGCTTCTGCTATCCTGAGGGAAACTTCGGC
RR-rRNAdep-91	primer	Tiling rRNA for RNAseH depletion in DMS-MaPseq	AGGAACCAGCTACTAGATGGTTCGATTAGTCTTTCGCCCCTATACCCAAA
RR-rRNAdep-92	primer	Tiling rRNA for RNAseH depletion in DMS-MaPseq	TTCGACGATCGATTTGCACGTCAGAACCGCTACGAGCCTCCACCAGAGTT
RR-rRNAdep-93	primer	Tiling rRNA for RNAseH depletion in DMS-MaPseq	TCCTCTGGCTTCACCCTATTCAGGCATAGTTCACCATCTTTCGGGTCCCA
RR-rRNAdep-94	primer	Tiling rRNA for RNAseH depletion in DMS-MaPseq	ACAGCTATGCTCTTACTCAAATCCATCCGAAGACATCAGGATCGGTCGAT
RR-rRNAdep-95	primer	Tiling rRNA for RNAseH depletion in DMS-MaPseq	TGTGCACCTCTTGCGAGGCCCCAACCTACGTTCACTTTCATTACGCGTAT
RR-rRNAdep-96	primer	Tiling rRNA for RNAseH depletion in DMS-MaPseq	GGGTTTTACACCCAAACACTCGCATAGACGTTAGACTCCTTGGTCCGTGT
RR-rRNAdep-97	primer	Tiling rRNA for RNAseH depletion in DMS-MaPseq	TTCAAGACGGGCGGCATATAACCATTATGCCAGCATCCTTGACTTACGTC
RR-rRNAdep-98	primer	Tiling rRNA for RNAseH depletion in DMS-MaPseq	GCAGTCCTCAGTCCCAGCTGGCAGTATTCCCACAGGCTATAATACTTACC
RR-rRNAdep-99	primer	Tiling rRNA for RNAseH depletion in DMS-MaPseq	GAGGCAAGCTACATTCCTATGGATTTATCCTGCCACCAAAACTGATGCTG
RR-rRNAdep-100	primer	Tiling rRNA for RNAseH depletion in DMS-MaPseq	GCCCAGTGAAATGCGAGATTCCCCTACCCACAAGGAGCAGAGGGCACAAA
RR-rRNAdep-101	primer	Tiling rRNA for RNAseH depletion in DMS-MaPseq	ACACCATGTCTGATCAAATGCCCTTCCCTTTCAACAATTTCACGTACTTT
RR-rRNAdep-102	primer	Tiling rRNA for RNAseH depletion in DMS-MaPseq	TTCACTCTCTTTTCAAAGTTCTTTTCATCTTTCCATCACTGTACTTGTTC
RR-rRNAdep-103	primer	Tiling rRNA for RNAseH depletion in DMS-MaPseq	GCTATCGGTCTCTCGCCAATATTTAGCTTTAGATGGAATTTACCACCCAC
RR-rRNAdep-104	primer	Tiling rRNA for RNAseH depletion in DMS-MaPseq	TTAGAGCTGCATTCCCAAACAACTCGACTCTTCGAAGGCACTTTACAAAG
RR-rRNAdep-105	primer	Tiling rRNA for RNAseH depletion in DMS-MaPseq	AACCGCACTCCTCGCCACACGGGATTCTCACCCTCTATGACGTCCTGTTC
RR-rRNAdep-106	primer	Tiling rRNA for RNAseH depletion in DMS-MaPseq	CAAGGAACATAGACAAGGAACGGCCCCAAAGTTGCCCTCTCCAAATTACA
RR-rRNAdep-107	primer	Tiling rRNA for RNAseH depletion in DMS-MaPseq	ACTCGGGCACCGAAGGTACCAGATTTCAAATTTGAGCTTTTGCCGCTTCA
RR-rRNAdep-108	primer	Tiling rRNA for RNAseH depletion in DMS-MaPseq	ATTGATATGCTTAAGTTCAGCGGGTACTCCTACCTGATTTGAGGTCAAAC
RRLH	insert sequence	Sequence for partial LEU2 and full HIS3 selection marker used to generate PLH001	AGATAGATAACAATCTATATGTTGATAATTAGCGTTGCCTCATCAATGCGAGATCCGTTTAACCGGACCCTAGTGCACTTACCCCACGTTCGGtctgcccctaagaagatcgtcgttttgccaggtgaccacgttggtcaagaaatcacagccgaagccattaaggttcttaaagctatttctgatgttcgttccaatgtcaagttcgatttcgaaaatcatttaattggtggtgctgctatcgatgctacaggtgttccacttccagatgaggcgctggaagcctccaagaaggctgatgccgttttgttaggtgctgtgggtggtcctaaatggggtaccggtagtgttagacctgaacaaggtttactaaaaatccgtaaagaacttcaattgtac…
gblock_RR4	gblock	homology arm + TDH3 promoter	GCCTTTTGAAAAGCAAGCATAAAAGATCTAAACATAAAATCTGTAAAATAACAAGATGTAAAGATAATGCTAAATCATTTGGCTTTTTGATTGATTGTACAGGAAAATATACATCGCAGGGGGTTGACTTTTACCATTTCACCGCAATGGAATCAAACTTGTTGAAGAGAATGTTCACAGGCGCATACGCTACAATGACCCGATTCTTGCTAGCCTTTTCTCGGTCTTGCAAACAACCGCCGGCAGCTTAGTATATAAATACACATGTACATACCTCTCTCCGTATCCTCGTAATCATTTTCTTGTATTTATCGTCTTTTCGCTGTAAAAACTTTATCACACTTATCTCAAATACACTTATTAACCGCTTTTACTATTATCTTCTACGCTGACAGTAAT…
gblock_RR5	gblock	ADH1term + LEU2 promoter + LEU2 homology	TTATTGACCACACCTCTACCGGCATGtggccgagcggtctaaggcgcctgattcaagaaatatcttgaccgcagttaactgtgggaatactcaggtatcgtaagatgcaagagttcgaatctcttagcaaccattatttttttcctcaacataacgagaacacacaggggcgctatcgcacagaatcaaattcgatgactggaaattttttgttaatttcagaggtcgcctgacgcatatacctttttcaactgaaaaattgggagaaaaaggaaaggtgagaggccggaaccggcttttcatatagaatagagaagcgttcatgactaaatgcttgcatcacaatacttgaagttgacaatattatttaaggacctattgttttttccaataggtggt…
gblock_RR6	gblock	RPS9A gene	TCTGATTATGTCTGTTGAAGATAACTCAAGTATTCTAGGCTTAATACAGAAATGTGTTAGGTTTGAGAACTCCATCATGGATTATGCATATTCGTCAGTGACGTGCACAATTCTTTTGAAGATAGGAAGAACAAAACTTCAATAATTGCTTTAATAATATTTATGTAGTGATCTTGATCCTCGCATTCGTTTGAAAAAGAGAGCGCTCACTAACAATGGTTGTAATTATCTTGTAAAACAGGAGCCCCAAGAACATATTCCAAGACTTACTCTACCCCAAAGAGACCTTACGAATCTTCTCGTTTGGACGCAGAATTGAAGTTGGCCGGTGAATTCGGTTTGAAGAACAAGAAGGAAATTTACAGAATTTCCTTCCAGTTATCTAAGATTCGTCGTGCT…
gblock_RR7	gblock	RPS9B gene	GGGACAGTATTTTATTTTCCAAGGCGGATACCTAATTATGCGTTTTTAATCATATCTCTACAATATTTATGAGCACTTACTTGGGCCCTTGCAGACTTTTGTTCCGGGAAAACTTTTGACTAACAAGAATCCAATTTTACTTTTTTTTTTTTAGGAGCTCCAAGAACTTACTCTAAGACTTACTCTACACCAAAGAGACCTTACGAATCTTCTCGTTTGGACGCAGAATTGAAGTTGGCCGGTGAATTCGGTTTGAAGAACAAGAGAGAAATTTACAGAATTTCTTTCCAATTGTCTAAAATTCGTCGTGCTGCCAGAGACTTGTTAACTAGAGACGAAAAGGACCCAAAGAGATTGTTCGAAGGTAATGCCTTGATCAGAAGATTGGTTAGAGTTGGT…
gblock_RR8	gblock	RPL7A gene	TCATCGCCGACCTTGATTAGAATATTTTCTCAAATTTTCATTTCCTAAGTGTCTCTGTTTCACTCCCTTCATTCGAATGAAAAGTGGTGTTTTCAATTCGATGTAACTTCGTAGAAAAAAGTTTTACTTGATGGTCATACAAACCTAATTCATTCTATTTTCGGTTATGCTAACAAAAATATTTTATTATTTGTATTATTACAGAAAAATCTTGACCCCAGAATCTCAGTTGAAGAAGTCTAAGGCTCAACAAAAGACTGCTGAACAAGTCGCTGCTGAAAGAGCTGCTCGTAAGGCTGTATGTTAAACTTTTGCTTACATTTATATTTTATGCTGCAACACATTTTCTTACTGGGATATATGTGAGTTCACGTGCGTCGCCAATTTTGATAAGTATCA…
gblock_RR9	gblock	QCR9 gene	TGTTGGTACTATCTTTGCAGGTGCCTTTGTTTTCCAAACTGTATTTGATACTGCTATTACTTCATGGTACGAGAATCACAACAAAGGAAAATTATGGAAAGATGTCAAGGCTCGAATAGCTGCAGGCGATGGAGACGACGATGATGAGTAAGCGAATTTCTTATGATTTATGATTTTTATTATTAAATAAGTTATAAAAAAAATAAGTGTATACAAATTTTAAAGTGACTCTTAGGTTTTAAAACGAAAATTCTTATTCTTGAGTAACTCTTTCCTGTAGGTCAGGTTGCTTTCTCAGGTATAGCATGAGGTCGCTC
gblock_RR10	gblock	RPL36B gene	ACAAGGGTAAGAAAGTCACCCAAATGACTCCAGCCCCAAAAATCTCCTACAAGAAGGGTGCTGCCTCCAACAGAACCAAGTTCGTCAGGTCTTTGGTTAGAGAAATCGCCGGTTTGTCCCCATATGAAAGAAGATTGATCGATTTGATCAGAAACTCCGGTGAAAAGAGAGCCAGAAAGGTCGCAAAGAAGAGATTGGGTTCTTTCACCAGAGCCAAGGCTAAGGTCGAAGAAATGAACAACATCATTGCTGCCTCTCGTCGTCATTAAGCGAATTTCTTATGATTTATGATTTTTATTATTAAATAAGTTATAAAAAAAATAAGTGTATACAAATTTTAAAGTGACTCTTAGGTTTTAAAACGAAAATTCTTATTCTTGAGTAACTCTTTCCTGTAGG…
gblock_RR11	gblock	RPL28 gene	GCAAACTGAGCAAAAAGAAAGTGTGCATAGCCTTTGTCATACTTCTCCTTTATTATACCATGATATTCAGAACAGTCATACTGTCTACTCATTTTACGGCTATAAAAGGTAACTTTCATTTAGATTATGGAAAGCACTAATTATCGCTGTATCAAATGGTTGTAGAGAGCGCAATTATGAAAAAGAGTTACCACGTTTCTTTTGTTTCGATAAAATGTCCAGTTGAAAACCTGTTTTACTAACGATTTAAAAATTGTATTTCATTACAATATTTTTTTTGTACAGCCGGTAAAGGTCGTATCGGTAAGCACAGAAAGCACCCCGGTGGTAGAGGTATGGCCGGTGGTCAACATCACCACAGAATTAACATGGATAAATACCATCCAGGTTATTTCGGTA…
gblock_RR12	gblock	RPS14B gene	GCTCACCCTTAATACTGTATCATCTGTAATAAAGAATGTTTATCTTAAAAGGATTGTAACTAAATGGTTGTTAGATAGTGACTCATTCGTTTATTTTTTAATAATCGAAAAAGCAGAAGTTCTGTTTACTAACAACTATACCTCTTATCATGTATAGACCTTGTTCAAGCTCGCGATAACTCTCAAGTCTTTGGTGTTGCCAGAATCTACGCCTCCTTTAACGATACCTTTGTACATGTTACCGATTTATCTGGTAAGGAAACTATCGCCAGAGTTACTGGTGGTATGAAAGTCAAGGCCGACAGAGACGAATCATCTCCATACGCTGCTATGTTGGCTGCCCAAGATGTTGCCGCTAAGTGTAAGGAAGTCGGTATCACTGCCGTTCACGTTAAGATC…
RR222	primer	amplify gblock_RR4 F	GCCTTTTGAAAAGCAAGC
RR223	primer	amplify gblock_RR4 R	tcgaaactaagttctggtg
RR224	primer	amplify_gblockRR6-12_R	GAGCGACCTCATGCTATAC
RR225	primer	amplify_gblockRR5 F	AGGTCAGGTTGCTTTCTCAGGTATAGCATGAGGTCGCTCTTATTGACCACACCTCTACCG
RR226	primer	amplify_gblockRR5 R	accaaataggcaatggtggc
RR227	primer	amplify_gblockRR12_F	cttttttttagttttaaaacaccagaacttagtttcgaAGCTCACCCTTAATACTGTATC
RR228	primer	amplify_gblockRR11_F	gtcttttttttagttttaaaacaccagaacttagtttcgaATCCATCGCAAACTGAGCAAAAAGAAAG
RR229	primer	amplify_gblockRR10_F	cttttttttagttttaaaacaccagaacttagtttcgaAAACAAGGGTAAGAAAGTCACC
RR230	primer	amplify_gblockRR8_F	tttttttagttttaaaacaccagaacttagtttcgaAACCTCATCGCCGACCTTGATTAG
RR231	primer	amplify_gblockRR6_F	cttttttttagttttaaaacaccagaacttagtttcgaACAGCAACAGAATCTGATTATGTCTGTTGAAGATAAC
RR232	primer	amplify_gblockRR7_F	cttttttttagttttaaaacaccagaacttagtttcgaAACAAGACGGGACAGTATTTTATTTTCCAAGG
RR233	primer	amplify_gblock9_F	tcttttttttagttttaaaacaccagaacttagtttcgaTGTTGGTACTATCTTTGCAGG
RR273	primer	RPS14B amplify library F, N barcode	acaccagaacttagtttcgaAACAACTCCCAGAAGACGNNNNNNNNNNNNAATAACAATTAAGAATGGCTAACG
RR249	primer	RPS14B amplify library R	ATACAGTATTAAGGGTGAGCGCAGAGCCTCTATAACAC
RR274	primer	RPS9B, amplify library F, N barcode	acaccagaacttagtttcgaAACAAGACAACTAAGACTAACTGCCCNNNNNNNNNNNNAAGCAACAATGCCAAGTAC
RR251	primer	RPS9B amplify library R	CTTGGAAAATAAAATACTGTCCCATTGTTACGAGAGAGATGTTC
RR275	primer	RPS9A amplify library F, N barcode	caccagaacttagtttcgaACAGCAACAGAAATACAAAAGAGCGGACGNNNNNNNNNNNNTATACAACATGCCAAGTACG
RR253	primer	RPS9A amplify library R	TATCTTCAACAGACATAATCAGAACTGGGGAAATGTTCCTC
RR276	primer	QCR9 amplify library F, N barcode	acaccagaacttagtttcgaACAATAGCAAGCGGACGNNNNNNNNNNNNATACGGACTAAAATGGTATGTTG
RR255	primer	QCR9 amplify library R	CTGCAAAGATAGTACCAACAAAAACAGCGTTTCGTTTG
RR277	primer	RPL36B amplify library F, N barcode	acaccagaacttagtttcgaAAGGATAATACAAGCGGACGNNNNNNNNNNNNAAATGGCTGTCAAGACTG
RR257	primer	RPL36B amplify library R	GGTGACTTTCTTACCCTTGTTCAAACCAATAGCGATACC
RR279	primer	RPL28 amplify library F, N barcode	acaccagaacttagtttcgaATCCAACTAATCAAAGCGGACGNNNNNNNNNNNNGAATGCCTTCCAGATTCAC
RR261	primer	RPL28 amplify library R	TTTCTTTTTGCTCAGTTTGCGATGGAAGAGTACATTTACTCG
RR280	primer	RPL7A amplify library F, N barcode	acaccagaacttagtttcgaAACCAAGCAAATTAAGAGAAGAGCNNNNNNNNNNNNATCACAATGGCCGCTG
RR263	primer	RPL7A amplify library R	CTAATCAAGGTCGGCGATGAAATTTTTGGCAACAATCAAG
RR239	primer	RPS14B linearize pRR1 F	GCTCACCCTTAATACTGTATC
RR240	primer	RPS9B linearize pRR2 F	GGGACAGTATTTTATTTTCCAAGG
RR241	primer	RPS9A linearize pRR3 F	TCTGATTATGTCTGTTGAAGATAAC
RR242	primer	QCR9 linearize pRR4 F	TGTTGGTACTATCTTTGCAGG
RR243	primer	RPL36B linearize pRR5 F	ACAAGGGTAAGAAAGTCACC
RR244	primer	RPL28 linearize pRR6 F	GCAAACTGAGCAAAAAGAAAG
RR245	primer	RPL7A linearize pRR7 F	TCATCGCCGACCTTGATTAG
RR216	primer	check genomic integration F	GGAGGTGTGGAGACAAATGG
RR217	primer	check genomic integration R	GATCATGGCGGCAGAATC
RR281	primer	QCR9 i5	AATGATACGGCGACCACCGAGATCTACACACCGACAAACACTCTTTCCCTACACGACGCTCTTCCGATCTAACAATAGCAAGCGGACG
RR282	primer	QCR9 i7	CAAGCAGAAGACGGCATACGAGATACGTTACCGTGACTGGAGTTCAGACGTGTGCTCTTCCGATCTAAAACAGCGTTTCGTTTG
RR283	primer	RPL28 i5	AATGATACGGCGACCACCGAGATCTACACAGTGGCAAACACTCTTTCCCTACACGACGCTCTTCCGATCTAACTAATCAAAGCGGACG
RR284	primer	RPL28 i7	CAAGCAGAAGACGGCATACGAGATCTGTGTTGGTGACTGGAGTTCAGACGTGTGCTCTTCCGATCTTGGAAGAGTACATTTACTCG
RR285	primer	RPS9B i5	AATGATACGGCGACCACCGAGATCTACACCACAGACTACACTCTTTCCCTACACGACGCTCTTCCGATCTAACTAAGACTAACTGCCC
RR286	primer	RPS9B i7	CAAGCAGAAGACGGCATACGAGATTGAGGTGTGTGACTGGAGTTCAGACGTGTGCTCTTCCGATCTATTGTTACGAGAGAGATGTTC
RR287	primer	RPL7A i5	AATGATACGGCGACCACCGAGATCTACACCGACACTTACACTCTTTCCCTACACGACGCTCTTCCGATCTAAGCAAATTAAGAGAAGAGC
RR288	primer	RPL7A i7	CAAGCAGAAGACGGCATACGAGATGATCCATGGTGACTGGAGTTCAGACGTGTGCTCTTCCGATCTAATTTTTGGCAACAATCAAG
RR289	primer	RPS9A i5	AATGATACGGCGACCACCGAGATCTACACGACTTGTGACACTCTTTCCCTACACGACGCTCTTCCGATCTAATACAAAAGAGCGGACG
RR290	primer	RPS9A i7	CAAGCAGAAGACGGCATACGAGATGCCTATCAGTGACTGGAGTTCAGACGTGTGCTCTTCCGATCTACTGGGGAAATGTTCCTC
RR291	primer	RPS14B i5	AATGATACGGCGACCACCGAGATCTACACGTTCCATGACACTCTTTCCCTACACGACGCTCTTCCGATCTAACAACTCCCAGAAGACG
RR292	primer	RPS14B i7	CAAGCAGAAGACGGCATACGAGATACTCGTTGGTGACTGGAGTTCAGACGTGTGCTCTTCCGATCTCGCAGAGCCTCTATAACAC
RR293	primer	RPL36B i5	AATGATACGGCGACCACCGAGATCTACACTAGCTGAGACACTCTTTCCCTACACGACGCTCTTCCGATCTGGATAATACAAGCGGACG
RR294	primer	RPL36B i7	CAAGCAGAAGACGGCATACGAGATCCTATGGTGTGACTGGAGTTCAGACGTGTGCTCTTCCGATCTTCAAACCAATAGCGATACC
RR301	primer	RT primer for RNA sequencing	GTGACTGGAGTTCAGACGTGTGCTCTTCCGATCTNNNNNNNNNNATTGATGGTGCCTACAG
RR302	primer	QCR9 i7 RNA-seq	CAAGCAGAAGACGGCATACGAGATACGTTACCGTGACTGGAGTTCAGACG
RR303	primer	RPL28 i7 RNA-seq	CAAGCAGAAGACGGCATACGAGATCTGTGTTGGTGACTGGAGTTCAGAC
RR304	primer	RPS9B i7 RNA-seq	CAAGCAGAAGACGGCATACGAGATTGAGGTGTGTGACTGGAGTTCAGAC
RR305	primer	RPL7A i7 RNA-seq	CAAGCAGAAGACGGCATACGAGATGATCCATGGTGACTGGAGTTCAGAC
RR306	primer	RPS9A i7 RNA-seq	CAAGCAGAAGACGGCATACGAGATGCCTATCAGTGACTGGAGTTCAGAC
RR307	primer	RPS14B i7 RNA-seq	CAAGCAGAAGACGGCATACGAGATACTCGTTGGTGACTGGAGTTCAGACG
RR308	primer	RPL36B i7 RNA-seq	CAAGCAGAAGACGGCATACGAGATCCTATGGTGTGACTGGAGTTCAGACG
RR307	primer	RPS14B i7 RNA-seq	CAAGCAGAAGACGGCATACGAGATACTCGTTGGTGACTGGAGTTCAGACG
RR308	primer	RPL36B i7 RNA-seq	CAAGCAGAAGACGGCATACGAGATCCTATGGTGTGACTGGAGTTCAGACG
RR307	primer	RPS14B i7 RNA-seq	CAAGCAGAAGACGGCATACGAGATACTCGTTGGTGACTGGAGTTCAGACG
RR308	primer	RPL36B i7 RNA-seq	CAAGCAGAAGACGGCATACGAGATCCTATGGTGTGACTGGAGTTCAGACG
RR337	primer	high RI barcode, RPS9A library F	caccagaacttagtttcgaACAGCAACAGAAATACAAAAGAGCGGACGAACTATGGCTTCTATACAACATGCCAAGTACG
RR338	primer	low RI barcode, RPS9A library F	caccagaacttagtttcgaACAGCAACAGAAATACAAAAGAGCGGACGCGCATTTAGGTGTATACAACATGCCAAGTACG
gblock_RR15	gblock	RPS9A Wildtype	TATACAACATGCCAAGTACGTCGTTAATCTTCTCCTTTTAAGGGGTTGAGAATATTTTTATTAAAAAATCATACTTGCTATGATTTTGAGGATCGGGTCCTCATAAATATTTTGAAGAGCCTTTGTTGAATTTTTTTCTTTTCGTTTTGTTCAATAATGGACGGTTCTTCATAGAATACTTTTTTTTTCGGAGAAAACCTTTACACTGAACTCCCGACACTTCAGGTAAAGCGTTCCGAAGTAATTCAACATTAGAAGAGGAACATTTCCCCAGT
gblock_RR16	gblock	RPS9A Var_5p	TATACAACATGCCAAGTACGTCGTTAATCTTCTCCTTTTAAGGGGTTGAGAATATTTTTATTAAAAAATCATACTTGCTATGATTTTGAGGATCGGGTCCTCATAAATATTTTGAAGAGCCTTTGTTGAATTTTTTTCTTTTCGTTTTGTTCAATAATGGACGGTTCTTCATAGAATACTTTTTTTTTCGGAGAAAACCTTTACACATGGCTCCCGACACTTCAGGTAAAGCGTTCCGAAGTAATTCAACATTAGAAGAGGAACATTTCCCCAGT
gblock_RR17	gblock	RPS9A Compens	TATACAACATGCCAAGTACGTCGTTAATCTTCTCCTTTTAAGGGGTTGAGAATATTTTTATTAAAAAATCATACTTGCTATGATTTTGAGGATCGGGTCCTCATAAATATTTTGAAGAGCCTTTGTTGAATTTTTTTCTTTTCGTTTTGTTCAATAATGGACGGTTCTTCATAGAATACTTTTTTTTTCGGAGAAAACCTTTACACATGGCTCCCGACACCCATGGTAAAGCGTTCCGAAGTAATTCAACATTAGAAGAGGAACATTTCCCCAGT
gblock_RR18	gblock	RPS9A Var_3p	TATACAACATGCCAAGTACGTCGTTAATCTTCTCCTTTTAAGGGGTTGAGAATATTTTTATTAAAAAATCATACTTGCTATGATTTTGAGGATCGGGTCCTCATAAATATTTTGAAGAGCCTTTGTTGAATTTTTTTCTTTTCGTTTTGTTCAATAATGGACGGTTCTTCATAGAATACTTTTTTTTTCGGAGAAAACCTTTACACTGAACTCCCGACACCCATGGTAAAGCGTTCCGAAGTAATTCAACATTAGAAGAGGAACATTTCCCCAGT
gblock_RR19	gblock	RPL36B short Wildtype	AAATGGCTGTCAAGACTGGTATGTTTACCTGAACTAATGAACTGTAGAGCAAAAGCAAAATGAACTGAACCACTAAGCCAACAACAGAAATACAAACAGGATGAGATTAAGCTCCAGAGATATGCAAACATCGTTTATATCCTGCACCCAGCGTTGCAGTACTCCGTGGAGTCTTTGTTTATTTATTTTGCTCGTATACTACGTGAGTACTAGTGTGCTTGTTACTAACATAAGATATTCTATTTTTTTCCTCTAGGTATCGCTATTGGTTTGA
gblock_RR20	gblock	RPL36B short Var5p	AAATGGCTGTCAAGACTGGTATGTTTACCTGAACTAATGAACTGTACAATGAAAGCAAAGAAGACTGAACCACTAAGCCAACAACAGAAATACAAACAGGATGAGATTAAGCTCCAGAGATATGCAAACATCGTTTATATCCTGCACCCAGCGTTGCAGTACTCCGTGGAGTCTTTGTTTATTTATTTTGCTCGTATACTACGTGAGTACTAGTGTGCTTGTTACTAACATAAGATATTCTATTTTTTTCCTCTAGGTATCGCTATTGGTTTGA
gblock_RR21	gblock	RPL36B short Compens	AAATGGCTGTCAAGACTGGTATGTTTACCTGAACTAATGAACTGTACAATGAAAGCAAAGAAGACTGAACCACTAAGCCAACAACAGAAATACAAACAGGATGAGATTAAGCTCCAGAGATATGCAAACATCGTTTATATCCTGCACCCAGCGTTGCAGTACTCCGTGGAGTCTCTTCTTATTTATTTCATTGGTATACTACGTGAGTACTAGTGTGCTTGTTACTAACATAAGATATTCTATTTTTTTCCTCTAGGTATCGCTATTGGTTTGA
gblock_RR22	gblock	RPL36B short Var3p	AAATGGCTGTCAAGACTGGTATGTTTACCTGAACTAATGAACTGTAGAGCAAAAGCAAAATGAACTGAACCACTAAGCCAACAACAGAAATACAAACAGGATGAGATTAAGCTCCAGAGATATGCAAACATCGTTTATATCCTGCACCCAGCGTTGCAGTACTCCGTGGAGTCTCTTCTTATTTATTTCATTGGTATACTACGTGAGTACTAGTGTGCTTGTTACTAACATAAGATATTCTATTTTTTTCCTCTAGGTATCGCTATTGGTTTGA
gblock_RR23	gblock	RPL36B long Wildtype	AAATGGCTGTCAAGACTGGTATGTTTACCTGAACTAATGAACTGTAGAGCAAAAGCAAAATGAACTGAACCACTAAGCCAACAACAGAAATACAAACAGGATGAGATTAAGCTCCAGAGATATGCAAACATCGTTTATATCCTGCACCCAGCGTTGCAGTACTCCGTGGAGTCTTTGTTTATTTATTTTGCTCGTATACTACGTGAGTACTAGTGTGCTTGTTACTAACATAAGATATTCTATTTTTTTCCTCTAGGTATCGCTATTGGTTTGA
gblock_RR24	gblock	RPL36B long Var5p	AAATGGCTGTCAAGACTGGTATGTTTACCTGAACTAATGAACTGTAACGGAATCGCAAAAAACGCTGAAAGAATAACCCAACAACAGAAATACAAACAGGATGAGATTAAGCTCCAGAGATATGCAAACATCGTTTATATCCTGCACCCAGCGTTGCAGTACTCCGTGGAGTCTTTGTTTATTTATTTTGCTCGTATACTACGTGAGTACTAGTGTGCTTGTTACTAACATAAGATATTCTATTTTTTTCCTCTAGGTATCGCTATTGGTTTGA
gblock_RR25	gblock	RPL36B long Compens	AAATGGCTGTCAAGACTGGTATGTTTACCTGAACTAATGAACTGTAACGGAATCGCAAAAAACGCTGAAAGAATAACCCAACAACAGAAATACAAACAGGATGAGATTAAGCTCCAGAGATATGCAAACATCGTTTATATCCTGCACCCAGCGTTGCAGTAGTCCTTCTAGTCCGTTTTTATTTAGATTCCGTGTATACTACGTGAGTACTAGTGTGCTTGTTACTAACATAAGATATTCTATTTTTTTCCTCTAGGTATCGCTATTGGTTTGA
gblock_RR26	gblock	RPL36B long Var3p	AAATGGCTGTCAAGACTGGTATGTTTACCTGAACTAATGAACTGTAGAGCAAAAGCAAAATGAACTGAACCACTAAGCCAACAACAGAAATACAAACAGGATGAGATTAAGCTCCAGAGATATGCAAACATCGTTTATATCCTGCACCCAGCGTTGCAGTAGTCCTTCTAGTCCGTTTTTATTTAGATTCCGTGTATACTACGTGAGTACTAGTGTGCTTGTTACTAACATAAGATATTCTATTTTTTTCCTCTAGGTATCGCTATTGGTTTGA
RR343	primer	RPL36B short gblock F	caccagaacttagtttcgaAAGGATAATACAAGCGGACGTCTCTACTATCCAAATGGCTGTCAAGACTG
RR344	primer	RPL36B long / short gblock R	GGTGACTTTCTTACCCTTGTTCAAACCAATAGCGATACC
RR345	primer	RPL36B long gblock F	caccagaacttagtttcgaAAGGATAATACAAGCGGACGAGTGCCCTCAACAAATGGCTGTCAAGACTG
RR341	primer	Actin F	GTGTGGGGAAGCGGGTAAGC
RR342	primer	Actin R	GTGGCGGGTAAAGAAGAAAATGGA
RR313	primer	RPS9A qPCR	AGAAATACAAAAGAGCGGACG
RR314	primer	RPS9A qPCR	TTGGGGCTCTTGGCATG
RR317	primer	RPS9A qPCR	ATACAAAAGAGCGGACG
RR319	primer	RPS9A qPCR	CCTCAAAATCATAGCAAGTATG
RR346	primer	RPL36B qpcr spliced_only and intron_only F	GGATAATACAAGCGGACG
RR347	primer	RPL36B qpcr spliced_only R	TAGCGATACCAGTCTTGAC
RR348	primer	RPL36B qpcr intron_only R	CTTAGTGGTTCAGTTCATTTTG
RR400	primer	RPL28_1-F pool 1 targeted RT-PCR	GGTCACGTCTCAGGTATGTAGTTCC
RR401	primer	RPL28_1-R pool 1 targeted RT-PCR	GAGCTATTACCTCAAATAAGCCGTCTC
RR402	primer	RPL7A_1-F pool 1 targeted RT-PCR	GCCGCTGAGTATGTATACGAAATCG
RR403	primer	RPL7A_1-R pool 1 targeted RT-PCR	CTCAAATTCATCAACTAAAATTGTCTTTGACCC
RR404	primer	ACT1_1-F pool 1 targeted RT-PCR	TTTACTGAATTAACAATGGATTCTGGTATGTTC
RR405	primer	ACT1_1-R pool 1 targeted RT-PCR	CAAGCCCCTATTTATTCCAATAATATCGTGG
RR406	primer	RPS7A_2-F pool 1 targeted RT-PCR	TAAGCAAATACCATATCTTCAAGAAAAAGCCTAC
RR407	primer	RPS7A_2-R pool 1 targeted RT-PCR	CACCAGCAACGTCGATCTATAAAAG
RR408	primer	RPL24B_2-F pool 1 targeted RT-PCR	CGAATAAATCAGGACCGTCGAAAG
RR409	primer	RPL24B_2-R pool 1 targeted RT-PCR	ACCTTCATTGTTCTTCTAAATTAAAAAGCTGTG
RR410	primer	RPS11A_2-F pool 1 targeted RT-PCR	TGTTTATTGTTACGACTAATAGAATTTGCCAG
RR411	primer	RPS11A_2-R pool 1 targeted RT-PCR	GTTGAAGATGTGTGGTTGCTAAAAAAAGG
RR412	primer	RPL37A_1-F pool 1 targeted RT-PCR	AGACAAAAATGGGTAGTATGTAGTAGGAC
RR413	primer	RPL37A_1-R pool 1 targeted RT-PCR	GGCATACAAGCAGAATATTTCTTCTATACG
RR414	primer	RPS29A_1-F pool 1 targeted RT-PCR	CGAACAAAAGTGTAAATTAGGGTATGTACC
RR415	primer	RPS29A_1-R pool 1 targeted RT-PCR	CGACAATTCTTCAATCCGTTGTTCATTG
RR416	primer	RPS21B_2-F pool 1 targeted RT-PCR	CAAGATTAGTGGTACAAATAGGGTGGG
RR417	primer	RPS21B_2-R pool 1 targeted RT-PCR	ACTAATTCGGAATTATGATGTCTTTTCAGC
RR418	primer	QCR9_1-F pool 1 targeted RT-PCR	ACGGACTAAAATGGTATGTTGGTGTG
RR419	primer	QCR9_1-R pool 1 targeted RT-PCR	GGTTTTATATAGTGATGAAAAAGACTACTCATAATTTATGC
RR420	primer	RPL33A_2-F pool 1 targeted RT-PCR	AGAAAGTGTAAGATGAATGCAAAACTCAG
RR421	primer	RPL33A_2-R pool 1 targeted RT-PCR	AGAGCTTTTAACAGTCAAATTGGATATCG
RR422	primer	RPS7B_1-F pool 1 targeted RT-PCR	TGCAAATCAAATCTATCAGAGAAGTATGTTAAAAG
RR423	primer	RPS7B_1-R pool 1 targeted RT-PCR	CGATATTGGTACTGACCAAGGAGG
RR424	primer	RPS6A_2-F pool 1 targeted RT-PCR	TGTGGCGTTATTTTTAAACAAACAGAGC
RR425	primer	RPS6A_2-R pool 1 targeted RT-PCR	GGGTAAGAAATGTTCAACTATTTTAAATTTTCAACAGG
RR426	primer	YBR090C_1-F pool 1 targeted RT-PCR	CGACTTTTTCGCAAAGTATGTAAGGC
RR427	primer	YBR090C_1-R pool 1 targeted RT-PCR	GGCTATTTCATTTCACCTGAACCG
RR428	primer	RPL2B_2-F pool 1 targeted RT-PCR	TCAGGGTCTTTTAAATGCTATATCGGG
RR429	primer	RPL2B_2-R pool 1 targeted RT-PCR	GGTTACGAATAACTCTACCTGTTTAAATGAGG
RR430	primer	RPS0B_2-F pool 1 targeted RT-PCR	CACTTCTTAGTGAGGGTAAGGAGAAG
RR431	primer	RPS0B_2-R pool 1 targeted RT-PCR	TCTTGGTGGACCTAAAAAAAGAGAGG
RR432	primer	RPS17A_1-F pool 1 targeted RT-PCR	CGAGACTAGCAATAACAAAATGGTATGTTAATATGG
RR433	primer	RPS17A_1-R pool 1 targeted RT-PCR	ATTTTAACTCCCAATTTTTTGGAAAGCCAC
RR434	primer	RPL14A_1-F pool 1 targeted RT-PCR	ATTGACCAAAAGAAGGTATGTTAAATCCG
RR435	primer	RPL14A_1-R pool 1 targeted RT-PCR	ACCTTTCTGAAACTAGGTAAGCTGC
RR436	primer	RPL39_1-F pool 1 targeted RT-PCR	AGATAGATCAACATGGCTGTATGTTAGAAAG
RR437	primer	RPL39_1-R pool 1 targeted RT-PCR	AGCAGTTTATGACCATATTTTAATCTGCG
RR438	primer	ECM33_1-F pool 1 targeted RT-PCR	CGCTCTAGCTGGTATGTACAC
RR439	primer	ECM33_1-R pool 1 targeted RT-PCR	CTAATCCTATGACAGGCAGAAATATTGAAG
RR440	primer	RPL7A_2-F pool 2 targeted RT-PCR	CAAGATGATTTTCCGTAGGGGATTACC
RR441	primer	RPL7A_2-R pool 2 targeted RT-PCR	AAAACTTTTTTCTACGAAGTTACATCGAATTG
RR442	primer	RPS30B_1-F pool 2 targeted RT-PCR	ACAAAATGGTACGTTAATATTGTGTTAAAATGC
RR443	primer	RPS30B_1-R pool 2 targeted RT-PCR	CTTTGAAATTCTCGTCTTTCTTCCTTTTTTG
RR444	primer	RPL30_1-F pool 2 targeted RT-PCR	ACGCAGAGATGGTCAGTATAACATG
RR445	primer	RPL30_1-R pool 2 targeted RT-PCR	GCCTGTTGAAATGTAAACGATAAAAAATAACG
RR446	primer	RPS7A_1-F pool 2 targeted RT-PCR	CAAGTCCATCAGAGAAGTATGTTATTAATTTG
RR447	primer	RPS7A_1-R pool 2 targeted RT-PCR	CATGATCTAGTAAATCGTTCCCTTCTTC
RR448	primer	RPL33A_1-F pool 2 targeted RT-PCR	GCTGAATCCCATAGATGTATGTTAAAACTGATG
RR449	primer	RPL33A_1-R pool 2 targeted RT-PCR	CTTGGACCCTTTAGCTGTCTGG
RR450	primer	RPL43A_1-F pool 2 targeted RT-PCR	TGAGACAAAAATGTATGATATATTACGCACACG
RR451	primer	RPL43A_1-R pool 2 targeted RT-PCR	GAACAGTTTCGTAAGACTAGTTTGCC
RR452	primer	RPS30A_2-F pool 2 targeted RT-PCR	GCTCCACCCTGAGAATATGATAGG
RR453	primer	RPS30A_2-R pool 2 targeted RT-PCR	GACCATGTTAGTATAGTGAATTTTTGAATTATTTGGC
RR454	primer	RPS14A_2-F pool 2 targeted RT-PCR	TTGAAAGTCAGAAACATAAAGACAATTCAACG
RR455	primer	RPS14A_2-R pool 2 targeted RT-PCR	CGAGCTTGAACAACGTCTAAATGG
RR456	primer	RPS17A_2-F pool 2 targeted RT-PCR	TGATACTCATGTTTTGGCTATAGTTGC
RR457	primer	RPS17A_2-R pool 2 targeted RT-PCR	TGGTTCTAACTCTACCCTATTAAAATGACG
RR458	primer	RPL32_2-F pool 2 targeted RT-PCR	ACATGCCAAAATGAGATGAAATGTCC
RR459	primer	RPL32_2-R pool 2 targeted RT-PCR	GTGAGGTAAGGAGGCCATCTAATC
RR460	primer	RPL28_3-F pool 2 targeted RT-PCR	GAACAGTCATACTGTCTACTCATTTTACGG
RR461	primer	RPL28_3-R pool 2 targeted RT-PCR	CCTTTACCGGCTGTACAAAAAAAATATTG
RR462	primer	RPS29A_3-F pool 2 targeted RT-PCR	AATTCAACGGCTTTGCCGAAC
RR463	primer	RPS29A_3-R pool 2 targeted RT-PCR	GAGCCATTTTATCTGCAATAATAGGAAACG
RR464	primer	RPS21B_3-F pool 2 targeted RT-PCR	TGTGTGGTCTAAGTACACATCTCTAAG
RR465	primer	RPS21B_3-R pool 2 targeted RT-PCR	CAGAACACTTTCTTGGAACATATAATTCAACCTAG
RR466	primer	RPL36B_1-F pool 3 targeted RT-PCR	GACTGGTATGTTTACCTGAACTAATGAAC
RR467	primer	RPL36B_1-R pool 3 targeted RT-PCR	CCAATAGCGATACCTAGAGGAAAAAAATAG
RR468	primer	RPS21B_1-F pool 3 targeted RT-PCR	AGGGTCAATTAGTACGTAAATTATAGCAGATG
RR469	primer	RPS21B_1-R pool 3 targeted RT-PCR	AAATGGGTTATTTGCATTTTCTTGAATTTGATG
RR470	primer	RPL43A_2-F pool 3 targeted RT-PCR	GGTACAATTATGTGAAATGTCTGCTTTATGGG
RR471	primer	RPL43A_2-R pool 3 targeted RT-PCR	CTTCTTAGTTCTTTTAGCCCTGTATTCAAAAAAG
RR472	primer	RPS30A_1-F pool 3 targeted RT-PCR	GCAAATATGGTACGTAATGCCTCATTAGG
RR473	primer	RPS30A_1-R pool 3 targeted RT-PCR	CCCTCGAAAAATCTGTGTCAAGC
RR474	primer	RPS6A_1-F pool 3 targeted RT-PCR	AGACAGACTATACATCATGAAGGTATGATTTATG
RR475	primer	RPS6A_1-R pool 3 targeted RT-PCR	ACGGTTTGTAGTAACAGTATATGTAAACCC
RR476	primer	YBR090C_2-F pool 3 targeted RT-PCR	GGGTAGACAATGATGGTAATCTTATAAACCG
RR477	primer	YBR090C_2-R pool 3 targeted RT-PCR	GTTCTAAGTTAATTAGTTAGTACTCTTGTCGTGC
RR478	primer	RPL2B_1-F pool 3 targeted RT-PCR	AACCACAAAGTTATTGAACAATGGGTATG
RR479	primer	RPL2B_1-R pool 3 targeted RT-PCR	GCCAACGTCATTCATAAGTGTAATATGTC
RR480	primer	RPL14B_1-F pool 3 targeted RT-PCR	CGACCAAAAGAAGGTATGTTGAACC
RR481	primer	RPL14B_1-R pool 3 targeted RT-PCR	GGAAGGAGTTTGCCAGTAACAAAATATG
RR482	primer	RPS14A_1-F pool 3 targeted RT-PCR	CCCGCCATGTCTAGTATGTTTAATC
RR483	primer	RPS14A_1-R pool 3 targeted RT-PCR	CATCGAAAAAAAAGTTGACAAAATATACTGCC
RR484	primer	RPS25A_2-F pool 3 targeted RT-PCR	TGAATATCCATGTCTCTGTTATATGCTCC
RR485	primer	RPS25A_2-R pool 3 targeted RT-PCR	GCTTTGGAGGCATGATTTATTAAATGTTCTATG
RR486	primer	RPL17A_1-F pool 3 targeted RT-PCR	GCCAACGCTGAAGTATGTCAAG
RR487	primer	RPL17A_1-R pool 3 targeted RT-PCR	TTTCTAACAAAATCATAAACACGTAATGGTAATCC
RR488	primer	RPL14A_2-F pool 3 targeted RT-PCR	GATGAAGCTACTTGTAAACGATAAGTAAATGTG
RR489	primer	RPL14A_2-R pool 3 targeted RT-PCR	CATAAAAGTTGTTAGTAAACGAAATTTTTTCAAAACG
RR490	primer	RPL32_1-F pool 3 targeted RT-PCR	GACAATACACTGAACGATAAAAGTATGTGAC
RR491	primer	RPL32_1-R pool 3 targeted RT-PCR	CTGCCACTGTCTCTTTGATCG
RR492	primer	RPL28_2-F pool 4 targeted RT-PCR	GCGAACTTTGTATTACCATCTCACTG
RR493	primer	RPL28_2-R pool 4 targeted RT-PCR	GCTCTCTACAACCATTTGATACAGCG
RR494	primer	RPS30B_2-F pool 4 targeted RT-PCR	TGCCTGTAGATAATGACTGAAAAATGAAAAG
RR495	primer	RPS30B_2-R pool 4 targeted RT-PCR	CGTGAACTTTAGCCTAAGGAGAATTTG
RR496	primer	ACT1_2-F pool 4 targeted RT-PCR	CACTCTCCCATAACCTCCTATATTGACTG
RR497	primer	ACT1_2-R pool 4 targeted RT-PCR	ATAACCAAAGCAGCAACCTCTAAAC
RR498	primer	RPL24B_1-F pool 4 targeted RT-PCR	GCAACAATTTGAATTGAAACGTATGTCG
RR499	primer	RPL24B_1-R pool 4 targeted RT-PCR	CGATGTATATTTGCCAATGATGTTCCG
RR500	primer	RPS11A_1-F pool 4 targeted RT-PCR	AGAGCTTTCCAAAAGGTATGAATTTAGCG
RR501	primer	RPS11A_1-R pool 4 targeted RT-PCR	CTTTATCAAGCCTTCGGCACC
RR502	primer	RPL37A_2-F pool 4 targeted RT-PCR	TGTATGAAGACAGAATAGTGAACGAAAGAC
RR503	primer	RPL37A_2-R pool 4 targeted RT-PCR	CGAATGAAGGAGTACCCTCTATTTAAAAAG
RR504	primer	RPS29A_2-F pool 4 targeted RT-PCR	AGTGTTGCTGACAAATCGCTTC
RR505	primer	RPS29A_2-R pool 4 targeted RT-PCR	CCTGTTATTCCGTCCATGCG
RR506	primer	RPS7B_2-F pool 4 targeted RT-PCR	TTCATGTGTTCGAGAAAAATAGTAATTCCG
RR507	primer	RPS7B_2-R pool 4 targeted RT-PCR	GGTGACATCAATCTAAACAATAAGAATCAAGC
RR508	primer	RPL14B_2-F pool 4 targeted RT-PCR	CGGAGATGTTTCTATTCTTTTTTTGCATAAACAAC
RR509	primer	RPL14B_2-R pool 4 targeted RT-PCR	GGACCATCAATCAAAACCTATAGTAATTATAACG
RR510	primer	RPS0B_1-F pool 4 targeted RT-PCR	CGTTCAAGTATGTACACATATCCCATACG
RR511	primer	RPS0B_1-R pool 4 targeted RT-PCR	TCATAATCTTTGACACAGTCGAGGATG
RR512	primer	RPS25A_1-F pool 4 targeted RT-PCR	TCAAGCCCTGTTAGTTTTAGTGTATGTATC
RR513	primer	RPS25A_1-R pool 4 targeted RT-PCR	CTGTAAATCACCACTAAGTACGTAGTTTCC
RR514	primer	RPL17A_2-F pool 4 targeted RT-PCR	GCGGAAAATCCATTATGATCAAGGG
RR515	primer	RPL17A_2-R pool 4 targeted RT-PCR	GCATCCAAACCTTTAGCCTGTAATAAAAATAG
RR516	primer	RPL39_2-F pool 4 targeted RT-PCR	CCGAAACAGAAATCTAAAGTCGCC
RR517	primer	RPL39_2-R pool 4 targeted RT-PCR	CTGAAAGACTTTTGAGCCTAATTAAAAGGG
RR518	primer	ECM33_2-F pool 4 targeted RT-PCR	TCTTTTCTTTTTTCTTTGTCGATTACTGGG
RR519	primer	ECM33_2-R pool 4 targeted RT-PCR	AGAAGTAGTTGAGTTAGCTGCTTAGATAAAG
RR520	primer	RPL7A_3-F pool 4 targeted RT-PCR	TCGCCGACCTTGATTAGAATATTTTCTC
RR521	primer	RPL7A_3-R pool 4 targeted RT-PCR	GATTCTGGGGTCAAGATTTTTCTGTAATAATAC
RR522	primer	RPL33A_3-F pool 4 targeted RT-PCR	GTTTCTGGGTAACTTATAAAATAATTTGCAGTATCG
RR523	primer	RPL33A_3-R pool 4 targeted RT-PCR	GACGTACACTAAAAAAAAAAAAGGAATAAAATCCC
RR524	primer	RPL28_1-F pool 1 targeted RT-PCR with adapters	ACACTCTTTCCCTACACGACGCTCTTCCGATCTGGTCACGTCTCAGGTATGTAGTTCC
RR525	primer	RPL28_1-R pool 1 targeted RT-PCR with adapters	GTGACTGGAGTTCAGACGTGTGCTCTTCCGATCTGAGCTATTACCTCAAATAAGCCGTCTC
RR526	primer	RPL7A_1-F pool 1 targeted RT-PCR with adapters	ACACTCTTTCCCTACACGACGCTCTTCCGATCTGCCGCTGAGTATGTATACGAAATCG
RR527	primer	RPL7A_1-R pool 1 targeted RT-PCR with adapters	GTGACTGGAGTTCAGACGTGTGCTCTTCCGATCTCTCAAATTCATCAACTAAAATTGTCTTTGACCC
RR528	primer	ACT1_1-F pool 1 targeted RT-PCR with adapters	ACACTCTTTCCCTACACGACGCTCTTCCGATCTTTTACTGAATTAACAATGGATTCTGGTATGTTC
RR529	primer	ACT1_1-R pool 1 targeted RT-PCR with adapters	GTGACTGGAGTTCAGACGTGTGCTCTTCCGATCTCAAGCCCCTATTTATTCCAATAATATCGTGG
RR530	primer	RPS7A_2-F pool 1 targeted RT-PCR with adapters	ACACTCTTTCCCTACACGACGCTCTTCCGATCTTAAGCAAATACCATATCTTCAAGAAAAAGCCTAC
RR531	primer	RPS7A_2-R pool 1 targeted RT-PCR with adapters	GTGACTGGAGTTCAGACGTGTGCTCTTCCGATCTCACCAGCAACGTCGATCTATAAAAG
RR532	primer	RPL24B_2-F pool 1 targeted RT-PCR with adapters	ACACTCTTTCCCTACACGACGCTCTTCCGATCTCGAATAAATCAGGACCGTCGAAAG
RR533	primer	RPL24B_2-R pool 1 targeted RT-PCR with adapters	GTGACTGGAGTTCAGACGTGTGCTCTTCCGATCTACCTTCATTGTTCTTCTAAATTAAAAAGCTGTG
RR534	primer	RPS11A_2-F pool 1 targeted RT-PCR with adapters	ACACTCTTTCCCTACACGACGCTCTTCCGATCTTGTTTATTGTTACGACTAATAGAATTTGCCAG
RR535	primer	RPS11A_2-R pool 1 targeted RT-PCR with adapters	GTGACTGGAGTTCAGACGTGTGCTCTTCCGATCTGTTGAAGATGTGTGGTTGCTAAAAAAAGG
RR536	primer	RPL37A_1-F pool 1 targeted RT-PCR with adapters	ACACTCTTTCCCTACACGACGCTCTTCCGATCTAGACAAAAATGGGTAGTATGTAGTAGGAC
RR537	primer	RPL37A_1-R pool 1 targeted RT-PCR with adapters	GTGACTGGAGTTCAGACGTGTGCTCTTCCGATCTGGCATACAAGCAGAATATTTCTTCTATACG
RR538	primer	RPS29A_1-F pool 1 targeted RT-PCR with adapters	ACACTCTTTCCCTACACGACGCTCTTCCGATCTCGAACAAAAGTGTAAATTAGGGTATGTACC
RR539	primer	RPS29A_1-R pool 1 targeted RT-PCR with adapters	GTGACTGGAGTTCAGACGTGTGCTCTTCCGATCTCGACAATTCTTCAATCCGTTGTTCATTG
RR540	primer	RPS21B_2-F pool 1 targeted RT-PCR with adapters	ACACTCTTTCCCTACACGACGCTCTTCCGATCTCAAGATTAGTGGTACAAATAGGGTGGG
RR541	primer	RPS21B_2-R pool 1 targeted RT-PCR with adapters	GTGACTGGAGTTCAGACGTGTGCTCTTCCGATCTACTAATTCGGAATTATGATGTCTTTTCAGC
RR542	primer	QCR9_1-F pool 1 targeted RT-PCR with adapters	ACACTCTTTCCCTACACGACGCTCTTCCGATCTACGGACTAAAATGGTATGTTGGTGTG
RR543	primer	QCR9_1-R pool 1 targeted RT-PCR with adapters	GTGACTGGAGTTCAGACGTGTGCTCTTCCGATCTGGTTTTATATAGTGATGAAAAAGACTACTCATAATTTATGC
RR544	primer	RPL33A_2-F pool 1 targeted RT-PCR with adapters	ACACTCTTTCCCTACACGACGCTCTTCCGATCTAGAAAGTGTAAGATGAATGCAAAACTCAG
RR545	primer	RPL33A_2-R pool 1 targeted RT-PCR with adapters	GTGACTGGAGTTCAGACGTGTGCTCTTCCGATCTAGAGCTTTTAACAGTCAAATTGGATATCG
RR546	primer	RPS7B_1-F pool 1 targeted RT-PCR with adapters	ACACTCTTTCCCTACACGACGCTCTTCCGATCTTGCAAATCAAATCTATCAGAGAAGTATGTTAAAAG
RR547	primer	RPS7B_1-R pool 1 targeted RT-PCR with adapters	GTGACTGGAGTTCAGACGTGTGCTCTTCCGATCTCGATATTGGTACTGACCAAGGAGG
RR548	primer	RPS6A_2-F pool 1 targeted RT-PCR with adapters	ACACTCTTTCCCTACACGACGCTCTTCCGATCTTGTGGCGTTATTTTTAAACAAACAGAGC
RR549	primer	RPS6A_2-R pool 1 targeted RT-PCR with adapters	GTGACTGGAGTTCAGACGTGTGCTCTTCCGATCTGGGTAAGAAATGTTCAACTATTTTAAATTTTCAACAGG
RR550	primer	YBR090C_1-F pool 1 targeted RT-PCR with adapters	ACACTCTTTCCCTACACGACGCTCTTCCGATCTCGACTTTTTCGCAAAGTATGTAAGGC
RR551	primer	YBR090C_1-R pool 1 targeted RT-PCR with adapters	GTGACTGGAGTTCAGACGTGTGCTCTTCCGATCTGGCTATTTCATTTCACCTGAACCG
RR552	primer	RPL2B_2-F pool 1 targeted RT-PCR with adapters	ACACTCTTTCCCTACACGACGCTCTTCCGATCTTCAGGGTCTTTTAAATGCTATATCGGG
RR553	primer	RPL2B_2-R pool 1 targeted RT-PCR with adapters	GTGACTGGAGTTCAGACGTGTGCTCTTCCGATCTGGTTACGAATAACTCTACCTGTTTAAATGAGG
RR554	primer	RPS0B_2-F pool 1 targeted RT-PCR with adapters	ACACTCTTTCCCTACACGACGCTCTTCCGATCTCACTTCTTAGTGAGGGTAAGGAGAAG
RR555	primer	RPS0B_2-R pool 1 targeted RT-PCR with adapters	GTGACTGGAGTTCAGACGTGTGCTCTTCCGATCTTCTTGGTGGACCTAAAAAAAGAGAGG
RR556	primer	RPS17A_1-F pool 1 targeted RT-PCR with adapters	ACACTCTTTCCCTACACGACGCTCTTCCGATCTCGAGACTAGCAATAACAAAATGGTATGTTAATATGG
RR557	primer	RPS17A_1-R pool 1 targeted RT-PCR with adapters	GTGACTGGAGTTCAGACGTGTGCTCTTCCGATCTATTTTAACTCCCAATTTTTTGGAAAGCCAC
RR558	primer	RPL14A_1-F pool 1 targeted RT-PCR with adapters	ACACTCTTTCCCTACACGACGCTCTTCCGATCTATTGACCAAAAGAAGGTATGTTAAATCCG
RR559	primer	RPL14A_1-R pool 1 targeted RT-PCR with adapters	GTGACTGGAGTTCAGACGTGTGCTCTTCCGATCTACCTTTCTGAAACTAGGTAAGCTGC
RR560	primer	RPL39_1-F pool 1 targeted RT-PCR with adapters	ACACTCTTTCCCTACACGACGCTCTTCCGATCTAGATAGATCAACATGGCTGTATGTTAGAAAG
RR561	primer	RPL39_1-R pool 1 targeted RT-PCR with adapters	GTGACTGGAGTTCAGACGTGTGCTCTTCCGATCTAGCAGTTTATGACCATATTTTAATCTGCG
RR562	primer	ECM33_1-F pool 1 targeted RT-PCR with adapters	ACACTCTTTCCCTACACGACGCTCTTCCGATCTCGCTCTAGCTGGTATGTACAC
RR563	primer	ECM33_1-R pool 1 targeted RT-PCR with adapters	GTGACTGGAGTTCAGACGTGTGCTCTTCCGATCTCTAATCCTATGACAGGCAGAAATATTGAAG
RR564	primer	RPL7A_2-F pool 2 targeted RT-PCR with adapters	ACACTCTTTCCCTACACGACGCTCTTCCGATCTCAAGATGATTTTCCGTAGGGGATTACC
RR565	primer	RPL7A_2-R pool 2 targeted RT-PCR with adapters	GTGACTGGAGTTCAGACGTGTGCTCTTCCGATCTAAAACTTTTTTCTACGAAGTTACATCGAATTG
RR566	primer	RPS30B_1-F pool 2 targeted RT-PCR with adapters	ACACTCTTTCCCTACACGACGCTCTTCCGATCTACAAAATGGTACGTTAATATTGTGTTAAAATGC
RR567	primer	RPS30B_1-R pool 2 targeted RT-PCR with adapters	GTGACTGGAGTTCAGACGTGTGCTCTTCCGATCTCTTTGAAATTCTCGTCTTTCTTCCTTTTTTG
RR568	primer	RPL30_1-F pool 2 targeted RT-PCR with adapters	ACACTCTTTCCCTACACGACGCTCTTCCGATCTACGCAGAGATGGTCAGTATAACATG
RR569	primer	RPL30_1-R pool 2 targeted RT-PCR with adapters	GTGACTGGAGTTCAGACGTGTGCTCTTCCGATCTGCCTGTTGAAATGTAAACGATAAAAAATAACG
RR570	primer	RPS7A_1-F pool 2 targeted RT-PCR with adapters	ACACTCTTTCCCTACACGACGCTCTTCCGATCTCAAGTCCATCAGAGAAGTATGTTATTAATTTG
RR571	primer	RPS7A_1-R pool 2 targeted RT-PCR with adapters	GTGACTGGAGTTCAGACGTGTGCTCTTCCGATCTCATGATCTAGTAAATCGTTCCCTTCTTC
RR572	primer	RPL33A_1-F pool 2 targeted RT-PCR with adapters	ACACTCTTTCCCTACACGACGCTCTTCCGATCTGCTGAATCCCATAGATGTATGTTAAAACTGATG
RR573	primer	RPL33A_1-R pool 2 targeted RT-PCR with adapters	GTGACTGGAGTTCAGACGTGTGCTCTTCCGATCTCTTGGACCCTTTAGCTGTCTGG
RR574	primer	RPL43A_1-F pool 2 targeted RT-PCR with adapters	ACACTCTTTCCCTACACGACGCTCTTCCGATCTTGAGACAAAAATGTATGATATATTACGCACACG
RR575	primer	RPL43A_1-R pool 2 targeted RT-PCR with adapters	GTGACTGGAGTTCAGACGTGTGCTCTTCCGATCTGAACAGTTTCGTAAGACTAGTTTGCC
RR576	primer	RPS30A_2-F pool 2 targeted RT-PCR with adapters	ACACTCTTTCCCTACACGACGCTCTTCCGATCTGCTCCACCCTGAGAATATGATAGG
RR577	primer	RPS30A_2-R pool 2 targeted RT-PCR with adapters	GTGACTGGAGTTCAGACGTGTGCTCTTCCGATCTGACCATGTTAGTATAGTGAATTTTTGAATTATTTGGC
RR578	primer	RPS14A_2-F pool 2 targeted RT-PCR with adapters	ACACTCTTTCCCTACACGACGCTCTTCCGATCTTTGAAAGTCAGAAACATAAAGACAATTCAACG
RR579	primer	RPS14A_2-R pool 2 targeted RT-PCR with adapters	GTGACTGGAGTTCAGACGTGTGCTCTTCCGATCTCGAGCTTGAACAACGTCTAAATGG
RR580	primer	RPS17A_2-F pool 2 targeted RT-PCR with adapters	ACACTCTTTCCCTACACGACGCTCTTCCGATCTTGATACTCATGTTTTGGCTATAGTTGC
RR581	primer	RPS17A_2-R pool 2 targeted RT-PCR with adapters	GTGACTGGAGTTCAGACGTGTGCTCTTCCGATCTTGGTTCTAACTCTACCCTATTAAAATGACG
RR582	primer	RPL32_2-F pool 2 targeted RT-PCR with adapters	ACACTCTTTCCCTACACGACGCTCTTCCGATCTACATGCCAAAATGAGATGAAATGTCC
RR583	primer	RPL32_2-R pool 2 targeted RT-PCR with adapters	GTGACTGGAGTTCAGACGTGTGCTCTTCCGATCTGTGAGGTAAGGAGGCCATCTAATC
RR584	primer	RPL28_3-F pool 2 targeted RT-PCR with adapters	ACACTCTTTCCCTACACGACGCTCTTCCGATCTGAACAGTCATACTGTCTACTCATTTTACGG
RR585	primer	RPL28_3-R pool 2 targeted RT-PCR with adapters	GTGACTGGAGTTCAGACGTGTGCTCTTCCGATCTCCTTTACCGGCTGTACAAAAAAAATATTG
RR586	primer	RPS29A_3-F pool 2 targeted RT-PCR with adapters	ACACTCTTTCCCTACACGACGCTCTTCCGATCTAATTCAACGGCTTTGCCGAAC
RR587	primer	RPS29A_3-R pool 2 targeted RT-PCR with adapters	GTGACTGGAGTTCAGACGTGTGCTCTTCCGATCTGAGCCATTTTATCTGCAATAATAGGAAACG
RR588	primer	RPS21B_3-F pool 2 targeted RT-PCR with adapters	ACACTCTTTCCCTACACGACGCTCTTCCGATCTTGTGTGGTCTAAGTACACATCTCTAAG
RR589	primer	RPS21B_3-R pool 2 targeted RT-PCR with adapters	GTGACTGGAGTTCAGACGTGTGCTCTTCCGATCTCAGAACACTTTCTTGGAACATATAATTCAACCTAG
RR590	primer	RPL36B_1-F pool 3 targeted RT-PCR with adapters	ACACTCTTTCCCTACACGACGCTCTTCCGATCTGACTGGTATGTTTACCTGAACTAATGAAC
RR591	primer	RPL36B_1-R pool 3 targeted RT-PCR with adapters	GTGACTGGAGTTCAGACGTGTGCTCTTCCGATCTCCAATAGCGATACCTAGAGGAAAAAAATAG
RR592	primer	RPS21B_1-F pool 3 targeted RT-PCR with adapters	ACACTCTTTCCCTACACGACGCTCTTCCGATCTAGGGTCAATTAGTACGTAAATTATAGCAGATG
RR593	primer	RPS21B_1-R pool 3 targeted RT-PCR with adapters	GTGACTGGAGTTCAGACGTGTGCTCTTCCGATCTAAATGGGTTATTTGCATTTTCTTGAATTTGATG
RR594	primer	RPL43A_2-F pool 3 targeted RT-PCR with adapters	ACACTCTTTCCCTACACGACGCTCTTCCGATCTGGTACAATTATGTGAAATGTCTGCTTTATGGG
RR595	primer	RPL43A_2-R pool 3 targeted RT-PCR with adapters	GTGACTGGAGTTCAGACGTGTGCTCTTCCGATCTCTTCTTAGTTCTTTTAGCCCTGTATTCAAAAAAG
RR596	primer	RPS30A_1-F pool 3 targeted RT-PCR with adapters	ACACTCTTTCCCTACACGACGCTCTTCCGATCTGCAAATATGGTACGTAATGCCTCATTAGG
RR597	primer	RPS30A_1-R pool 3 targeted RT-PCR with adapters	GTGACTGGAGTTCAGACGTGTGCTCTTCCGATCTCCCTCGAAAAATCTGTGTCAAGC
RR598	primer	RPS6A_1-F pool 3 targeted RT-PCR with adapters	ACACTCTTTCCCTACACGACGCTCTTCCGATCTAGACAGACTATACATCATGAAGGTATGATTTATG
RR599	primer	RPS6A_1-R pool 3 targeted RT-PCR with adapters	GTGACTGGAGTTCAGACGTGTGCTCTTCCGATCTACGGTTTGTAGTAACAGTATATGTAAACCC
RR600	primer	YBR090C_2-F pool 3 targeted RT-PCR with adapters	ACACTCTTTCCCTACACGACGCTCTTCCGATCTGGGTAGACAATGATGGTAATCTTATAAACCG
RR601	primer	YBR090C_2-R pool 3 targeted RT-PCR with adapters	GTGACTGGAGTTCAGACGTGTGCTCTTCCGATCTGTTCTAAGTTAATTAGTTAGTACTCTTGTCGTGC
RR602	primer	RPL2B_1-F pool 3 targeted RT-PCR with adapters	ACACTCTTTCCCTACACGACGCTCTTCCGATCTAACCACAAAGTTATTGAACAATGGGTATG
RR603	primer	RPL2B_1-R pool 3 targeted RT-PCR with adapters	GTGACTGGAGTTCAGACGTGTGCTCTTCCGATCTGCCAACGTCATTCATAAGTGTAATATGTC
RR604	primer	RPL14B_1-F pool 3 targeted RT-PCR with adapters	ACACTCTTTCCCTACACGACGCTCTTCCGATCTCGACCAAAAGAAGGTATGTTGAACC
RR605	primer	RPL14B_1-R pool 3 targeted RT-PCR with adapters	GTGACTGGAGTTCAGACGTGTGCTCTTCCGATCTGGAAGGAGTTTGCCAGTAACAAAATATG
RR606	primer	RPS14A_1-F pool 3 targeted RT-PCR with adapters	ACACTCTTTCCCTACACGACGCTCTTCCGATCTCCCGCCATGTCTAGTATGTTTAATC
RR607	primer	RPS14A_1-R pool 3 targeted RT-PCR with adapters	GTGACTGGAGTTCAGACGTGTGCTCTTCCGATCTCATCGAAAAAAAAGTTGACAAAATATACTGCC
RR608	primer	RPS25A_2-F pool 3 targeted RT-PCR with adapters	ACACTCTTTCCCTACACGACGCTCTTCCGATCTTGAATATCCATGTCTCTGTTATATGCTCC
RR609	primer	RPS25A_2-R pool 3 targeted RT-PCR with adapters	GTGACTGGAGTTCAGACGTGTGCTCTTCCGATCTGCTTTGGAGGCATGATTTATTAAATGTTCTATG
RR610	primer	RPL17A_1-F pool 3 targeted RT-PCR with adapters	ACACTCTTTCCCTACACGACGCTCTTCCGATCTGCCAACGCTGAAGTATGTCAAG
RR611	primer	RPL17A_1-R pool 3 targeted RT-PCR with adapters	GTGACTGGAGTTCAGACGTGTGCTCTTCCGATCTTTTCTAACAAAATCATAAACACGTAATGGTAATCC
RR612	primer	RPL14A_2-F pool 3 targeted RT-PCR with adapters	ACACTCTTTCCCTACACGACGCTCTTCCGATCTGATGAAGCTACTTGTAAACGATAAGTAAATGTG
RR613	primer	RPL14A_2-R pool 3 targeted RT-PCR with adapters	GTGACTGGAGTTCAGACGTGTGCTCTTCCGATCTCATAAAAGTTGTTAGTAAACGAAATTTTTTCAAAACG
RR614	primer	RPL32_1-F pool 3 targeted RT-PCR with adapters	ACACTCTTTCCCTACACGACGCTCTTCCGATCTGACAATACACTGAACGATAAAAGTATGTGAC
RR615	primer	RPL32_1-R pool 3 targeted RT-PCR with adapters	GTGACTGGAGTTCAGACGTGTGCTCTTCCGATCTCTGCCACTGTCTCTTTGATCG
RR616	primer	RPL28_2-F pool 4 targeted RT-PCR with adapters	ACACTCTTTCCCTACACGACGCTCTTCCGATCTGCGAACTTTGTATTACCATCTCACTG
RR617	primer	RPL28_2-R pool 4 targeted RT-PCR with adapters	GTGACTGGAGTTCAGACGTGTGCTCTTCCGATCTGCTCTCTACAACCATTTGATACAGCG
RR618	primer	RPS30B_2-F pool 4 targeted RT-PCR with adapters	ACACTCTTTCCCTACACGACGCTCTTCCGATCTTGCCTGTAGATAATGACTGAAAAATGAAAAG
RR619	primer	RPS30B_2-R pool 4 targeted RT-PCR with adapters	GTGACTGGAGTTCAGACGTGTGCTCTTCCGATCTCGTGAACTTTAGCCTAAGGAGAATTTG
RR620	primer	ACT1_2-F pool 4 targeted RT-PCR with adapters	ACACTCTTTCCCTACACGACGCTCTTCCGATCTCACTCTCCCATAACCTCCTATATTGACTG
RR621	primer	ACT1_2-R pool 4 targeted RT-PCR with adapters	GTGACTGGAGTTCAGACGTGTGCTCTTCCGATCTATAACCAAAGCAGCAACCTCTAAAC
RR622	primer	RPL24B_1-F pool 4 targeted RT-PCR with adapters	ACACTCTTTCCCTACACGACGCTCTTCCGATCTGCAACAATTTGAATTGAAACGTATGTCG
RR623	primer	RPL24B_1-R pool 4 targeted RT-PCR with adapters	GTGACTGGAGTTCAGACGTGTGCTCTTCCGATCTCGATGTATATTTGCCAATGATGTTCCG
RR624	primer	RPS11A_1-F pool 4 targeted RT-PCR with adapters	ACACTCTTTCCCTACACGACGCTCTTCCGATCTAGAGCTTTCCAAAAGGTATGAATTTAGCG
RR625	primer	RPS11A_1-R pool 4 targeted RT-PCR with adapters	GTGACTGGAGTTCAGACGTGTGCTCTTCCGATCTCTTTATCAAGCCTTCGGCACC
RR626	primer	RPL37A_2-F pool 4 targeted RT-PCR with adapters	ACACTCTTTCCCTACACGACGCTCTTCCGATCTTGTATGAAGACAGAATAGTGAACGAAAGAC
RR627	primer	RPL37A_2-R pool 4 targeted RT-PCR with adapters	GTGACTGGAGTTCAGACGTGTGCTCTTCCGATCTCGAATGAAGGAGTACCCTCTATTTAAAAAG
RR628	primer	RPS29A_2-F pool 4 targeted RT-PCR with adapters	ACACTCTTTCCCTACACGACGCTCTTCCGATCTAGTGTTGCTGACAAATCGCTTC
RR629	primer	RPS29A_2-R pool 4 targeted RT-PCR with adapters	GTGACTGGAGTTCAGACGTGTGCTCTTCCGATCTCCTGTTATTCCGTCCATGCG
RR630	primer	RPS7B_2-F pool 4 targeted RT-PCR with adapters	ACACTCTTTCCCTACACGACGCTCTTCCGATCTTTCATGTGTTCGAGAAAAATAGTAATTCCG
RR631	primer	RPS7B_2-R pool 4 targeted RT-PCR with adapters	GTGACTGGAGTTCAGACGTGTGCTCTTCCGATCTGGTGACATCAATCTAAACAATAAGAATCAAGC
RR632	primer	RPL14B_2-F pool 4 targeted RT-PCR with adapters	ACACTCTTTCCCTACACGACGCTCTTCCGATCTCGGAGATGTTTCTATTCTTTTTTTGCATAAACAAC
RR633	primer	RPL14B_2-R pool 4 targeted RT-PCR with adapters	GTGACTGGAGTTCAGACGTGTGCTCTTCCGATCTGGACCATCAATCAAAACCTATAGTAATTATAACG
RR634	primer	RPS0B_1-F pool 4 targeted RT-PCR with adapters	ACACTCTTTCCCTACACGACGCTCTTCCGATCTCGTTCAAGTATGTACACATATCCCATACG
RR635	primer	RPS0B_1-R pool 4 targeted RT-PCR with adapters	GTGACTGGAGTTCAGACGTGTGCTCTTCCGATCTTCATAATCTTTGACACAGTCGAGGATG
RR636	primer	RPS25A_1-F pool 4 targeted RT-PCR with adapters	ACACTCTTTCCCTACACGACGCTCTTCCGATCTTCAAGCCCTGTTAGTTTTAGTGTATGTATC
RR637	primer	RPS25A_1-R pool 4 targeted RT-PCR with adapters	GTGACTGGAGTTCAGACGTGTGCTCTTCCGATCTCTGTAAATCACCACTAAGTACGTAGTTTCC
RR638	primer	RPL17A_2-F pool 4 targeted RT-PCR with adapters	ACACTCTTTCCCTACACGACGCTCTTCCGATCTGCGGAAAATCCATTATGATCAAGGG
RR639	primer	RPL17A_2-R pool 4 targeted RT-PCR with adapters	GTGACTGGAGTTCAGACGTGTGCTCTTCCGATCTGCATCCAAACCTTTAGCCTGTAATAAAAATAG
RR640	primer	RPL39_2-F pool 4 targeted RT-PCR with adapters	ACACTCTTTCCCTACACGACGCTCTTCCGATCTCCGAAACAGAAATCTAAAGTCGCC
RR641	primer	RPL39_2-R pool 4 targeted RT-PCR with adapters	GTGACTGGAGTTCAGACGTGTGCTCTTCCGATCTCTGAAAGACTTTTGAGCCTAATTAAAAGGG
RR642	primer	ECM33_2-F pool 4 targeted RT-PCR with adapters	ACACTCTTTCCCTACACGACGCTCTTCCGATCTTCTTTTCTTTTTTCTTTGTCGATTACTGGG
RR643	primer	ECM33_2-R pool 4 targeted RT-PCR with adapters	GTGACTGGAGTTCAGACGTGTGCTCTTCCGATCTAGAAGTAGTTGAGTTAGCTGCTTAGATAAAG
RR644	primer	RPL7A_3-F pool 4 targeted RT-PCR with adapters	ACACTCTTTCCCTACACGACGCTCTTCCGATCTTCGCCGACCTTGATTAGAATATTTTCTC
RR645	primer	RPL7A_3-R pool 4 targeted RT-PCR with adapters	GTGACTGGAGTTCAGACGTGTGCTCTTCCGATCTGATTCTGGGGTCAAGATTTTTCTGTAATAATAC
RR646	primer	RPL33A_3-F pool 4 targeted RT-PCR with adapters	ACACTCTTTCCCTACACGACGCTCTTCCGATCTGTTTCTGGGTAACTTATAAAATAATTTGCAGTATCG
RR647	primer	RPL33A_3-R pool 4 targeted RT-PCR with adapters	GTGACTGGAGTTCAGACGTGTGCTCTTCCGATCTGACGTACACTAAAAAAAAAAAAGGAATAAAATCCC

## Sheet: Supplementary Table 6
Genes with introns probed with targeted DMS-MaPseq	Sequence
RPL28	GUAUGUAGUUCCAUUUGGAAGAGGGAAUGAAAGAACCAAGACGGUGACUUUUUUUUUAGUGUUGUGCAACCAAUAUGUCGUGUGUAUAUCAUGGUACAGGAGAAUGUCAAUCAGCUAAGUGUACUCAACAUAUUUCUUUGUGUUUUGAUUGCGAACUUUGUAUUACCAUCUCACUGUUGAGACGGCUUAUUUGAGGUAAUAGCUCGAGUAAAUGUACUCUUCCAUCGCAAACUGAGCAAAAAGAAAGUGUGCAUAGCCUUUGUCAUACUUCUCCUUUAUUAUACCAUGAUAUUCAGAACAGUCAUACUGUCUACUCAUUUUACGGCUAUAAAAGGUAACUUUCAUUUAGAUUAUGGAAAGCACUAAUUAUCGCUGUAUCAAAUGGUUGUAGAGAGCGCA…
RPL7A	GUAUGUAUACGAAAUCGUCUAUUUUAUUACUAUUUCCUAAAGUAUCCAGAGAAGUAUACUAGUUUCCGCAAGUUACGUUGAGAAAAAGGAGCAAUUCUGCUCUAAUAGCAUUUGCACUCACACUUACAUUUAUCUUCAACUUGUGACUAUUCACAAGAUGAUUUUCCGUAGGGGAUUACCUUCACAGGGUCAAAGACAAUUUUAGUUGAUGAAUUUGAGGAAAAAUUUGAAAUAUCUUGAUUGUUGCCAAAAAUUUCAUCGCCGACCUUGAUUAGAAUAUUUUCUCAAAUUUUCAUUUCCUAAGUGUCUCUGUUUCACUCCCUUCAUUCGAAUGAAAAGUGGUGUUUUCAAUUCGAUGUAACUUCGUAGAAAAAAGUUUUACUUGAUGGUCAUACAAAC…
ACT1	GUAUGUUCUAGCGCUUGCACCAUCCCAUUUAACUGUAAGAAGAAUUGCACGGUCCCAAUUGCUCGAGAGAUUUCUCUUUUACCUUUUUUUACUAUUUUUCACUCUCCCAUAACCUCCUAUAUUGACUGAUCUGUAAUAACCACGAUAUUAUUGGAAUAAAUAGGGGCUUGAAAUUUGGAAAAAAAAAAAAAACUGAAAUAUUUUCGUGAUAAGUGAUAGUGAUAUUCUUCUUUUAUUUGCUACUGUUACUAAGUCUCAUGUACUAACAUCGAUUGCUUCAUUCUUUUUGUUGCUAUAUUAUAUGUUUAG
RPS7A	GUAUGUUAUUAAUUUGAAUCUAAACUUAAGAAUAAUGGAGAGUAACAAAGGAAAAAAGUGUGAACGGGACGAUACCAGAAUGUUUCAAUCUAGAAAAGUAUAAAAGAUAAGGACUAGGACUCAAAUGUAUUUGGCUGACUAUCGCCUGAACCUUGAUGCUAAGCAAAUACCAUAUCUUCAAGAAAAAGCCUACUCCAGUGUUUAAGAAGAAGGGAACGAUUUACUAGAUCAUGCUAUACGCAGUAAGGUUCUGAUAGUUAAUUACAAUCGGUCCAAGUUCUAAGCGGUGUCGUCCAUGCAUAUAUCAUUUACAAGUUACUGGCGUCAACUCUUCAAAUAUUCAAAAUAUCACCUAAUCAAACUUACUAACAUUUUCCUUUUUUGUUUUCCUUCUUUUAU…
RPL24B	GUAUGUCGCGUGCCCAUUAGGAAAUGAGAGAAUAUUGAGGACAACGAGGAGCUUCGCAGUGUAGGAAUUGAGAAAGAAGCGACCAUUUGAACAAUGCUGAGGUUAAUAAGAGGCCCACGAUAAAGGCGUUAUAUUAAUCAACGUUGAACAUCUUCCCAGAAAAGUACAUGCGAAUAAAUCAGGACCGUCGAAAGACGUACGGAACAUCAUUGGCAAAUAUACAUCGGGAUCUGUUGGAUAUGCUUGUCGUGAUGAAAUACUGUUCUCGUUGUCGGCUUGAUAAAUUUUCUCCCAUUUAAAACUCUUUGAACCAAAAUUGUGUACUAACAUCAAUUUGUAUAUAAACCAUGAGUGUAUUUCACCUUGUGGUUUUUCACAGCUUUUUAAUUUAG
RPS11A	GUAUGAAUUUAGCGAUAAUGUCUCAAGGGAUUUAAAGAAAUUUUACCUAAAGUAACUUUGCUGAUAUAUAUCGUCUGAGGAAUUGUUUAGAAUAGAUGAAAACUUAGCAGGUAUCCUAUUGAAUUCUUAGCAUGUUUAUUGUUACGACUAAUAGAAUUUGCCAGUCAAAAUUUACAAUAUUUGCGUUAAUUAACUACAAAACCGGCGGUGCCGAAGGCUUGAUAAAGGUAGCACAUUUUUAUACUGAUUCAUUACGUUUACGAUAGUUGAUUGGGUAAAAUUUCUUUUUAUUUCACUUAUGCGAAUAACUUACUAACCUUUGUAUCAUCCUUUUUUUAG
RPL37A	GUAUGUAGUAGGACAUUGAGAAUAAAACUGUGAACCUGUUAUUGACGACCGUGGAGAAAUGUUAUGAUUAUCUGAAGAGAAAUAUCGGAACGCAUGCACACCAAAUUUAUACUUAGCAAGACUGGACGAUACGAGACUGGUAUACUUGUAUGAAGACAGAAUAGUGAACGAAAGACAUGCGCAUGACAACAAAUUUACCGUAUAGAAGAAAUAUUCUGCUUGUAUGCCUGAGGGAACUCGAAAGGAUCAAUUUCAAUGGCGUUGUAACAGUCACGAAAAAAGUGUAACUAUAAGAUAAAGCAAAUUGUACUAACAAACUUAACCAAAUUGCACAACAAUUUGAUUUUCUUUUUAAAUAG
RPS29A	GUAUGUACCAAGUUCUAUUCGAAUUUAAAGGUUAUGAGGUACAGGAAGGCUGAAAAAUGAAAACUUCGAGAUGAAAUAAUCCACGUCGAAAGUAAUGCUGAAAACACAAGUAGCUCUGGAUUCAAAUCAUAAGGACGUACAGAAGUGUUGCUGACAAAUCGCUUCUUUUUGAUAUUAGAAUUUCAUUCAAUGAACAACGGAUUGAAGAAUUGUCGUGUCGACAGGAUUGUACAUUUUACCAGGACUGAGGAAUGAAUUCAACGGCUUUGCCGAACAAAUCACGGCAUAACCUGCAGAAUAACAUAACAACAUAGCGCUUAUUAUCAUUGCGUAUGCUGGCUGAAACGAACCUUUCACUGAAUCAGCUCAUAUCGCAUGGACGGAAUAACAGGUAUAAAA…
RPS21B	GUACGUAAAUUAUAGCAGAUGAUGGCGCGCAAAGGAAGAAAGAAGAGGACUGAGUAAGCGUGGACAGACAAGGGAGCAUCGACAGAAAAAUAAAAUUAUAAUAAGUUAAGUGUGCAAGAUUAGUGGUACAAAUAGGGUGGGACCAACAUGGGUUUAUAAUCAUAUUGGUUAGUAAUACAUCAAAUUCAAGAAAAUGCAAAUAACCCAUUUAAAUUGGCACAAGUGUUACCUGAUACUUUAUCAUGUGUGGUCUAAGUACACAUCUCUAAGAAAUGUGGCGUUUUAACGACAAAAUUGGAAUCCCAAGAGAGAUAUGCUGAAAAGACAUCAUAAUUCCGAAUUAGUGGGUUUCCAUAUUCCAGAACUACUCUUAGAACUUUUCUUUCAUUCAUGUGCAGA…
QCR9	GUAUGUUGGUGUGUGUGUGUGCUGCUUCACAUUUCAGGCUAAAAAUGUUAUCCGUGGAAUCUUCCUUAGCCAAGUAUCAUGGGCUUUGGAAAUUAGUUUCCCACCGAUGAGCGCAACGACUUAGCGAAGCUUAUGAAAUUGGUGACAGCAGCUCUAUGAAUAUGUUCCAUGCGUUUCCAUUCAGGUUACUAACAAUGCAUAAAUUAUGAGUAG
RPL33A	GUAUGUUAAAACUGAUGACGAGAAGACAUUAAAAAUAUUUUGUGCUAGUAAUUUGGAAUUUUCAAGUGAAACGUUGAUAAUAAAGGAAAAAGCGACUUCAGAAAAGCUACCAGAUCAUAUACGUGGUGACUAAAAUGUGCAAGAAUAUAGAAAGUGUAAGAUGAAUGCAAAACUCAGAUUUAACACCAGACAGCUAAAGGGUCCAAGUAGAACAAAUCAAGUAUACCAGAACUAUAUCUAAGUUUUAUCUUUAUAAUAAAAGAGUCUACUAUCGUUUCUGGGUAACUUAUAAAAUAAUUUGCAGUAUCGAAAUUUACGAGAUCACAUUUACCAUCGAUAUCCAAUUUGACUGUUAAAAGCUCUAAAUUAUGGCAUUCUUCGACAAUGGAGAAGCCUAAG…
RPS7B	GUAUGUUAAAAGUUAUAUAAUUUGGAAGCAGCAACAUUGUGAUUUCUUCUAAAGGGGUUCUUUGCAGUAAUUUUUUCAAAAAAGAGUGAUUUUGAGCAGUAUCUGUAUGAAAUUUUCAUGUGUUCGAGAAAAAUAGUAAUUCCGAGAGCUGUCAAUACCAUGAACGUUGCGAUGAGCCUUUGAACUAUAAAGGCCUCCUUGGUCAGUACCAAUAUCGAUGAAUAAAAUAGAAGCACGCGAAAAAGACCUUACCCCAAGGAGAAGAAUCACAAACCCUUUUUUGUUAUGAAUGAACCAAUUCAGUUACUAACUUUAUUUCAACGCUGCUUGAUUCUUAUUGUUUAG
RPS6A	GUAUGAUUUAUGAUACUAUUAUUGAGGGGCAACAGAGAACUUUAUAUGUGGAAAAAUGGCAUGAAAGUUUGAAAGUGAGAAAGAACUAAACAGAACCAGACGUCGUAAAGAUUUUAGAAAUUUUUUAUGGAAAGAAGCAGGAAGACUACCAUAUACUAAUUGAUGCGUUUGUGGCGUUAUUUUUAAACAAACAGAGCGGGUUUACAUAUACUGUUACUACAAACCGUGAAAUUGAAGCAGUUCAUAUACUUGGAGUAUAGUCAAUAAAAGACAAGCUUUUUCAUCUUCCACUUAAUAAUUUCUCUAGAGUAAUAAACUUCACCCUAUUCAAACAUUAAUUUUGCAAUAGUAUACUAACAAAUUUUCUUAAUAACCUGUUGAAAAUUUAAAAUAG
YBR090C	GUAUGUAAGGCGCUGGGUGAGCCCAGCGGACGAGGAUGGGCUUAAUAAGAACGUACAGUUUAGCACAGCUAGAACAGGAUACAGCUAAGGGCAACUCUGCUUUUCGGGAGAAGUUAAAGAGGGGUAGACAAUGAUGGUAAUCUUAUAAACCGGCUACAAUGAAGGUUGUAGCAGCAAGGAAGAUGAUAUUUUAAUACGGUUCAGGUGAAAUGAAAUAGCCGCCCAUAACGGCAUGCUCAAGUUGUAAGUCAGGACUCUAGCUUUCUACUGUAGUAUCCUCUAAAGGACUGCUGUUCUGUGCACCCCCUUCCUUUGUUUAUCAUAGCGCACGACAAGAGUACUAACUAAUUAACUUAG
RPL2B	GUAUGUUUUUAUUAUAUCGCAUAAUUAUGGCAAAUGUUAUGAAGGAUUCCUCUAUGACUUAGAUGUUUUGAAUCGGUACAUUUUAUUUUCAGUAUCCUUCUGCAUAUUACAAGGCAACAUAGCAGCGGACAAGAAAGCUUUUUUGAUGUUCGUCUUCGAAACGAUUACUAUCAGGGUCUUUUAAAUGCUAUAUCGGGACUUAUUGAAAUUGACAUAUUACACUUAUGAAUGACGUUGGCUAUCAAAGUAUGAGAAUAAGCCUUUCCUACUAUUUUGUAUCAUGACAACAGGGUUCUGUCGCUUUGAAUGCGGCCUUUUACUUUGCCAUAUUUUGAUAAUGAAAAAACUUUCGAGAAAUAUUUACUAACAGGAUCGAGAAUUUUUUUCCUCAUUUAAACAG
RPS0B	GUAUGUACACAUAUCCCAUACGAUUAUGUUCUAUAGAUGAUAAUAGGUCUCGAAAAGAAUAUGUCCCCGAUUUAAUCAUAUUUGGAGGUCAGAGGACCAAAGGUAAUUUCAGAGGAAUUUUGAACACGCCGGGUUUAGAAGAGUUAGAAUUUCACUUCUUAGUGAGGGUAAGGAGAAGAAACUCAAUAAGAAUAUACAUCCUCGACUGUGUCAAAGAUUAUGAACUCCGAUGAAACAGUAAAACGUCAAAAAAUUCCACGGGAUAUAAUUCGGUACUUUAUUGGAUAUGGAAGAAAACAUUAUAUAUGCACAAAUGAACGCUCUUACUAACAUAAUUUAUCUUUCCUCUCUUUUUUUAG
RPS17A	GUAUGUUAAUAUGGACUAAAGGAGGCUUUUAAGGACACGUAAUAUUGAGUCGACAUGCGCAAUAAAGUCAUACAAUAAAUAAGUUAAAGAAAACAUAUGACGAUAUUUUCAGACGAUAUGGAACUGCGAUACCGAAAAAGUGGUGUGAUUGAAAUGAUACUCAUGUUUUGGCUAUAGUUGCAGUGGCUUUCCAAAAAAUUGGGAGUUAAAAUGCCUAUAGCAGUAUCACCGGAGAUUCAGUCUCUUGUGGAUCUUCUUUUUGCAUAGUUGAACAAGGGAUAAUAUGGCGCCAUGAACUGCCUCUACACAUUAUAAUGUGUUUUUGAUAUCAGUAUACUAACAAGUUGAAUUGCAUUUACAAACUUUUUAUUUUGUAUUGCUUUUCGUCAUUUUAAUAG
RPL14A	GUAUGUUAAAUCCGGAAAACCUAUCAUCGAUUUGAGGAGGGAAAUGAACGAGGAAUGAGAUUUAGGCUACGAAAAAGUGCUGGCAAAUAUCCAAUCCGUUACCAUGGAUGAAGCUACUUGUAAACGAUAAGUAAAUGUGAAAAUACACAUUGCGAUAGAGAUACAAAAAAGUCUUUAUUUCCCUGUUGGAGUGGCCUAUAGUGGAUUAUUUAUUUAUUUUGCUAGCAGCUUACCUAGUUUCAGAAAGGUGAUGACCCAUAUUUGCGCAGUUAAUUCUUAAAGAGCCUGACCAUGUUUCCUCAAAUAUUAAACCAUGCCUUCCAUCGUUUUGAAAAAAUUUCGUUUACUAACAACUUUUAUGAAUAAUUUUUUUAAAUUAUUUGUUAUAAUUAUUAUAG
RPL39	GUAUGUUAGAAAGAUAUUAUAAAUCCCAGUUAGAUGCUGAACUGAUCAAUAGCAAAUUAUAAACCACAUCCAUCUAAAUGACCUUACCACCUACAAUUUGGAUUUGAAAUAGAAGCAAUGUGUAAAAUAUAGGGAAAGGAUUAGGAGUGUUAACCAUACUAAAAUUUUUCUUAUCCGAAACAGAAAUCUAAAGUCGCCACUACGCAGAUUAAAAUAUGGUCAUAAACUGCUUAUUCUGAGAACUUUUGGUGGUCCAGCGUGGUUUAUGUCAGGUGGUAUUGCCUUGGAUCCGUGAAUGCAUCACAUUGAUGAGUUUGAACAUUGUUACUAACAUUUUUUACAAUUGUACACUUCGUAUGUGCACGAUAUGUUUCCCUUUUAAUUAG
ECM33	GUAUGUACACAUUCUCCUUUUUUUUCAUCUUUUUUUCUUUAUUUGCCUCUUUCCUCACAAAUCUCGAGUAGAUUCGUGGUCCUCUUCAUUCUUUUCUUUUUUCUUUGUCGAUUACUGGGCUUUUUUUCAUAGGUCUCGAUUGACGCGGACGGACAAUGCGAAAAAAAAAAAUUUCCAAAAGAGGAAACGGGUUUCGAGAUCUCGUGAGGAUGGUUUUGGAAUAUUCUUCAAUAUUUCUGCCUGUCAUAGGAUUAGGGCGAGUAAUGAAACAGAAUAAUACAUGUAUAAAUCGAUCGGGAAUACUAACACUACUUUUCUUUAUCUAAGCAG
RPS30B	GUACGUUAAUAUUGUGUUAAAAUGCUCCACGAAACGCUUUUUUUAGGAAACUUGUCCCCAUACAGGAAGAAGGUGUAUUAAAAGGGAAAACUACGAUCAAAGUAAUAUUUUGAAUAGGAAAGAUUGCCCCAUGAUAAUAUUAAUAAUCCAUCAAAUGCCUGUAGAUAAUGACUGAAAAAUGAAAAGAAAAUAAAAUAUUGUAUCAUUAUUAUGUUGAGAUGUAAAUGUACAAAAAAGGAAGAAAGACGAGAAUUUCAAAGGACGAUUAUUCUCGUUAAUAUUCACAACAUGUUGAAUAUAGACCUUUCCUAAAAAAUUAGCGUCUGCGUUGCAGUAACUCCAUAACACAAGUCUGAAUAUCUCAUUACUAACAUUAAAUGAAAAAUUUUUUUUUUUUCA…
RPL30	GUCAGUAUAACAUGAUUUUAUAACUAUUUCGCUUUAUUCUUUCAUGGGAUUAGCAAGAAGGCUUGGAAUACAAACAUGAAUUUUCAAAGUUUAUUCCUGCUCUUGUGUUUGAGAGAGUCCGUUCAAAGGAUGCUUCUCCAUGACUGUGAAAUAAAAGUGAGAUAUGCAAAAACUUUGAAUAAUCUACUAACAAGUUAAUACGUUAUUUUUUAUCGUUUACAUUUCAACAG
RPL43A	GUAUGAUAUAUUACGCACACGAUUUACCGUUUGCUUGGAGGAGUAGUGUUUCGUGAUGAAAUAGACUGAUAUAGACAGAAUUCCACAGACUUUUACGAUAUAAAGGGAAAAACAUGAAGUUGAACACCAUAUCUCAAAUGAAUAGGAUCACUGUAAUUCGAUAGGGUACAAUUAUGUGAAAUGUCUGCUUUAUGGGAACUUUCAUUCAUAUACCUGAAGGUGGCAAACUAGUCUUACGAAACUGUUCAGUGCAGAGAUAGAAUUUUGUGGAGAUGCAUAUAGGGAAACAAAGUGGAAUUUAUGCUUGUAUAAUCACCAAUUCGAAACACUAAACCUCGACCUAUUUAGAAUUUCCUUCAAGAUUUACUAACAUAUUUUGAUAUUUUUUCUUUUUUGAAU…
RPS14A	GUAUGUUUAAUCACAUAGUGAACAUUUUUAAAGCAUCUCUAUUUUCCAUUGAUUGUUGUUGAAUGUUUCUGACGACGUGCAAGAUACAUUGAAAGUCAGAAACAUAAAGACAAUUCAACGAAUUCAUUGCCUCCAAAGUAAUUCAUAGCGAUUAGUUGAGCCUAUUGUGUCAAUGGCAGUAUAUUUUGUCAACUUUUUUUUCGAUGGAAAAGCAAAGAUACUAUGUAAGAAUUAAAAAAAAAAACUUUUGGAUACUAACAACAUUACGUUUGAUAUCGUCCGAUAUCGAUUUACUAUUUCCAUUUAG
RPL32	GUAUGUGACAUAUAGAAUGCUAGAAUGAAUAGCCUAGACUGCAUUGUUAUGAGAGCAACGUUUGAUAUUUGUGGCGAUUGGAACAAACAUAGUACAUGCCAAAAUGAGAUGAAAUGUCCAAUUUGAACUGAUUAACAUACACGCGCAAGCUCGUAUUUGUUUACUGGUACACCUAGAGUUAGCCGAUCAAAGAGACAGUGGCAGAUAUAUGGGAAAAUUUUCUCCGGAAGAUUGCAUGCGAGAGUCUCAUAACCAGUCAUUUCCCAAGAUACAAUUCUCGGAGCUGUUAUACUAACAAACUUUUAAUUUUCAUUUUUUUUUUUUUUUGAUUAG
RPL36B	GUAUGUUUACCUGAACUAAUGAACUGUAGAGCAAAAGCAAAAUGAACUGAACCACUAAGCCAACAACAGAAAUACAAACAGGAUGAGAUUAAGCUCCAGAGAUAUGCAAACAUCGUUUAUAUCCUGCACCCAGCGUUGCAGUACUCCGUGGAGUCUUUGUUUAUUUAUUUUGCUCGUAUACUACGUGAGUACUAGUGUGCUUGUUACUAACAUAAGAUAUUCUAUUUUUUUCCUCUAG
RPS30A	GUACGUAAUGCCUCAUUAGGAUUUUAAAAUAUGAAAAAAAUGGACGUUUCAGCGAGGAAUGAAUAACAAGAAAUAGCUAAUUUGAAUAUAUUACUGGUGUUUCAUAUCUAUAUAUACCGCAGAAAAAGAAAUAAAACGCAAUAUAUCUUUAAACUGGCUCCACCCUGAGAAUAUGAUAGGAAACUUUUUAAAUUUGAGUUCUGUUACAUCAAAAACGUAAUUGCUUGACACAGAUUUUUCGAGGGCAACAGCGUGGACUUAACAUAAUGUCGAGUUUAAUAACAACAUUUUUUGACGGAGAGUUAAAAAGGCUUUGAGAAAAUAGCAGAGUGAAGUUUAUUUUUAGCAUCCUUGCUGAUACGCCAAAUAAUUCAAAAAUUCACUAUACUAACAUGGUCA…
RPS25A	GUAUGUAUCUAUAAAUUUGAAACCAAUAUUAGGCGGAUAAGAUGAAAUAGUGACUGGCCAAUCCAGGAUUUAAUAUGUCAUAAAAGCCUGUUCUACCUUAAUGGGAUGAAUAUCCAUGUCUCUGUUAUAUGCUCCAUAGCACAGAUCUAGCUACCCAUGGUACUUUGAGAGAAGGAAACUACGUACUUAGUGGUGAUUUACAGUUAAAUUCAAUCUACAAUUCAAGUCAUUAGCAAAUAGUCUUUAUCCCAAAUUCUACUAGAGUUCGGUUUUUUACUAACAAGUAUGUUUUUACUUUUUACUUUAUCAUAG
RPL17A	GUAUGUCAAGAAUAUUAUAUGUUUAGUACCAGAUGAAACAAGAAUGAGUUGAAAUUCAAAAUGCGCGGAAAAUCCAUUAUGAUCAAGGGAAAUUGAAUAUGAUAAAUGAAUUAUUCAGAAAGUCACAAUUACCAGAUUGGAAUGAACUGUCAAGCUGAAAAGCAACUAAGGAUUACCAUUACGUGUUUAUGAUUUUGUUAGAAAAAUAUUGAAAACUUGAUAUUUCUUUCCGCUAGUUUCAUCUUUUUCAAUUACUUAACCGGAUCAAAAUUUUUUUUACUAACAACAUAACUAUUUUUAUUACAG
RPL14B	GUAUGUUGAACCUAAAACCCACCGUGGACAAACUGAGGAGGAAAUUGUAAGGAAGAGAAAGUCCCCGUAUGUUCAGGGACCGCCAACGACUUCCUGAUUCAUGCCUGAAUAGUGAAACAUGUUAAACAAUGAGUAGAUGCUGAAAUAUGCAAUGGGACAGAGGGCCGGAGAUGUUUCUAUUCUUUUUUUGCAUAAACAACAGUGAAAUUUCUACAUAUUUUGUUACUGGCAAACUCCUUCCCUGGCAGUUAAUAACUCCCAUACUUAAGAAGAUAACUUCAGCACAUGUAGCCAUACCUCCUCAAUUGCCAAAUAAUCUUUUCCUGUUUUCAAAGUAUUUCAAUUUACUAACAACUUUUAUGAAUAAUUUUUUAAAUUAUUCGUUAUAAUUACUAUAG
