# Supplementary material for: Comprehensive analysis of Saccharomyces cerevisiae intron structures in vivo
Source: Nat Struct Mol Biol. 2025 Jun 5;32(8):1488–502. doi: 10.1038/s41594-025-01565-x (PMC12350175; doi:10.1038/s41594-025-01565-x)
Supplement: Supplementary file 5 — Source data for supplementary figures. [file 41594_2025_1565_MOESM5_ESM.zip]

Archive with 120 entries (120 files):
- fig_s1a.txt
- __MACOSX/._fig_s1a.txt
- fig_s1b.txt
- __MACOSX/._fig_s1b.txt
- fig_s1c.csv
- __MACOSX/._fig_s1c.csv
- fig_s3a_left.csv
- __MACOSX/._fig_s3a_left.csv
- fig_s3a_right.csv
- __MACOSX/._fig_s3a_right.csv
- fig_s3b_left.csv
- __MACOSX/._fig_s3b_left.csv
- fig_s3b_right.csv
- __MACOSX/._fig_s3b_right.csv
- fig_s3c_left.csv
- __MACOSX/._fig_s3c_left.csv
- fig_s3c_right.csv
- __MACOSX/._fig_s3c_right.csv
- fig_s10a_panel1.txt
- __MACOSX/._fig_s10a_panel1.txt
- fig_s10a_panel2.txt
- __MACOSX/._fig_s10a_panel2.txt
- fig_s10a_panel3.txt
- __MACOSX/._fig_s10a_panel3.txt
- fig_s10a_panel4.txt
- __MACOSX/._fig_s10a_panel4.txt
- fig_s10b_panel1.txt
- __MACOSX/._fig_s10b_panel1.txt
- fig_s10b_panel2.txt
- __MACOSX/._fig_s10b_panel2.txt
- fig_s10b_panel3.txt
- __MACOSX/._fig_s10b_panel3.txt
- fig_s10b_panel4.txt
- __MACOSX/._fig_s10b_panel4.txt
- fig_s11a.csv
- __MACOSX/._fig_s11a.csv
- fig_s12.csv
- __MACOSX/._fig_s12.csv
- fig_s13a_qcr9.txt
- __MACOSX/._fig_s13a_qcr9.txt
- fig_s13a_rpl7a.txt
- __MACOSX/._fig_s13a_rpl7a.txt
- fig_s13a_rpl28.txt
- __MACOSX/._fig_s13a_rpl28.txt
- fig_s13a_rpl36b.txt
- __MACOSX/._fig_s13a_rpl36b.txt
- fig_s13a_rps9a.txt
- __MACOSX/._fig_s13a_rps9a.txt
- fig_s13a_rps9b.txt
- __MACOSX/._fig_s13a_rps9b.txt
- fig_s13a_rps14b.txt
- __MACOSX/._fig_s13a_rps14b.txt
- fig_s13b.txt
- __MACOSX/._fig_s13b.txt
- fig_s13d.csv
- __MACOSX/._fig_s13d.csv
- fig_s13d.txt
- __MACOSX/._fig_s13d.txt
- fig_s15a_bottom.csv
- __MACOSX/._fig_s15a_bottom.csv
- fig_s15a_top.csv
- __MACOSX/._fig_s15a_top.csv
- fig_s15b_left.csv
- __MACOSX/._fig_s15b_left.csv
- fig_s15b_right.csv
- __MACOSX/._fig_s15b_right.csv
- fig_s15c_left.csv
- __MACOSX/._fig_s15c_left.csv
- fig_s15c_right.csv
- __MACOSX/._fig_s15c_right.csv
- fig_s16_QCR9_heatmap_mRNA.csv
- __MACOSX/._fig_s16_QCR9_heatmap_mRNA.csv
- fig_s16_QCR9_heatmap_RI.csv
- __MACOSX/._fig_s16_QCR9_heatmap_RI.csv
- fig_s16_RPL7A_heatmap_mRNA.csv
- __MACOSX/._fig_s16_RPL7A_heatmap_mRNA.csv
- fig_s16_RPL7A_heatmap_RI.csv
- __MACOSX/._fig_s16_RPL7A_heatmap_RI.csv
- fig_s16_RPL28_heatmap_mRNA.csv
- __MACOSX/._fig_s16_RPL28_heatmap_mRNA.csv
- fig_s16_RPL28_heatmap_RI.csv
- __MACOSX/._fig_s16_RPL28_heatmap_RI.csv
- fig_s16_RPL36B_heatmap_mRNA.csv
- __MACOSX/._fig_s16_RPL36B_heatmap_mRNA.csv
- fig_s16_RPL36B_heatmap_RI.csv
- __MACOSX/._fig_s16_RPL36B_heatmap_RI.csv
- fig_s16_RPS9A_heatmap_mRNA.csv
- __MACOSX/._fig_s16_RPS9A_heatmap_mRNA.csv
- fig_s16_RPS9A_heatmap_RI.csv
- __MACOSX/._fig_s16_RPS9A_heatmap_RI.csv
- fig_s16_RPS9B_heatmap_mRNA.csv
- __MACOSX/._fig_s16_RPS9B_heatmap_mRNA.csv
- fig_s16_RPS9B_heatmap_RI.csv
- __MACOSX/._fig_s16_RPS9B_heatmap_RI.csv
- fig_s16_RPS14B_heatmap_mRNA.csv
- __MACOSX/._fig_s16_RPS14B_heatmap_mRNA.csv
- fig_s16_RPS14B_heatmap_RI.csv
- __MACOSX/._fig_s16_RPS14B_heatmap_RI.csv
- fig_s17b.csv
- __MACOSX/._fig_s17b.csv
- fig_s18a_left.csv
- __MACOSX/._fig_s18a_left.csv
- fig_s18a_middle.csv
- __MACOSX/._fig_s18a_middle.csv
- fig_s18a_right.csv
- __MACOSX/._fig_s18a_right.csv
- fig_s18b_left.csv
- __MACOSX/._fig_s18b_left.csv
- fig_s18b_right.csv
- __MACOSX/._fig_s18b_right.csv
- fig_s18c.csv
- __MACOSX/._fig_s18c.csv
- fig_s19a.csv
- __MACOSX/._fig_s19a.csv
- fig_s19b.csv
- __MACOSX/._fig_s19b.csv
- fig_s19c.csv
- __MACOSX/._fig_s19c.csv
- fig_s19d.csv
- __MACOSX/._fig_s19d.csv
