# Supplementary material for: Comprehensive analysis of Saccharomyces cerevisiae intron structures in vivo
Source: Nat Struct Mol Biol. 2025 Jun 5;32(8):1488–502. doi: 10.1038/s41594-025-01565-x (PMC12350175; doi:10.1038/s41594-025-01565-x)
Supplement: Supplementary file 5 — Source data for supplementary figures. [file 41594_2025_1565_MOESM5_ESM.zip › fig_s1b.txt]

RPG RI ratios
20.500085785365016
5.98950429012755
7.446027655388366
22.231314842261273
22.547894472132047
5.8613663095654385
36.36075036075036
43.83517362778044
42.48850438492534
19.53525109334942
32.04179825376184
21.132430860687514
21.95016525732927
25.174302965725452
48.797626582278475
78.63956397426733
28.531220597040456
32.74731111406188
24.937523166261688
30.68246336996337
66.06527807601461
11.786310857608475
51.41501228189373
12.840424732663847
40.205035774755586
26.999573160320985
24.687247454339744
26.44030612244898
14.684612541579401
27.341508523641046
23.302518186905427
39.964465383694005
19.77103425340871
53.35974344463309
25.428456095360215
41.337523719165084
26.21940737389731
47.0120797554941
45.23616109682948
25.946902654867255
17.784038164002062
64.9030546393231
22.049968027770166
35.89745777171131
23.270290581162328
22.573126350506083
33.38165701123752
13.63217144332559
37.612434972310794
45.630315957872284
25.33530280649926
16.582225766436295
23.27407811741873
28.02064105762035
47.48415236987496
12.058593364273722
19.579690189328744
21.688011555127588
12.381324148488327
6.288410233982069
23.360247067188055
20.456459525756337
12.216028389767853
21.036726656592023
61.970764403879066
29.822450592885374
32.51618656434092
29.499277959030866
86.69634661281441
34.89706316846895
22.919367119645873
17.057517850367358
14.132030178326474
17.727977565160014
21.412900517699732
32.56569543705332
34.540725591321355
22.909023324969798
24.3282625654742
28.609819121447032
30.428938246244705
16.67919740797127
32.53740970072239
18.737910906298
44.41804788213628
18.717005507581423
15.386831491278613
51.64209807195992
22.059842576285806
32.157517016868894
17.567277416259333
6.698129147507787
20.371626297577855
24.559581564584594
24.12931722898782
22.57534619188922
66.20418768149167
4.463892243304495
2.890105652810982
6.753627058299956
30.05634298793908
37.566111809045225
1.4071101625155589
Non-RPG RI ratios
38.206102117061015
43.20763517015028
35.92761502880792
8.290356083086053
26.355105159740923
46.68990668239837
3.366092572658773
15.071577907020945
30.83344428172014
8.761182949395561
23.192051566635364
63.91845493562232
32.23840568187841
16.873232373884264
11.673193404039655
6.855792876088614
9.84700882641386
6.3262488074144745
32.37904731635612
2.612257238386569
31.43440420560748
12.599298440979954
13.008388920711765
8.140202973953818
24.326958140978387
21.72596638382262
12.1562574812353
12.911487530680889
9.960018699494668
7.167344192974869
4.8710919500659395
83.069049780074
27.675501703900036
5.063633407538958
5.905616442609208
9.689556576356988
17.982994406905693
6.269746546366665
28.627837281421833
39.295366251900234
11.873582234382704
2.5832182575741314
2.9869840882765346
4.946852561419325
14.61079917508392
14.02787110112717
13.671373149296667
6.111497545008183
10.778117185008645
3.8272340409166343
2.3071440728448644
2.832374832854083
6.3147729172471445
26.795754915817405
22.693640446182823
7.992108902758373
5.081011359027488
6.95880548602052
5.132448721898473
5.267761960688151
6.655125778906069
7.134208628184884
7.127382832212799
8.417506206454712
5.98994956827778
2.078396308179222
4.315689866560219
13.225410931444609
7.785646519112755
6.976146893948061
1.8219601703087485
6.097132910480938
3.0607442458196505
7.205208070906718
1.736394277320594
6.789170302864411
10.619357456037697
3.166898502431369
8.954190801615292
3.048685351937151
1.5698318533350206
8.50789915155026
5.372373206007273
2.932151508153709
3.09192590388663
3.9099400574479155
9.194064962980654
4.722617542805116
1.8321768215512564
1.8692884028805423
8.009549110935014
2.2221688505052706
20.235036563280836
13.336542564540219
2.3355203708796606
6.929256412849295
4.1720339732814296
1.274183787877663
1.6040251277963449
12.39772981686294
6.5593646993227175
6.340738270759359
1.323124587890156
2.9463457200717853
2.9450911068031913
2.314716680233234
2.625487532797661
2.813848182666805
4.354999152440763
3.8732161369301012
1.935478330797565
3.048501077909146
2.1548286648058017
2.8253690468238593
2.484507950965881
1.1870383837315386
1.6814975699969894
6.376792350542518
4.026570357385062
1.6738222477767108
3.3213230025080613
1.0670421639946324
0.5702087711698378
2.5260188457639936
10.640169443392653
1.2703266505845707
1.0418216034016603
5.908921001773544
6.669150434170383
11.802297270535059
3.6366864234632827
5.277166575320491
7.646444428269889
1.3529338145133438
24.9739214870301
3.098799483998931
3.6069381482161678
2.3989117658211048
