# Supplementary material for: Comprehensive analysis of Saccharomyces cerevisiae intron structures in vivo
Source: Nat Struct Mol Biol. 2025 Jun 5;32(8):1488–502. doi: 10.1038/s41594-025-01565-x (PMC12350175; doi:10.1038/s41594-025-01565-x)
Supplement: Supplementary file 5 — Source data for supplementary figures. [file 41594_2025_1565_MOESM5_ESM.zip › fig_s1c.csv]

5' End	3' End
30948.0	135012
35322.0	134844
37333.0	135671
40342.0	136172
43398.0	136533
46927.0	137991
47644.0	137763
48365.0	136760
49184.0	134971
50335.0	133982
51724.0	131812
53845.0	122375
55843.0	121047
59869.0	117837
69210.0	115973
70779.0	114839
71676.0	113366
72512.0	111794
73685.0	110466
75108.0	106202
79116.0	103180
79916.0	101833
81384.0	97617
83443.0	4672
85108.0	4687
87556.0	4683
89611.0	4591
90569.0	4527
91582.0	4372
1468.0	4267
1504.0	3742
1552.0	3658
1583.0	3525
1657.0	3301
1669.0	3221
1709.0	3097
1771.0	2917
1853.0	2705
1895.0	2441
2091.0	4618
2129.0	4664
2190.0	4630
2263.0	4559
2349.0	4521
2455.0	4402
2486.0	3953
2516.0	3860
2533.0	3747
2571.0	3580
2619.0	3504
2691.0	3176
5273.0	17428
5572.0	17652
5699.0	17711
5813.0	17814
5890.0	17816
6039.0	17816
6105.0	17779
6161.0	17456
6213.0	17330
6311.0	16161
6410.0	15930
6463.0	15537
6521.0	15313
6602.0	15159
6830.0	14966
6974.0	14792
7042.0	14644
7205.0	14111
7235.0	13928
7260.0	13793
4270.0	13683
5046.0	13188
5402.0	3539
5583.0	3551
5694.0	3548
5915.0	3530
6258.0	3512
6757.0	3485
7058.0	3463
7834.0	3438
8396.0	3403
8785.0	3387
8980.0	3370
9294.0	3307
9632.0	3277
9857.0	3237
9989.0	3197
10124.0	3010
10273.0	2966
10531.0	2775
1184.0	2556
1247.0	2462
1313.0	2447
1338.0	2404
1384.0	2326
1482.0	2312
1518.0	2267
1682.0	2244
1720.0	2224
1771.0	2204
1790.0	2179
1885.0	2159
1931.0	2136
2000.0	2090
2025.0	2065
2090.0	2051
2149.0	2030
2186.0	2009
2217.0	1959
1953.0	1918
2040.0	1812
2100.0	1785
2156.0	1767
2199.0	1658
2296.0	2319
2357.0	2294
2370.0	2306
2392.0	2276
2413.0	2266
2499.0	2254
2528.0	2238
2554.0	2217
2576.0	2199
2572.0	2189
2553.0	2164
1692.0	2127
1861.0	2087
1887.0	2068
1911.0	2016
1959.0	1955
2014.0	1919
2056.0	1901
2092.0	1876
2183.0	1835
2236.0	1714
2293.0	1692
2482.0	1644
2535.0	1800
2609.0	1809
2627.0	1825
2688.0	1822
2721.0	1851
2744.0	1885
1777.0	1879
1861.0	1874
1883.0	1819
1898.0	1791
1926.0	1744
1933.0	1723
1947.0	1712
2017.0	1635
2062.0	1530
2083.0	1506
2202.0	1449
2215.0	1411
2215.0	1377
2229.0	1352
2233.0	1367
1051.0	1365
1133.0	1379
1167.0	1380
1203.0	1338
1255.0	1332
1289.0	1167
1309.0	1139
1338.0	1124
1392.0	1092
1489.0	1081
1566.0	993
1596.0	965
1639.0	950
1738.0	936
1821.0	898
1870.0	1605
1914.0	1515
1966.0	1497
2018.0	1452
2079.0	1371
2114.0	1347
2168.0	1291
1584.0	1276
1673.0	1241
1713.0	1224
1734.0	1212
1771.0	1203
1876.0	1168
1931.0	1153
2033.0	1130
2096.0	1119
2164.0	1103
2240.0	1087
2271.0	1073
2292.0	1059
2323.0	1046
2341.0	1028
2358.0	950
2382.0	1925
2411.0	1925
2425.0	1919
1425.0	1916
1492.0	1910
1511.0	1924
1525.0	1936
1549.0	1939
1619.0	1933
1652.0	1884
1698.0	1860
1739.0	1824
1803.0	1787
1843.0	1768
1880.0	1751
1913.0	1735
1942.0	1678
1998.0	1646
2029.0	1600
2043.0	1576
2052.0	1549
2049.0	1508
2056.0	1456
2053.0	1439
2056.0	1418
2077.0	1393
2090.0	1356
2087.0	8793
2107.0	8717
5659.0	8654
5848.0	8485
5931.0	8388
5985.0	8206
6074.0	8055
6199.0	7764
6336.0	7646
6506.0	7575
6539.0	7476
7157.0	7365
7340.0	7147
7482.0	7065
7666.0	6540
1486.0	6088
1561.0	5916
1604.0	5713
1658.0	5619
1705.0	5500
1748.0	5381
1802.0	2311
2047.0	2289
2065.0	2256
2094.0	2257
2106.0	2251
2117.0	2228
2142.0	2197
2155.0	2194
2216.0	2121
2238.0	2069
2104.0	1954
2226.0	1889
2273.0	1852
2324.0	1795
2487.0	1769
2586.0	1757
2599.0	1734
2629.0	1683
2664.0	1637
2677.0	1591
2676.0	1539
2678.0	1500
2677.0	1473
28.0	1435
28.0	2052
28.0	2031
30.0	2014
30.0	1991
30.0	1980
30.0	1927
30.0	1902
30.0	1886
30.0	1863
30.0	1844
30.0	1781
30.0	1761
30.0	1678
25.0	1635
25.0	1607
389.0	1583
446.0	1371
463.0	1327
506.0	1305
517.0	1260
551.0	11
589.0	11
626.0	10
648.0	10
680.0	10
684.0	10
701.0	10
734.0	10
736.0	4
745.0	4
800.0	4
836.0	4
3175.0	836
3368.0	840
3466.0	852
3666.0	876
3810.0	892
4052.0	892
4258.0	892
4319.0	892
4331.0	892
4375.0	892
4387.0	892
4376.0	892
4379.0	892
4393.0	892
954.0	892
1032.0	892
1129.0	892
1183.0	892
1210.0	849
1328.0	4229
1377.0	4213
1388.0	4201
1408.0	4121
935.0	4110
1020.0	4068
1037.0	4041
1058.0	4020
1149.0	3968
1187.0	3895
1219.0	3737
1299.0	3605
1326.0	3343
1423.0	3310
1450.0	3293
1486.0	3261
1509.0	3243
1543.0	3200
1559.0	2911
1620.0	2740
1686.0	1043
1734.0	1043
1793.0	1031
682.0	1008
688.0	1006
713.0	1013
733.0	1000
742.0	1006
765.0	1014
814.0	1022
829.0	982
839.0	948
845.0	937
854.0	917
859.0	869
866.0	855
922.0	822
927.0	800
938.0	794
937.0	735
969.0	717
962.0	708
972.0	678
973.0	2978
988.0	2963
526.0	2827
546.0	2755
557.0	2709
568.0	2656
570.0	2614
575.0	2575
596.0	2500
603.0	2348
639.0	2285
646.0	2189
658.0	2041
676.0	1971
679.0	1706
684.0	988
716.0	991
737.0	1000
754.0	1009
757.0	1013
767.0	999
782.0	1010
793.0	1000
834.0	991
828.0	965
1063.0	962
1142.0	953
1185.0	953
1195.0	862
1256.0	845
1281.0	812
1311.0	752
1334.0	731
1382.0	697
1393.0	1025
1401.0	1051
1416.0	1061
1439.0	1067
1454.0	1069
1466.0	1056
1491.0	1054
1511.0	1043
1514.0	1040
1522.0	1037
1545.0	1013
1559.0	982
879.0	982
897.0	978
938.0	977
939.0	974
969.0	918
988.0	874
1000.0	1653
1005.0	1633
1046.0	1626
1060.0	1620
1077.0	1627
1095.0	1621
1103.0	1557
836.0	1529
860.0	1496
876.0	1437
882.0	1421
886.0	1348
894.0	1335
897.0	1318
902.0	1302
905.0	1284
912.0	1272
914.0	1255
918.0	1212
926.0	1167
934.0	1104
936.0	1076
948.0	980
955.0	888
963.0	884
965.0	875
965.0	869
968.0	865
964.0	866
963.0	857
961.0	847
960.0	831
954.0	813
912.0	797
897.0	791
881.0	748
983.0	725
1035.0	708
1051.0	695
1080.0	681
1091.0	644
1097.0	613
1110.0	965
1126.0	965
1133.0	968
1161.0	964
1182.0	963
1188.0	961
1189.0	960
690.0	954
737.0	912
748.0	897
778.0	881
795.0	873
817.0	863
852.0	839
860.0	831
878.0	817
898.0	775
915.0	754
926.0	707
945.0	693
945.0	666
940.0	652
950.0	635
938.0	613
928.0	605
1091.0	590
1177.0	578
1225.0	574
1316.0	566
1339.0	547
1620.0	531
1671.0	1194
1716.0	1197
1782.0	1205
1874.0	1208
1910.0	1213
1912.0	1252
1928.0	1250
1953.0	1246
1964.0	1247
1978.0	998
1570.0	975
1669.0	964
1699.0	929
1766.0	913
1792.0	890
1880.0	798
1912.0	793
1989.0	792
2049.0	790
2159.0	742
2159.0	732
2148.0	721
438.0	710
455.0	700
461.0	661
466.0	558
475.0	543
497.0	538
502.0	530
502.0	507
503.0	485
505.0	2121
514.0	2108
518.0	2042
521.0	2016
516.0	1973
519.0	1604
508.0	1342
1168.0	1151
1235.0	1133
1247.0	1112
1258.0	1103
1269.0	1086
1284.0	1043
1296.0	2148
1301.0	2127
1387.0	2136
1395.0	2032
1410.0	1990
1429.0	1971
1450.0	1962
1458.0	1901
1491.0	1885
1529.0	1843
1540.0	1818
1543.0	1798
1550.0	1782
1181.0	1774
1345.0	1757
1399.0	1727
1516.0	1689
1636.0	1623
1655.0	480
1662.0	478
1685.0	462
1710.0	460
337.0	459
347.0	457
367.0	432
370.0	418
374.0	414
388.0	407
403.0	381
434.0	369
443.0	367
447.0	343
453.0	338
458.0	334
462.0	329
465.0	323
475.0	309
477.0	307
479.0	281
477.0	1295
471.0	1276
467.0	1273
459.0	1234
458.0	1222
1195.0	1146
1217.0	1074
1245.0	1062
1266.0	1052
1280.0	1029
1306.0	990
1317.0	978
1330.0	964
1349.0	875
1357.0	837
1366.0	766
1386.0	1463
1404.0	1454
1435.0	1443
1479.0	1435
1498.0	1429
1503.0	1411
1514.0	1368
1534.0	1276
1546.0	1183
1557.0	1159
1556.0	1132
1579.0	1120
1595.0	1088
1611.0	1069
20.0	1050
20.0	1036
20.0	1029
20.0	1007
20.0	962
20.0	936
20.0	900
20.0	854
20.0	458
20.0	462
20.0	465
18.0	475
4215.0	477
4688.0	479
4916.0	477
5479.0	471
5707.0	467
5810.0	459
6069.0	458
6191.0	447
6252.0	442
6428.0	438
6506.0	427
6626.0	416
6718.0	416
6800.0	414
7043.0	412
7152.0	410
7227.0	405
7323.0	396
1537.0	392
1679.0	379
1717.0	371
1747.0	356
1802.0	1665
1843.0	1665
1860.0	1663
1896.0	1648
1940.0	1641
1981.0	1628
2001.0	1615
2085.0	1587
2160.0	1558
2210.0	1536
2273.0	1483
2319.0	1429
2353.0	1298
2367.0	1132
2402.0	18
2441.0	18
633.0	18
667.0	18
683.0	17
725.0	15
815.0	15
828.0	13
851.0	12
864.0	12
893.0	10
943.0	10
1208.0	10
1217.0	10
1256.0	8
1268.0	8
1301.0	8
1945.0	8
2105.0	8
2274.0	8
2378.0	8
2494.0	6
2539.0	3533
2625.0	3481
2877.0	3264
2918.0	3240
3083.0	3141
3160.0	3102
3259.0	3082
3301.0	2877
3343.0	2379
3404.0	2274
3474.0	910
1611.0	3189
1638.0	3117
1814.0	3088
2037.0	3050
2089.0	3008
2130.0	2961
2219.0	2931
2291.0	2902
2375.0	2856
2459.0	2836
2944.0	2793
3086.0	2757
3157.0	2652
3295.0	2293
3381.0	2236
3450.0	2210
3516.0	2029
3576.0	1975
3842.0	1873
3942.0	1748
4021.0	1421
4157.0	1395
2406.0	1387
2496.0	1371
2623.0	1348
2681.0	1336
2718.0	1317
2739.0	1306
2749.0	1298
2781.0	1288
2800.0	1256
2822.0	1235
2782.0	1231
2763.0	1207
2753.0	1200
2697.0	1182
2686.0	1169
45.0	1105
46.0	3589
48.0	3641
54.0	3683
56.0	3828
65.0	3835
67.0	3789
69.0	3758
76.0	3738
82.0	3717
82.0	3596
85.0	3571
95.0	3492
122.0	3466
126.0	3447
143.0	3371
143.0	3326
146.0	3172
225.0	3066
240.0	2973
246.0	2975
248.0	3089
252.0	3111
261.0	3194
267.0	3250
267.0	3308
271.0	3348
283.0	3358
289.0	3310
301.0	3260
305.0	3199
309.0	3143
315.0	3115
321.0	3090
325.0	3068
325.0	3002
349.0	2979
354.0	2853
370.0	2605
830.0	2568
896.0	1987
904.0	1936
917.0	1913
920.0	1880
930.0	1881
939.0	1772
950.0	1746
962.0	1687
1037.0	1657
1083.0	1630
1100.0	1536
1100.0	1493
1109.0	1425
1106.0	1330
1110.0	1251
358.0	1120
373.0	247
378.0	257
379.0	263
412.0	268
417.0	275
431.0	281
453.0	282
467.0	282
462.0	282
465.0	282
464.0	282
462.0	282
461.0	282
461.0	282
379.0	282
402.0	282
421.0	280
432.0	381
438.0	406
455.0	406
479.0	407
494.0	393
505.0	389
528.0	385
538.0	382
565.0	375
599.0	362
619.0	354
633.0	351
654.0	333
656.0	323
672.0	312
553.0	305
579.0	304
589.0	300
596.0	287
603.0	1053
618.0	1048
630.0	1032
639.0	1010
645.0	987
645.0	986
652.0	975
658.0	961
668.0	957
683.0	939
687.0	905
691.0	896
692.0	891
695.0	880
683.0	872
684.0	854
490.0	836
496.0	831
521.0	822
533.0	778
557.0	758
560.0	745
569.0	728
573.0	720
590.0	711
597.0	690
598.0	462
596.0	465
592.0	464
582.0	462
572.0	461
4188.0	461
4434.0	441
4533.0	439
4695.0	433
4840.0	427
5044.0	420
5096.0	415
5199.0	414
5398.0	414
5457.0	404
5526.0	395
5640.0	375
5771.0	366
5795.0	344
5836.0	343
1256.0	329
1285.0	740
1340.0	743
1373.0	743
1490.0	745
1510.0	734
1523.0	730
1545.0	720
1641.0	711
1660.0	699
1724.0	675
1731.0	671
1735.0	642
1766.0	630
1765.0	624
1785.0	618
1787.0	589
1816.0	583
12.0	572
12.0	566
12.0	547
12.0	530
12.0	511
12.0	683
12.0	684
12.0	687
12.0	683
12.0	688
12.0	696
12.0	688
12.0	680
12.0	632
12.0	624
12.0	605
12.0	593
12.0	587
12.0	583
308.0	567
328.0	538
335.0	528
340.0	524
345.0	517
348.0	490
353.0	479
355.0	477
358.0	462
363.0	519
367.0	518
369.0	519
377.0	514
380.0	510
382.0	509
389.0	509
391.0	494
393.0	487
392.0	476
258.0	470
290.0	450
298.0	444
305.0	439
320.0	363
340.0	361
356.0	340
383.0	329
404.0	315
408.0	311
417.0	309
423.0	297
436.0	2263
444.0	2215
447.0	2181
454.0	2126
465.0	2073
474.0	2007
494.0	1965
534.0	1815
549.0	1778
582.0	1696
2125.0	1649
2536.0	1619
2573.0	1134
2626.0	1050
2643.0	931
2659.0	1880
2660.0	1887
2707.0	1895
2717.0	1905
2731.0	1904
389.0	1907
441.0	1908
453.0	1867
456.0	1743
472.0	1715
488.0	1658
491.0	1631
496.0	1617
502.0	1582
503.0	1569
508.0	1559
508.0	1496
514.0	1455
521.0	1379
527.0	1335
530.0	12
759.0	12
805.0	12
826.0	12
848.0	12
850.0	12
880.0	12
905.0	12
919.0	12
945.0	12
948.0	12
934.0	12
2384.0	12
2703.0	12
2821.0	12
3167.0	12
3284.0	12
3462.0	12
3670.0	396
3801.0	393
3927.0	398
4000.0	398
4062.0	387
4336.0	338
4419.0	317
4680.0	312
4749.0	307
4926.0	304
5183.0	294
2472.0	291
2667.0	281
2743.0	275
2821.0	261
2863.0	254
3024.0	239
3092.0	229
3118.0	934
3147.0	946
3181.0	964
3243.0	1001
3318.0	1015
3385.0	1036
3443.0	1046
3504.0	1048
276.0	1040
334.0	1035
346.0	1014
355.0	1001
368.0	978
410.0	975
420.0	972
429.0	925
442.0	902
446.0	2083
457.0	2061
468.0	2039
954.0	1988
983.0	1960
1013.0	1851
1036.0	1817
1055.0	1752
1101.0	1710
1172.0	1691
1177.0	1650
1231.0	1620
1257.0	1561
1326.0	1542
1342.0	1489
1362.0	1459
1367.0	1445
1372.0	1371
1402.0	1321
1407.0	1207
1543.0	501
1636.0	493
1682.0	489
1728.0	486
1861.0	469
1878.0	461
1900.0	448
1922.0	440
1951.0	434
1979.0	426
1997.0	420
1998.0	408
1993.0	396
1985.0	387
1967.0	385
822.0	381
899.0	377
919.0	372
961.0	332
1046.0	320
1115.0	297
1130.0	281
1176.0	259
1207.0	736
1244.0	735
1246.0	730
1248.0	727
1247.0	707
1250.0	696
1036.0	701
1089.0	699
1124.0	686
1134.0	639
1146.0	624
1181.0	606
1187.0	598
1205.0	585
1196.0	581
1194.0	557
1185.0	544
1164.0	532
1157.0	490
1144.0	484
1131.0	477
1129.0	460
1092.0	3769
1225.0	3746
1253.0	3756
1283.0	3699
1309.0	3547
1326.0	3393
1344.0	3354
1371.0	3251
1417.0	3196
1560.0	3157
1573.0	3120
1589.0	3092
1618.0	3072
1649.0	3012
1723.0	2975
1752.0	2938
1774.0	2900
1473.0	2858
1566.0	2821
1587.0	2613
1663.0	2314
1675.0	4757
1685.0	4630
1706.0	4545
1736.0	4415
1753.0	4301
1758.0	4220
1754.0	4180
1744.0	4128
1723.0	4019
1705.0	3951
1686.0	3869
1599.0	3765
1587.0	3636
720.0	3343
726.0	3237
734.0	3018
765.0	2911
778.0	2836
787.0	2609
798.0	2504
808.0	2288
827.0	2204
856.0	2146
895.0	1873
895.0	1621
899.0	1629
895.0	1636
893.0	1638
892.0	1643
428.0	1643
433.0	1652
449.0	1639
463.0	1642
467.0	1648
472.0	1623
481.0	1611
523.0	1590
531.0	1587
556.0	1578
567.0	1572
594.0	1545
617.0	1543
667.0	1516
669.0	1481
697.0	1464
253.0	1459
269.0	1444
278.0	1433
355.0	1394
362.0	1330
389.0	1430
396.0	1444
404.0	1439
409.0	1436
415.0	1427
417.0	1408
421.0	1394
428.0	1386
426.0	1376
429.0	1356
435.0	1224
646.0	1184
672.0	1072
771.0	998
788.0	1921
806.0	1845
857.0	1807
897.0	1779
911.0	1730
926.0	1705
932.0	1688
954.0	1591
953.0	1543
958.0	1497
1391.0	1464
1532.0	1448
1566.0	1426
1642.0	1414
1801.0	1398
1838.0	1377
1899.0	1314
1918.0	1286
1999.0	1237
2030.0	1199
2039.0	1099
2063.0	1251
2080.0	1246
996.0	1231
1032.0	1231
1046.0	1238
1050.0	1236
1085.0	1235
1112.0	1219
1149.0	1207
1163.0	1198
1174.0	1185
1176.0	1113
1182.0	1102
1185.0	1093
1180.0	1071
1178.0	1061
1182.0	1055
1182.0	1039
540.0	1010
561.0	994
561.0	974
574.0	933
584.0	916
585.0	898
592.0	722
606.0	718
617.0	711
621.0	709
639.0	701
641.0	683
647.0	675
647.0	677
645.0	681
646.0	667
645.0	623
307.0	613
323.0	594
339.0	590
346.0	575
353.0	565
354.0	551
359.0	529
362.0	435
364.0	432
368.0	410
383.0	373
386.0	1243
388.0	1246
374.0	1247
371.0	1249
366.0	1248
364.0	1262
1247.0	1269
1303.0	1237
1305.0	1231
1310.0	1209
1335.0	1204
1353.0	1190
1394.0	1153
1411.0	1148
1429.0	1133
1435.0	1094
1443.0	1021
1449.0	1015
1439.0	1003
1391.0	923
1385.0	1663
1372.0	1675
1359.0	1685
161.0	1706
177.0	1736
177.0	1753
180.0	1758
184.0	1754
191.0	1744
192.0	1723
195.0	1705
197.0	1686
200.0	1599
209.0	1587
213.0	1550
213.0	1535
223.0	1520
226.0	1505
231.0	1478
233.0	1447
234.0	1418
239.0	1352
251.0	1314
255.0	758
260.0	739
265.0	713
265.0	626
566.0	601
605.0	592
619.0	573
661.0	560
681.0	553
691.0	543
714.0	530
737.0	522
749.0	502
766.0	492
785.0	461
796.0	450
801.0	430
869.0	424
892.0	418
25.0	399
27.0	713
29.0	712
29.0	712
29.0	712
29.0	712
30.0	709
31.0	702
33.0	697
36.0	692
45.0	688
46.0	665
46.0	642
52.0	623
56.0	619
58.0	614
145.0	606
161.0	593
177.0	573
190.0	566
194.0	516
225.0	426
227.0	429
230.0	435
245.0	442
264.0	434
265.0	437
272.0	441
273.0	443
278.0	439
292.0	429
299.0	428
300.0	426
631.0	421
664.0	414
673.0	411
681.0	411
689.0	402
705.0	402
736.0	394
742.0	389
757.0	378
778.0	353
791.0	344
808.0	1055
810.0	1054
813.0	1056
828.0	1054
831.0	1051
835.0	1061
831.0	1058
825.0	1047
833.0	1041
211.0	1032
216.0	1022
227.0	986
229.0	974
232.0	925
235.0	917
238.0	895
243.0	873
249.0	862
255.0	815
258.0	775
261.0	751
264.0	2070
269.0	2071
276.0	2067
280.0	2019
288.0	1990
294.0	1777
294.0	1751
296.0	1715
295.0	1687
301.0	1677
300.0	1660
300.0	1636
299.0	1625
346.0	1559
374.0	1531
391.0	1399
410.0	1371
449.0	1348
459.0	1262
470.0	992
483.0	985
496.0	943
501.0	954
504.0	951
505.0	957
515.0	935
517.0	900
521.0	881
527.0	859
457.0	833
487.0	821
504.0	798
529.0	718
543.0	708
549.0	633
574.0	625
573.0	616
557.0	597
557.0	582
553.0	628
552.0	633
1478.0	639
1605.0	643
1779.0	638
1868.0	635
1908.0	628
1982.0	618
1991.0	617
2006.0	614
2017.0	607
1991.0	548
1994.0	525
350.0	524
365.0	501
390.0	495
395.0	468
413.0	446
427.0	364
465.0	368
482.0	383
485.0	386
500.0	388
509.0	374
525.0	371
556.0	366
605.0	364
614.0	358
629.0	350
634.0	347
647.0	337
677.0	330
759.0	322
762.0	318
760.0	316
288.0	308
305.0	303
315.0	291
324.0	278
331.0	1571
367.0	1551
394.0	1538
417.0	1533
424.0	1525
430.0	1474
431.0	1461
437.0	1450
442.0	1416
460.0	1391
348.0	1261
374.0	1203
382.0	1192
400.0	1164
418.0	1099
420.0	887
434.0	833
449.0	765
456.0	724
474.0	305
519.0	312
524.0	315
247.0	314
266.0	318
273.0	318
276.0	322
295.0	323
303.0	324
314.0	321
320.0	321
338.0	303
362.0	297
368.0	296
370.0	292
371.0	292
372.0	291
374.0	287
378.0	283
376.0	281
1070.0	279
1132.0	269
1149.0	262
1182.0	1067
1220.0	1061
1230.0	1061
1240.0	1049
1250.0	1011
1268.0	1002
1281.0	915
1301.0	906
1322.0	885
1345.0	880
1374.0	815
1398.0	786
1417.0	778
1464.0	701
1550.0	63
1579.0	70
1607.0	70
1137.0	73
1186.0	73
1222.0	74
1240.0	74
1265.0	74
1279.0	74
1324.0	74
1338.0	74
1341.0	74
1352.0	74
1364.0	74
1369.0	74
1372.0	74
1377.0	74
1376.0	74
1383.0	74
1377.0	70
1379.0	70
1367.0	318
1343.0	324
651.0	325
687.0	333
725.0	325
748.0	323
759.0	313
771.0	311
782.0	308
812.0	308
824.0	307
849.0	305
861.0	303
898.0	296
325.0	295
342.0	292
354.0	276
357.0	274
370.0	274
402.0	269
427.0	263
437.0	839
444.0	826
460.0	831
484.0	827
494.0	829
505.0	824
521.0	834
547.0	798
553.0	793
572.0	786
582.0	765
285.0	758
318.0	755
335.0	749
350.0	741
358.0	726
360.0	716
361.0	686
373.0	655
400.0	641
402.0	606
412.0	269
419.0	276
424.0	280
434.0	288
441.0	294
451.0	294
455.0	296
456.0	295
474.0	301
683.0	300
695.0	300
720.0	299
740.0	298
755.0	298
770.0	296
785.0	296
806.0	296
834.0	296
836.0	293
839.0	291
847.0	287
854.0	287
868.0	284
911.0	264
920.0	572
918.0	568
230.0	547
243.0	541
248.0	537
251.0	520
259.0	514
263.0	511
272.0	507
276.0	497
279.0	482
283.0	476
290.0	471
296.0	447
297.0	446
299.0	439
302.0	406
305.0	402
318.0	396
326.0	573
328.0	557
336.0	557
349.0	553
361.0	552
980.0	544
1024.0	537
1052.0	526
1061.0	525
1069.0	521
1101.0	491
1119.0	485
1137.0	467
1190.0	434
1200.0	356
1220.0	2001
1249.0	1978
1232.0	1968
1226.0	1940
1197.0	1924
1182.0	1898
1187.0	1878
530.0	1845
554.0	1815
564.0	1799
568.0	1749
570.0	1731
576.0	1681
582.0	1647
586.0	1636
590.0	1505
606.0	1456
623.0	1437
629.0	1393
634.0	1345
656.0	1323
670.0	1260
674.0	1156
394.0	1160
404.0	1159
414.0	1166
421.0	1168
435.0	1143
438.0	1140
451.0	1135
461.0	1070
461.0	1031
464.0	968
478.0	957
480.0	934
483.0	888
489.0	814
492.0	366
490.0	359
489.0	356
541.0	341
571.0	344
587.0	341
610.0	336
620.0	334
630.0	329
642.0	318
645.0	308
659.0	286
665.0	265
697.0	252
703.0	246
716.0	227
738.0	225
739.0	221
740.0	218
759.0	209
769.0	208
387.0	207
408.0	204
408.0	204
415.0	198
425.0	186
427.0	1132
427.0	1149
429.0	1186
458.0	1182
459.0	1175
464.0	1191
469.0	1175
471.0	1154
460.0	1147
466.0	1144
465.0	1137
276.0	1131
306.0	1109
315.0	1085
323.0	1067
339.0	1051
348.0	1015
369.0	989
377.0	378
380.0	376
386.0	371
392.0	368
407.0	366
407.0	363
414.0	359
421.0	357
422.0	345
417.0	339
417.0	334
418.0	334
1023.0	323
1075.0	318
1089.0	313
1117.0	312
1134.0	306
1176.0	299
1206.0	265
1265.0	255
1304.0	1351
1376.0	1333
1393.0	1311
1426.0	1287
1454.0	1252
1502.0	1237
1531.0	1210
1556.0	1200
1567.0	1188
1596.0	1151
1619.0	1137
1654.0	1075
326.0	1063
351.0	1051
360.0	1000
390.0	968
408.0	884
413.0	861
424.0	847
445.0	814
454.0	792
471.0	1058
493.0	1027
495.0	1004
503.0	997
524.0	961
521.0	948
522.0	921
317.0	902
330.0	872
338.0	829
359.0	780
370.0	757
376.0	734
382.0	699
391.0	676
405.0	609
407.0	598
418.0	580
422.0	550
429.0	532
436.0	524
438.0	515
447.0	513
452.0	503
451.0	495
452.0	482
458.0	779
464.0	792
469.0	766
473.0	772
476.0	774
340.0	772
367.0	766
384.0	758
393.0	741
403.0	735
410.0	732
414.0	726
416.0	719
419.0	703
428.0	673
432.0	650
445.0	642
455.0	634
469.0	629
475.0	611
475.0	599
476.0	578
480.0	772
483.0	777
482.0	771
1003.0	770
1092.0	772
1152.0	770
1177.0	728
1239.0	721
1244.0	699
1284.0	690
1289.0	683
1295.0	671
1305.0	646
1321.0	624
1331.0	578
1337.0	551
1357.0	525
1331.0	907
1395.0	914
1410.0	915
1419.0	911
1446.0	917
1458.0	917
1528.0	911
1578.0	903
1605.0	896
1591.0	857
1564.0	837
1552.0	773
1539.0	714
322.0	707
340.0	704
345.0	686
365.0	682
382.0	676
404.0	659
409.0	656
446.0	626
455.0	864
458.0	854
463.0	846
468.0	842
473.0	803
469.0	789
280.0	766
305.0	730
306.0	713
310.0	706
315.0	700
317.0	665
335.0	647
342.0	631
345.0	616
346.0	611
351.0	608
353.0	591
358.0	531
365.0	492
379.0	488
381.0	454
394.0	429
403.0	401
415.0	403
412.0	396
268.0	391
294.0	388
299.0	380
304.0	375
309.0	372
311.0	370
318.0	367
320.0	356
323.0	347
337.0	344
341.0	344
335.0	337
335.0	327
328.0	312
263.0	304
283.0	303
314.0	288
319.0	1226
325.0	1197
327.0	1182
328.0	1187
329.0	1164
335.0	1137
372.0	1120
370.0	1080
339.0	1031
342.0	1006
542.0	988
593.0	970
608.0	947
646.0	938
658.0	911
686.0	896
696.0	889
718.0	878
751.0	865
759.0	857
783.0	839
795.0	831
801.0	824
812.0	807
827.0	777
827.0	736
842.0	722
851.0	682
871.0	678
876.0	671
892.0	671
660.0	676
692.0	669
706.0	639
732.0	615
752.0	603
763.0	592
786.0	581
805.0	571
810.0	560
832.0	543
843.0	435
845.0	431
844.0	411
828.0	450
474.0	446
486.0	436
492.0	424
498.0	425
516.0	428
527.0	426
535.0	418
545.0	413
610.0	406
614.0	401
619.0	400
623.0	395
626.0	391
635.0	380
649.0	367
648.0	365
652.0	359
648.0	350
646.0	346
149.0	336
170.0	329
174.0	318
179.0	311
183.0	311
187.0	292
187.0	832
195.0	840
210.0	844
210.0	853
214.0	857
220.0	859
222.0	875
224.0	898
229.0	893
233.0	892
233.0	885
234.0	855
241.0	834
245.0	824
253.0	813
251.0	796
242.0	779
235.0	764
250.0	724
253.0	702
91.0	461
94.0	461
95.0	463
97.0	468
97.0	472
97.0	479
97.0	477
98.0	457
98.0	442
98.0	435
98.0	432
100.0	421
102.0	417
104.0	394
105.0	373
111.0	363
111.0	340
110.0	329
110.0	309
106.0	427
106.0	428
355.0	432
371.0	428
375.0	427
388.0	429
403.0	430
407.0	416
416.0	414
426.0	399
494.0	394
494.0	390
502.0	385
507.0	384
512.0	361
519.0	347
530.0	344
571.0	338
611.0	331
616.0	311
361.0	1810
396.0	1811
415.0	1816
441.0	1827
498.0	1828
534.0	1828
561.0	1821
[truncated: 3,547 more rows]
