# Supplementary material for: Comprehensive analysis of Saccharomyces cerevisiae intron structures in vivo
Source: Nat Struct Mol Biol. 2025 Jun 5;32(8):1488–502. doi: 10.1038/s41594-025-01565-x (PMC12350175; doi:10.1038/s41594-025-01565-x)
Supplement: Supplementary file 5 — Source data for supplementary figures. [file 41594_2025_1565_MOESM5_ESM.zip › fig_s3a_left.csv]

no pladB reactivity	pladB reactivity	pladB rep1 reactivity	pladB rep2 reactivity
nan	nan	nan	nan
nan	nan	nan	nan
0.0	0.217	0.217	0.167
nan	nan	nan	nan
nan	nan	nan	nan
nan	nan	nan	nan
nan	nan	nan	nan
nan	nan	nan	nan
nan	nan	nan	nan
nan	nan	nan	nan
0.0	0.533	0.643	0.388
nan	nan	nan	nan
nan	nan	nan	nan
0.0	0.512	0.643	0.336
nan	nan	nan	nan
0.333	0.47	0.531	0.375
0.0	0.617	0.657	0.53
nan	nan	nan	nan
0.167	0.884	0.992	0.712
1.0	0.779	0.853	0.647
nan	nan	nan	nan
0.0	0.54	0.685	0.362
0.333	0.687	0.727	0.595
1.0	0.54	0.671	0.388
nan	nan	nan	nan
0.333	0.73	0.755	0.634
nan	nan	nan	nan
1.0	0.996	1.0	0.815
nan	nan	nan	nan
0.667	0.947	1.0	0.543
0.0	0.302	0.294	0.285
1.0	0.737	0.783	0.634
0.667	0.491	0.685	0.272
0.0	0.561	0.531	0.543
0.333	0.526	0.657	0.375
nan	nan	nan	nan
nan	nan	nan	nan
0.333	0.491	0.615	0.336
nan	nan	nan	nan
nan	nan	nan	nan
nan	nan	nan	nan
0.333	0.779	0.741	0.776
0.0	0.779	0.95	0.556
nan	nan	nan	nan
nan	nan	nan	nan
nan	nan	nan	nan
0.0	0.519	0.601	0.401
0.0	0.323	0.419	0.22
nan	nan	nan	nan
nan	nan	nan	nan
0.0	0.295	0.391	0.181
0.0	0.217	0.217	0.167
0.0	0.47	0.517	0.388
0.0	0.589	0.769	0.388
nan	nan	nan	nan
0.0	0.526	0.615	0.401
0.0	0.217	0.217	0.167
1.0	0.758	1.0	0.466
0.667	0.512	0.573	0.414
0.0	0.687	0.755	0.53
0.0	0.54	0.643	0.401
nan	nan	nan	nan
nan	nan	nan	nan
nan	nan	nan	nan
nan	nan	nan	nan
0.667	0.856	0.825	0.815
0.333	0.596	0.741	0.414
0.167	0.737	0.713	0.699
0.667	0.463	0.391	0.492
nan	nan	nan	nan
0.167	1.0	0.769	1.0
0.0	0.554	0.503	0.569
0.0	0.835	0.894	0.712
0.333	0.568	0.713	0.401
nan	nan	nan	nan
nan	nan	nan	nan
0.667	0.372	0.363	0.349
0.667	0.47	0.475	0.427
0.333	0.428	0.615	0.22
nan	nan	nan	nan
0.333	0.73	0.741	0.673
nan	nan	nan	nan
0.5	1.0	0.769	1.0
0.0	0.709	0.545	0.802
0.667	1.0	0.657	1.0
1.0	0.617	0.531	0.673
0.833	0.673	0.545	0.75
nan	nan	nan	nan
nan	nan	nan	nan
0.029	0.011	0.027	0.008
0.025	0.011	0.026	0.008
nan	nan	nan	nan
0.017	0.018	0.041	0.013
nan	nan	nan	nan
0.012	0.014	0.051	0.008
0.017	0.012	0.028	0.009
nan	nan	nan	nan
0.012	0.012	0.024	0.011
0.012	0.013	0.024	0.012
nan	nan	nan	nan
nan	nan	nan	nan
nan	nan	nan	nan
nan	nan	nan	nan
0.025	0.013	0.024	0.01
0.029	0.017	0.031	0.014
0.025	0.026	0.059	0.02
nan	nan	nan	nan
nan	nan	nan	nan
0.079	0.034	0.062	0.029
nan	nan	nan	nan
nan	nan	nan	nan
nan	nan	nan	nan
nan	nan	nan	nan
0.012	0.02	0.026	0.019
0.017	0.011	0.026	0.008
0.012	0.026	0.06	0.02
0.033	0.016	0.029	0.013
0.149	0.071	0.15	0.056
0.012	0.02	0.027	0.018
0.041	0.015	0.024	0.013
nan	nan	nan	nan
nan	nan	nan	nan
nan	nan	nan	nan
nan	nan	nan	nan
nan	nan	nan	nan
0.029	0.03	0.045	0.027
nan	nan	nan	nan
nan	nan	nan	nan
0.058	0.035	0.058	0.032
nan	nan	nan	nan
nan	nan	nan	nan
0.041	0.036	0.061	0.031
nan	nan	nan	nan
nan	nan	nan	nan
0.066	0.041	0.064	0.036
nan	nan	nan	nan
nan	nan	nan	nan
0.054	0.067	0.077	0.064
0.054	0.078	0.083	0.075
nan	nan	nan	nan
nan	nan	nan	nan
nan	nan	nan	nan
0.314	0.292	0.259	0.29
0.653	0.571	0.543	0.559
0.893	0.681	0.622	0.672
nan	nan	nan	nan
0.587	0.638	0.53	0.635
0.951	0.809	0.788	0.792
nan	nan	nan	nan
1.0	1.0	1.0	1.0
1.0	1.0	1.0	1.0
0.905	0.873	0.78	0.862
0.98	1.0	1.0	1.0
1.0	0.809	0.941	0.768
0.657	0.523	0.448	0.52
0.599	0.962	0.542	1.0
0.376	0.341	0.326	0.334
0.285	0.226	0.266	0.214
0.248	0.198	0.188	0.194
0.169	0.135	0.141	0.129
0.128	0.098	0.103	0.095
0.079	0.061	0.091	0.055
0.095	0.04	0.081	0.033
0.033	0.025	0.042	0.022
0.05	0.02	0.041	0.016
0.021	0.016	0.036	0.012
0.029	0.016	0.026	0.014
0.041	0.022	0.027	0.02
0.021	0.015	0.027	0.012
0.045	0.029	0.035	0.028
0.014	0.013	0.014	0.013
0.033	0.026	0.031	0.025
0.037	0.023	0.025	0.022
0.05	0.042	0.051	0.041
0.049	0.06	0.053	0.063
0.134	0.088	0.081	0.09
0.128	0.168	0.118	0.18
0.186	0.264	0.227	0.274
0.235	0.337	0.277	0.353
0.328	0.434	0.414	0.445
0.512	0.558	0.629	0.554
0.91	0.984	0.974	1.0
nan	nan	nan	nan
0.991	0.925	1.0	0.922
1.0	1.0	1.0	0.996
0.52	0.711	0.7	0.725
1.0	1.0	1.0	1.0
0.386	0.635	0.511	0.669
nan	nan	nan	nan
1.0	1.0	0.905	1.0
nan	nan	nan	nan
nan	nan	nan	nan
nan	nan	nan	nan
nan	nan	nan	nan
nan	nan	nan	nan
0.239	0.327	0.255	0.346
0.052	0.114	0.079	0.123
nan	nan	nan	nan
0.083	0.098	0.091	0.1
nan	nan	nan	nan
nan	nan	nan	nan
0.023	0.082	0.051	0.09
0.008	0.035	0.036	0.035
0.037	0.031	0.035	0.031
nan	nan	nan	nan
0.003	0.017	0.019	0.017
0.004	0.028	0.029	0.029
0.014	0.018	0.021	0.018
nan	nan	nan	nan
nan	nan	nan	nan
0.01	0.013	0.017	0.012
0.012	0.01	0.018	0.009
nan	nan	nan	nan
0.017	0.007	0.011	0.006
nan	nan	nan	nan
nan	nan	nan	nan
nan	nan	nan	nan
0.006	0.004	0.011	0.003
nan	nan	nan	nan
0.019	0.01	0.026	0.006
0.021	0.006	0.012	0.005
nan	nan	nan	nan
0.01	0.005	0.016	0.003
nan	nan	nan	nan
nan	nan	nan	nan
nan	nan	nan	nan
0.003	0.011	0.026	0.008
nan	nan	nan	nan
0.01	0.004	0.011	0.002
0.008	0.004	0.012	0.002
0.012	0.005	0.012	0.004
nan	nan	nan	nan
0.008	0.004	0.012	0.003
0.003	0.008	0.024	0.005
0.023	0.011	0.036	0.006
0.012	0.008	0.019	0.006
nan	nan	nan	nan
0.008	0.007	0.021	0.004
nan	nan	nan	nan
nan	nan	nan	nan
nan	nan	nan	nan
nan	nan	nan	nan
nan	nan	nan	nan
0.004	0.008	0.024	0.006
0.016	0.007	0.025	0.004
nan	nan	nan	nan
0.004	0.004	0.012	0.002
nan	nan	nan	nan
nan	nan	nan	nan
nan	nan	nan	nan
nan	nan	nan	nan
nan	nan	nan	nan
nan	nan	nan	nan
0.008	0.008	0.025	0.005
nan	nan	nan	nan
nan	nan	nan	nan
nan	nan	nan	nan
0.004	0.009	0.027	0.006
nan	nan	nan	nan
nan	nan	nan	nan
0.012	0.009	0.033	0.005
0.016	0.01	0.03	0.006
0.173	0.634	0.637	0.624
nan	nan	nan	nan
0.26	0.244	0.225	0.264
0.952	0.556	0.532	0.582
0.866	0.703	0.697	0.708
nan	nan	nan	nan
nan	nan	nan	nan
0.693	0.399	0.335	0.468
0.346	0.31	0.329	0.282
nan	nan	nan	nan
nan	nan	nan	nan
0.087	0.233	0.201	0.27
nan	nan	nan	nan
nan	nan	nan	nan
nan	nan	nan	nan
1.0	0.502	0.554	0.444
nan	nan	nan	nan
1.0	0.62	0.642	0.594
0.346	0.665	0.735	0.594
nan	nan	nan	nan
0.0	0.241	0.231	0.252
0.0	0.447	0.406	0.474
0.173	0.691	0.703	0.696
0.433	0.634	0.527	0.756
nan	nan	nan	nan
0.346	0.579	0.571	0.57
nan	nan	nan	nan
nan	nan	nan	nan
nan	nan	nan	nan
0.173	0.617	0.626	0.612
0.346	0.422	0.461	0.378
0.173	0.356	0.285	0.426
0.173	0.376	0.34	0.414
0.346	0.456	0.434	0.498
0.26	0.316	0.274	0.36
nan	nan	nan	nan
nan	nan	nan	nan
nan	nan	nan	nan
0.0	0.528	0.543	0.498
nan	nan	nan	nan
nan	nan	nan	nan
0.173	0.333	0.445	0.232
0.173	0.513	0.456	0.564
nan	nan	nan	nan
0.26	0.233	0.201	0.232
0.346	0.393	0.401	0.384
nan	nan	nan	nan
0.519	0.706	0.796	0.606
nan	nan	nan	nan
nan	nan	nan	nan
0.519	0.663	0.73	0.594
nan	nan	nan	nan
0.0	0.846	0.807	0.882
nan	nan	nan	nan
0.26	0.869	1.0	0.66
nan	nan	nan	nan
0.26	0.995	1.0	0.924
0.519	0.663	0.67	0.678
nan	nan	nan	nan
0.26	1.0	1.0	0.954
0.173	0.731	0.637	0.84
0.26	0.628	0.499	0.774
0.519	0.829	0.779	0.876
nan	nan	nan	nan
nan	nan	nan	nan
0.346	0.706	0.785	0.618
nan	nan	nan	nan
nan	nan	nan	nan
0.346	0.671	0.571	0.792
0.087	0.565	0.45	0.684
nan	nan	nan	nan
nan	nan	nan	nan
nan	nan	nan	nan
0.0	0.903	0.779	1.0
0.779	1.0	0.84	1.0
0.173	0.275	0.241	0.312
nan	nan	nan	nan
nan	nan	nan	nan
nan	nan	nan	nan
nan	nan	nan	nan
0.952	1.0	0.928	1.0
nan	nan	nan	nan
1.0	0.663	0.67	0.666
nan	nan	nan	nan
nan	nan	nan	nan
nan	nan	nan	nan
0.26	0.809	0.708	0.912
nan	nan	nan	nan
nan	nan	nan	nan
nan	nan	nan	nan
nan	nan	nan	nan
nan	nan	nan	nan
nan	nan	nan	nan
0.519	0.817	0.757	0.876
0.204	0.667	0.614	0.658
0.407	0.474	0.516	0.403
nan	nan	nan	nan
nan	nan	nan	nan
0.102	0.244	0.222	0.228
0.204	0.474	0.49	0.397
nan	nan	nan	nan
0.351	0.456	0.394	0.449
0.234	0.316	0.227	0.327
nan	nan	nan	nan
0.234	0.681	0.667	0.584
0.585	0.631	0.553	0.584
nan	nan	nan	nan
nan	nan	nan	nan
nan	nan	nan	nan
nan	nan	nan	nan
nan	nan	nan	nan
0.468	0.94	0.864	0.834
nan	nan	nan	nan
nan	nan	nan	nan
nan	nan	nan	nan
nan	nan	nan	nan
nan	nan	nan	nan
nan	nan	nan	nan
nan	nan	nan	nan
0.0	0.308	0.341	0.224
1.0	0.909	0.773	0.878
0.0	0.962	0.705	1.0
0.936	0.673	0.493	0.693
0.0	0.62	0.675	0.455
nan	nan	nan	nan
0.234	0.94	0.713	0.968
nan	nan	nan	nan
0.468	0.757	0.652	0.718
nan	nan	nan	nan
nan	nan	nan	nan
nan	nan	nan	nan
0.702	1.0	0.925	1.0
0.702	1.0	1.0	1.0
nan	nan	nan	nan
nan	nan	nan	nan
nan	nan	nan	nan
nan	nan	nan	nan
nan	nan	nan	nan
nan	nan	nan	nan
0.468	0.825	0.864	0.654
nan	nan	nan	nan
nan	nan	nan	nan
0.234	0.734	0.713	0.654
0.819	0.331	0.235	0.359
0.702	0.441	0.288	0.5
0.0	0.593	0.5	0.584
nan	nan	nan	nan
nan	nan	nan	nan
1.0	0.879	0.91	0.725
nan	nan	nan	nan
nan	nan	nan	nan
nan	nan	nan	nan
nan	nan	nan	nan
0.0	0.228	0.197	0.212
nan	nan	nan	nan
0.0	0.236	0.152	0.244
0.468	0.867	0.842	0.737
nan	nan	nan	nan
nan	nan	nan	nan
nan	nan	nan	nan
nan	nan	nan	nan
nan	nan	nan	nan
0.468	1.0	1.0	0.712
0.0	0.3	0.326	0.231
0.234	0.19	0.167	0.18
0.0	0.217	0.114	0.256
0.819	0.616	0.652	0.487
0.585	0.574	0.561	0.481
0.702	0.635	0.622	0.558
0.468	0.449	0.425	0.398
nan	nan	nan	nan
nan	nan	nan	nan
nan	nan	nan	nan
nan	nan	nan	nan
nan	nan	nan	nan
nan	nan	nan	nan
1.0	0.3	0.227	0.314
nan	nan	nan	nan
nan	nan	nan	nan
nan	nan	nan	nan
nan	nan	nan	nan
0.468	0.654	0.788	0.43
0.585	0.475	0.371	0.5
nan	nan	nan	nan
0.0	0.445	0.425	0.385
0.234	0.217	0.311	0.129
0.702	0.247	0.197	0.25
0.234	0.148	0.097	0.129
0.0	0.148	0.097	0.129
0.936	0.894	1.0	0.596
nan	nan	nan	nan
nan	nan	nan	nan
nan	nan	nan	nan
nan	nan	nan	nan
nan	nan	nan	nan
nan	nan	nan	nan
nan	nan	nan	nan
0.702	0.875	0.644	0.93
nan	nan	nan	nan
nan	nan	nan	nan
0.468	0.472	0.318	0.526
nan	nan	nan	nan
nan	nan	nan	nan
nan	nan	nan	nan
nan	nan	nan	nan
nan	nan	nan	nan
nan	nan	nan	nan
nan	nan	nan	nan
nan	nan	nan	nan
0.585	0.339	0.326	0.321
0.0	0.369	0.364	0.333
0.234	0.289	0.311	0.224
nan	nan	nan	nan
0.117	0.148	0.097	0.154
nan	nan	nan	nan
