# Supplementary material for: Comprehensive analysis of Saccharomyces cerevisiae intron structures in vivo
Source: Nat Struct Mol Biol. 2025 Jun 5;32(8):1488–502. doi: 10.1038/s41594-025-01565-x (PMC12350175; doi:10.1038/s41594-025-01565-x)
Supplement: Supplementary file 5 — Source data for supplementary figures. [file 41594_2025_1565_MOESM5_ESM.zip › fig_s3a_right.csv]

0.13699999999999996	0.15600000000000003
0.717	0.28
0.22099999999999997	0.20599999999999996
0.35400000000000004	0.132
0.45999999999999996	0.28300000000000003
0.39699999999999996	0.121
0.0040000000000000036	0.18500000000000005
0.2799999999999999	0.45699999999999996
0.263	0.14900000000000002
0.17600000000000005	0.41300000000000003
0.193	0.28200000000000003
0.15799999999999997	0.27899999999999997
0.446	0.03500000000000003
0.242	0.534
0.15500000000000003	0.15899999999999997
0.18899999999999995	0.010000000000000009
0.26299999999999996	0.327
0.57	0.014000000000000012
0.20400000000000001	0.10099999999999998
0.833	0.23099999999999998
0.23499999999999993	0.31199999999999994
0.29500000000000004	0.014000000000000012
0.19700000000000006	0.04799999999999999
0.09499999999999997	0.395
0.39699999999999996	0.06799999999999995
0.5	0.23099999999999998
0.33299999999999996	0.34299999999999997
0.383	0.14200000000000002
0.15999999999999992	0.20499999999999996
0.018000000000000002	0.019
0.014000000000000002	0.018
0.0009999999999999974	0.028000000000000004
0.002	0.043
0.005000000000000001	0.019000000000000003
0.0	0.013000000000000001
0.0009999999999999992	0.012
0.012000000000000002	0.014
0.012	0.017
0.0009999999999999974	0.03899999999999999
0.045	0.033
0.008	0.006999999999999999
0.006000000000000002	0.018
0.013999999999999999	0.039999999999999994
0.017	0.016
0.078	0.094
0.008	0.009000000000000001
0.026000000000000002	0.011000000000000001
0.0009999999999999974	0.018
0.023	0.026000000000000002
0.0050000000000000044	0.03
0.025	0.028000000000000004
0.013000000000000005	0.012999999999999998
0.024	0.008000000000000007
0.02200000000000002	0.030999999999999972
0.08200000000000007	0.016000000000000014
0.21199999999999997	0.050000000000000044
0.051000000000000045	0.10499999999999998
0.1419999999999999	0.0040000000000000036
0.0	0.0
0.0	0.0
0.03200000000000003	0.08199999999999996
0.020000000000000018	0.0
0.19099999999999995	0.17299999999999993
0.134	0.07200000000000001
0.363	0.45799999999999996
0.034999999999999976	0.008000000000000007
0.05899999999999997	0.05200000000000002
0.04999999999999999	0.006000000000000005
0.034	0.011999999999999983
0.03	0.007999999999999993
0.018000000000000002	0.036
0.055	0.048
0.008	0.020000000000000004
0.030000000000000002	0.025
0.005000000000000001	0.023999999999999997
0.013000000000000001	0.011999999999999999
0.019000000000000003	0.006999999999999999
0.006000000000000002	0.015
0.015999999999999997	0.007000000000000003
0.0010000000000000009	0.0010000000000000009
0.007000000000000003	0.005999999999999998
0.013999999999999999	0.0030000000000000027
0.008	0.009999999999999995
0.010999999999999996	0.010000000000000002
0.04600000000000001	0.008999999999999994
0.04000000000000001	0.062
0.07800000000000001	0.047000000000000014
0.10200000000000004	0.07599999999999996
0.10599999999999998	0.031000000000000028
0.04600000000000004	0.07499999999999996
0.07399999999999995	0.026000000000000023
0.06599999999999995	0.07799999999999996
0.0	0.0040000000000000036
0.19099999999999995	0.025000000000000022
0.0	0.0
0.249	0.15800000000000003
0.0	0.09499999999999997
0.08800000000000002	0.09099999999999997
0.062000000000000006	0.044
0.015	0.009000000000000008
0.059000000000000004	0.039
0.027000000000000003	0.000999999999999994
0.005999999999999998	0.0040000000000000036
0.014000000000000002	0.0019999999999999983
0.024	0.0
0.003999999999999998	0.0030000000000000027
0.002999999999999999	0.005000000000000001
0.002	0.009
0.010000000000000002	0.004999999999999999
0.002	0.008
0.009	0.019999999999999997
0.015000000000000001	0.007
0.005	0.013000000000000001
0.008	0.018
0.006	0.009
0.004	0.01
0.007	0.008
0.004	0.009000000000000001
0.005	0.019
0.012	0.03
0.004	0.013
0.001	0.017
0.004	0.018000000000000002
0.009000000000000001	0.021
0.0	0.01
0.0	0.02
0.004999999999999999	0.020999999999999998
0.003000000000000001	0.028
0.006	0.024
0.461	0.013000000000000012
0.016000000000000014	0.03900000000000001
0.3959999999999999	0.04999999999999993
0.16300000000000003	0.01100000000000001
0.29399999999999993	0.133
0.035999999999999976	0.04700000000000004
0.14600000000000002	0.069
0.498	0.11000000000000004
0.38	0.04800000000000004
0.31900000000000006	0.14100000000000001
0.518	0.007000000000000006
0.201	0.22899999999999998
0.23299999999999998	0.0010000000000000009
0.444	0.014000000000000012
0.07600000000000001	0.08300000000000002
0.183	0.14100000000000001
0.203	0.07399999999999995
0.11000000000000004	0.064
0.055999999999999994	0.08599999999999997
0.16000000000000003	0.213
0.34	0.10799999999999993
0.026999999999999996	0.031
0.04700000000000004	0.017000000000000015
0.18699999999999994	0.19000000000000006
0.14400000000000002	0.136
0.609	0.33999999999999997
0.735	0.07599999999999996
0.14400000000000002	0.008000000000000007
0.74	0.04600000000000004
0.558	0.20299999999999996
0.368	0.275
0.30999999999999994	0.09699999999999998
0.36	0.16700000000000004
0.32500000000000007	0.22100000000000009
0.478	0.23400000000000004
0.22099999999999997	0.16000000000000003
0.10200000000000004	0.07100000000000001
0.04800000000000004	0.07199999999999995
0.33699999999999997	0.0040000000000000036
0.549	0.20400000000000007
0.29799999999999993	0.119
0.4630000000000001	0.04400000000000004
0.067	0.11299999999999999
0.14200000000000002	0.006000000000000005
0.27	0.09299999999999997
0.10500000000000004	0.05499999999999999
0.08199999999999999	0.1
0.44700000000000006	0.08300000000000007
0.04600000000000004	0.030999999999999917
0.4719999999999999	0.030000000000000027
0.09099999999999997	0.10499999999999998
0.263	0.19999999999999996
0.706	0.255
0.289	0.06599999999999995
0.29800000000000004	0.07499999999999996
0.29800000000000004	0.0
0.35699999999999993	0.20999999999999996
0.5	0.05899999999999994
0.48799999999999993	0.124
0.26099999999999995	0.21200000000000002
0.121	0.18500000000000005
0.39899999999999997	0.10499999999999998
0.532	0.28800000000000003
0.04400000000000001	0.012999999999999984
0.20299999999999996	0.16500000000000004
0.01100000000000001	0.08000000000000007
0.06699999999999995	0.06399999999999995
0.019000000000000017	0.02699999999999997
0.7	0.087
0.186	0.35800000000000004
0.10999999999999999	0.129
0.017000000000000015	0.182
0.45499999999999996	0.05299999999999999
0.08600000000000002	0.032
0.04200000000000004	0.404
0.17300000000000004	0.28600000000000003
0.003999999999999948	0.20800000000000002
0.24599999999999994	0.0050000000000000044
0.054999999999999966	0.087
0.030999999999999986	0.056999999999999995
