# Supplementary material for: Comprehensive analysis of Saccharomyces cerevisiae intron structures in vivo
Source: Nat Struct Mol Biol. 2025 Jun 5;32(8):1488–502. doi: 10.1038/s41594-025-01565-x (PMC12350175; doi:10.1038/s41594-025-01565-x)
Supplement: Supplementary file 5 — Source data for supplementary figures. [file 41594_2025_1565_MOESM5_ESM.zip › fig_s3b_left.csv]

no pladB reactivity	pladB reactivity	pladB rep1 reactivity	pladB rep2 reactivity
nan	nan	nan	nan
nan	nan	nan	nan
0.235	0.246	0.243	0.227
nan	nan	nan	nan
nan	nan	nan	nan
nan	nan	nan	nan
0.384	0.552	0.535	0.516
nan	nan	nan	nan
nan	nan	nan	nan
nan	nan	nan	nan
0.235	0.526	0.669	0.349
0.117	0.243	0.272	0.194
0.342	0.47	0.413	0.487
nan	nan	nan	nan
nan	nan	nan	nan
nan	nan	nan	nan
nan	nan	nan	nan
nan	nan	nan	nan
0.085	0.236	0.279	0.182
0.245	0.307	0.335	0.259
nan	nan	nan	nan
0.309	0.482	0.473	0.455
nan	nan	nan	nan
nan	nan	nan	nan
nan	nan	nan	nan
0.096	0.094	0.103	0.078
0.053	0.09	0.099	0.078
nan	nan	nan	nan
nan	nan	nan	nan
0.309	0.212	0.237	0.174
0.213	0.183	0.167	0.18
0.918	0.77	0.996	0.492
nan	nan	nan	nan
0.139	0.169	0.149	0.174
0.064	0.118	0.12	0.107
0.053	0.301	0.301	0.277
0.128	0.305	0.243	0.338
0.715	0.772	0.785	0.694
0.555	0.634	0.628	0.589
nan	nan	nan	nan
0.363	0.553	0.449	0.603
0.224	0.534	0.481	0.543
nan	nan	nan	nan
nan	nan	nan	nan
nan	nan	nan	nan
nan	nan	nan	nan
0.075	0.09	0.083	0.078
1.0	1.0	1.0	1.0
nan	nan	nan	nan
nan	nan	nan	nan
nan	nan	nan	nan
nan	nan	nan	nan
nan	nan	nan	nan
nan	nan	nan	nan
nan	nan	nan	nan
nan	nan	nan	nan
nan	nan	nan	nan
0.491	0.841	0.597	0.993
nan	nan	nan	nan
nan	nan	nan	nan
nan	nan	nan	nan
nan	nan	nan	nan
nan	nan	nan	nan
nan	nan	nan	nan
nan	nan	nan	nan
nan	nan	nan	nan
0.117	0.092	0.097	0.081
0.715	0.963	0.917	0.927
0.662	0.859	0.8	0.842
1.0	1.0	1.0	1.0
0.149	0.265	0.22	0.284
0.245	0.286	0.319	0.236
0.374	0.386	0.378	0.359
nan	nan	nan	nan
0.171	0.176	0.146	0.187
nan	nan	nan	nan
nan	nan	nan	nan
nan	nan	nan	nan
0.085	0.156	0.139	0.159
nan	nan	nan	nan
nan	nan	nan	nan
nan	nan	nan	nan
nan	nan	nan	nan
nan	nan	nan	nan
nan	nan	nan	nan
0.171	0.189	0.177	0.188
nan	nan	nan	nan
0.117	0.098	0.083	0.109
nan	nan	nan	nan
0.053	0.09	0.083	0.117
0.171	0.133	0.09	0.16
nan	nan	nan	nan
nan	nan	nan	nan
nan	nan	nan	nan
nan	nan	nan	nan
0.256	0.264	0.264	0.242
0.63	1.0	0.967	1.0
0.149	0.248	0.205	0.271
nan	nan	nan	nan
nan	nan	nan	nan
0.107	0.157	0.174	0.125
nan	nan	nan	nan
0.085	0.222	0.206	0.213
0.245	0.272	0.254	0.257
nan	nan	nan	nan
nan	nan	nan	nan
nan	nan	nan	nan
0.181	0.185	0.153	0.202
0.085	0.179	0.175	0.165
0.267	0.223	0.214	0.216
nan	nan	nan	nan
0.768	0.764	0.755	0.704
1.0	0.921	1.0	0.77
nan	nan	nan	nan
0.053	0.128	0.087	0.157
nan	nan	nan	nan
0.096	0.281	0.192	0.339
0.34	0.604	0.481	0.748
nan	nan	nan	nan
nan	nan	nan	nan
nan	nan	nan	nan
nan	nan	nan	nan
0.101	0.214	0.183	0.24
0.077	0.367	0.21	0.586
nan	nan	nan	nan
0.31	0.501	0.413	0.604
0.542	0.849	0.722	0.987
0.399	0.696	0.522	0.921
0.304	0.661	0.581	0.731
0.429	0.618	0.567	0.653
nan	nan	nan	nan
0.638	0.815	0.652	1.0
nan	nan	nan	nan
nan	nan	nan	nan
nan	nan	nan	nan
0.06	0.119	0.075	0.179
nan	nan	nan	nan
nan	nan	nan	nan
nan	nan	nan	nan
nan	nan	nan	nan
nan	nan	nan	nan
nan	nan	nan	nan
nan	nan	nan	nan
nan	nan	nan	nan
nan	nan	nan	nan
nan	nan	nan	nan
nan	nan	nan	nan
0.364	0.489	0.459	0.508
nan	nan	nan	nan
nan	nan	nan	nan
nan	nan	nan	nan
0.056	0.091	0.068	0.104
nan	nan	nan	nan
0.185	0.23	0.19	0.279
0.828	0.724	0.581	0.895
0.745	0.881	0.791	0.956
nan	nan	nan	nan
nan	nan	nan	nan
nan	nan	nan	nan
nan	nan	nan	nan
nan	nan	nan	nan
0.375	0.444	0.337	0.577
nan	nan	nan	nan
nan	nan	nan	nan
0.781	0.888	0.868	0.856
0.06	0.105	0.094	0.115
0.056	0.091	0.068	0.106
0.358	0.491	0.444	0.534
nan	nan	nan	nan
0.066	0.114	0.075	0.175
nan	nan	nan	nan
0.056	0.106	0.068	0.156
0.727	0.786	0.772	0.756
1.0	1.0	1.0	1.0
nan	nan	nan	nan
nan	nan	nan	nan
nan	nan	nan	nan
nan	nan	nan	nan
nan	nan	nan	nan
0.155	0.185	0.111	0.29
nan	nan	nan	nan
0.107	0.125	0.118	0.126
0.256	0.291	0.251	0.326
nan	nan	nan	nan
nan	nan	nan	nan
1.0	1.0	1.0	1.0
nan	nan	nan	nan
nan	nan	nan	nan
0.232	0.274	0.252	0.295
nan	nan	nan	nan
nan	nan	nan	nan
nan	nan	nan	nan
nan	nan	nan	nan
0.221	0.305	0.279	0.321
nan	nan	nan	nan
nan	nan	nan	nan
nan	nan	nan	nan
0.948	0.797	0.786	0.76
0.799	0.747	0.731	0.702
nan	nan	nan	nan
1.0	1.0	1.0	0.972
nan	nan	nan	nan
0.215	0.233	0.186	0.288
nan	nan	nan	nan
0.131	0.253	0.195	0.326
nan	nan	nan	nan
0.173	0.186	0.174	0.19
nan	nan	nan	nan
nan	nan	nan	nan
0.322	0.282	0.232	0.339
0.614	0.716	0.637	0.794
0.638	0.697	0.588	0.822
nan	nan	nan	nan
nan	nan	nan	nan
nan	nan	nan	nan
0.274	0.252	0.248	0.241
0.072	0.148	0.093	0.232
nan	nan	nan	nan
0.292	0.425	0.4	0.431
nan	nan	nan	nan
nan	nan	nan	nan
0.775	0.847	0.778	0.893
0.477	0.491	0.454	0.515
0.93	0.835	0.759	0.89
nan	nan	nan	nan
0.089	0.101	0.1	0.104
nan	nan	nan	nan
0.131	0.091	0.068	0.104
0.167	0.157	0.167	0.133
0.256	0.166	0.172	0.14
0.518	0.469	0.448	0.475
0.154	0.165	0.155	0.187
nan	nan	nan	nan
nan	nan	nan	nan
0.181	0.16	0.204	0.105
nan	nan	nan	nan
0.12	0.219	0.274	0.162
0.401	0.223	0.253	0.197
0.555	0.471	0.491	0.471
0.154	0.126	0.14	0.111
0.181	0.144	0.148	0.141
0.127	0.154	0.206	0.097
nan	nan	nan	nan
0.254	0.191	0.215	0.167
0.1	0.138	0.115	0.174
0.361	0.361	0.392	0.335
nan	nan	nan	nan
nan	nan	nan	nan
nan	nan	nan	nan
nan	nan	nan	nan
nan	nan	nan	nan
0.161	0.135	0.11	0.167
0.555	0.444	0.485	0.408
nan	nan	nan	nan
0.268	0.199	0.227	0.171
nan	nan	nan	nan
0.094	0.088	0.078	0.104
0.408	0.592	0.549	0.669
nan	nan	nan	nan
nan	nan	nan	nan
nan	nan	nan	nan
nan	nan	nan	nan
nan	nan	nan	nan
0.248	0.235	0.218	0.268
0.575	0.612	0.598	0.648
nan	nan	nan	nan
0.776	0.823	0.854	0.822
0.93	1.0	1.0	1.0
nan	nan	nan	nan
nan	nan	nan	nan
0.047	0.069	0.058	0.094
nan	nan	nan	nan
0.047	0.09	0.064	0.124
0.08	0.085	0.065	0.115
nan	nan	nan	nan
nan	nan	nan	nan
nan	nan	nan	nan
1.0	0.946	0.944	0.985
nan	nan	nan	nan
nan	nan	nan	nan
1.0	1.0	1.0	1.0
nan	nan	nan	nan
0.134	0.105	0.093	0.122
0.074	0.068	0.058	0.084
0.047	0.068	0.058	0.084
0.074	0.089	0.077	0.105
nan	nan	nan	nan
nan	nan	nan	nan
0.207	0.141	0.14	0.148
nan	nan	nan	nan
0.094	0.098	0.07	0.139
nan	nan	nan	nan
nan	nan	nan	nan
0.241	0.228	0.195	0.277
0.529	0.525	0.553	0.509
nan	nan	nan	nan
1.0	1.0	1.0	1.0
0.368	0.374	0.405	0.351
0.154	0.209	0.213	0.212
0.723	0.488	0.509	0.486
nan	nan	nan	nan
nan	nan	nan	nan
0.207	0.182	0.167	0.215
0.201	0.241	0.225	0.266
nan	nan	nan	nan
0.301	0.252	0.239	0.275
0.341	0.353	0.333	0.388
nan	nan	nan	nan
nan	nan	nan	nan
nan	nan	nan	nan
0.074	0.071	0.064	0.084
nan	nan	nan	nan
0.181	0.145	0.172	0.121
0.134	0.113	0.112	0.122
nan	nan	nan	nan
0.094	0.108	0.087	0.139
0.154	0.167	0.205	0.125
nan	nan	nan	nan
nan	nan	nan	nan
nan	nan	nan	nan
nan	nan	nan	nan
0.281	0.136	0.153	0.117
0.147	0.099	0.085	0.121
nan	nan	nan	nan
nan	nan	nan	nan
0.047	0.068	0.059	0.084
nan	nan	nan	nan
0.228	0.191	0.188	0.204
nan	nan	nan	nan
0.218	0.25	0.274	0.219
0.188	0.125	0.123	0.123
0.63	0.684	0.743	0.604
1.0	1.0	1.0	1.0
nan	nan	nan	nan
nan	nan	nan	nan
nan	nan	nan	nan
1.0	0.908	0.889	0.923
0.977	0.995	1.0	0.986
0.2	0.156	0.167	0.145
nan	nan	nan	nan
nan	nan	nan	nan
nan	nan	nan	nan
0.044	0.091	0.072	0.09
0.389	0.37	0.334	0.419
nan	nan	nan	nan
nan	nan	nan	nan
nan	nan	nan	nan
0.942	0.87	0.87	0.867
nan	nan	nan	nan
0.707	0.783	0.781	0.777
nan	nan	nan	nan
nan	nan	nan	nan
0.294	0.39	0.321	0.475
nan	nan	nan	nan
nan	nan	nan	nan
nan	nan	nan	nan
0.171	0.216	0.176	0.266
0.106	0.1	0.081	0.123
0.165	0.21	0.191	0.231
nan	nan	nan	nan
0.924	1.0	1.0	1.0
0.194	0.159	0.178	0.137
0.059	0.094	0.072	0.117
nan	nan	nan	nan
0.159	0.306	0.264	0.357
1.0	1.0	1.0	1.0
nan	nan	nan	nan
nan	nan	nan	nan
0.118	0.144	0.15	0.14
nan	nan	nan	nan
0.359	0.493	0.419	0.598
nan	nan	nan	nan
0.044	0.091	0.072	0.089
nan	nan	nan	nan
nan	nan	nan	nan
nan	nan	nan	nan
0.094	0.159	0.175	0.139
nan	nan	nan	nan
0.618	0.733	0.66	0.823
0.1	0.2	0.206	0.193
0.135	0.193	0.164	0.228
0.124	0.162	0.146	0.181
nan	nan	nan	nan
nan	nan	nan	nan
nan	nan	nan	nan
nan	nan	nan	nan
nan	nan	nan	nan
nan	nan	nan	nan
nan	nan	nan	nan
0.183	0.13	0.162	0.089
nan	nan	nan	nan
0.271	0.455	0.448	0.461
nan	nan	nan	nan
0.618	0.848	0.781	0.926
nan	nan	nan	nan
0.077	0.163	0.127	0.201
nan	nan	nan	nan
0.118	0.112	0.114	0.11
0.094	0.122	0.097	0.156
0.106	0.158	0.163	0.151
nan	nan	nan	nan
nan	nan	nan	nan
0.78	0.808	0.78	0.841
nan	nan	nan	nan
nan	nan	nan	nan
0.082	0.201	0.202	0.204
0.158	0.193	0.17	0.226
0.083	0.167	0.149	0.194
0.121	0.186	0.186	0.192
0.149	0.19	0.182	0.202
nan	nan	nan	nan
0.103	0.141	0.155	0.127
nan	nan	nan	nan
nan	nan	nan	nan
nan	nan	nan	nan
0.196	0.186	0.199	0.172
0.149	0.158	0.165	0.151
0.177	0.129	0.118	0.139
0.69	0.862	0.868	0.856
0.503	0.727	0.728	0.743
nan	nan	nan	nan
nan	nan	nan	nan
nan	nan	nan	nan
nan	nan	nan	nan
0.168	0.133	0.108	0.166
nan	nan	nan	nan
nan	nan	nan	nan
nan	nan	nan	nan
nan	nan	nan	nan
nan	nan	nan	nan
nan	nan	nan	nan
nan	nan	nan	nan
nan	nan	nan	nan
0.205	0.203	0.164	0.257
nan	nan	nan	nan
0.69	0.686	0.677	0.714
nan	nan	nan	nan
0.944	0.843	0.794	0.947
0.357	0.495	0.563	0.43
0.765	0.748	0.762	0.76
0.816	0.639	0.591	0.73
nan	nan	nan	nan
nan	nan	nan	nan
nan	nan	nan	nan
0.944	0.644	0.662	0.651
0.944	0.559	0.582	0.554
0.638	0.583	0.66	0.504
nan	nan	nan	nan
nan	nan	nan	nan
nan	nan	nan	nan
nan	nan	nan	nan
1.0	1.0	1.0	1.0
0.421	0.407	0.462	0.348
0.599	0.523	0.536	0.524
0.383	0.472	0.445	0.531
0.357	0.643	0.635	0.689
0.179	0.294	0.309	0.289
nan	nan	nan	nan
nan	nan	nan	nan
nan	nan	nan	nan
nan	nan	nan	nan
nan	nan	nan	nan
nan	nan	nan	nan
0.548	0.536	0.559	0.531
0.485	0.543	0.485	0.644
nan	nan	nan	nan
0.587	0.487	0.496	0.493
0.536	0.43	0.475	0.387
0.332	0.452	0.542	0.355
nan	nan	nan	nan
0.944	0.577	0.635	0.515
nan	nan	nan	nan
nan	nan	nan	nan
nan	nan	nan	nan
0.37	0.359	0.385	0.341
0.23	0.266	0.291	0.244
0.191	0.143	0.133	0.165
0.281	0.347	0.328	0.393
0.293	0.309	0.355	0.267
nan	nan	nan	nan
nan	nan	nan	nan
nan	nan	nan	nan
nan	nan	nan	nan
0.255	0.139	0.148	0.136
nan	nan	nan	nan
nan	nan	nan	nan
nan	nan	nan	nan
0.523	0.338	0.332	0.366
0.179	0.276	0.321	0.231
nan	nan	nan	nan
nan	nan	nan	nan
0.23	0.13	0.139	0.122
0.153	0.128	0.133	0.116
0.166	0.128	0.164	0.116
0.191	0.128	0.136	0.116
nan	nan	nan	nan
1.0	0.695	0.881	0.484
nan	nan	nan	nan
nan	nan	nan	nan
nan	nan	nan	nan
nan	nan	nan	nan
nan	nan	nan	nan
nan	nan	nan	nan
nan	nan	nan	nan
nan	nan	nan	nan
nan	nan	nan	nan
nan	nan	nan	nan
0.293	0.179	0.196	0.165
0.217	0.221	0.244	0.203
0.119	0.224	0.133	0.423
nan	nan	nan	nan
