# Supplementary material for: Comprehensive analysis of Saccharomyces cerevisiae intron structures in vivo
Source: Nat Struct Mol Biol. 2025 Jun 5;32(8):1488–502. doi: 10.1038/s41594-025-01565-x (PMC12350175; doi:10.1038/s41594-025-01565-x)
Supplement: Supplementary file 5 — Source data for supplementary figures. [file 41594_2025_1565_MOESM5_ESM.zip › fig_s3b_right.csv]

0.01100000000000001	0.015999999999999986
0.16800000000000004	0.019000000000000017
0.29100000000000004	0.32000000000000006
0.126	0.07800000000000001
0.12799999999999995	0.07400000000000001
0.15099999999999997	0.09700000000000003
0.062	0.07600000000000001
0.173	0.01799999999999996
0.0020000000000000018	0.024999999999999994
0.037	0.021000000000000005
0.097	0.063
0.03	0.012999999999999984
0.14800000000000002	0.504
0.03	0.024999999999999994
0.05399999999999999	0.012999999999999998
0.248	0.023999999999999966
0.177	0.09500000000000003
0.05700000000000005	0.09100000000000008
0.07899999999999996	0.039000000000000035
0.19000000000000006	0.15399999999999997
0.31000000000000005	0.062000000000000055
0.015	0.0050000000000000044
0.0	0.0
0.35	0.396
0.02500000000000001	0.016
0.248	0.010000000000000009
0.19699999999999995	0.041999999999999926
0.0	0.0
0.11600000000000002	0.06399999999999997
0.04099999999999998	0.08300000000000002
0.01200000000000001	0.019000000000000017
0.004999999999999977	0.04100000000000001
0.071	0.01999999999999999
0.017999999999999988	0.01100000000000001
0.019000000000000003	0.025999999999999995
0.037	0.034
0.038000000000000006	0.07
0.008000000000000007	0.02200000000000002
0.37	0.03300000000000003
0.099	0.06600000000000003
0.05	0.04899999999999999
0.137	0.007000000000000006
0.027000000000000024	0.0030000000000000027
0.0040000000000000036	0.049000000000000016
0.09399999999999999	0.009999999999999981
0.04400000000000001	0.0020000000000000018
0.0040000000000000036	0.051000000000000045
0.07899999999999996	0.22999999999999998
0.07500000000000001	0.07
0.18500000000000003	0.14700000000000002
0.26399999999999996	0.267
0.11299999999999999	0.056999999999999995
0.29	0.376
0.191	0.191
0.30699999999999994	0.265
0.29699999999999993	0.399
0.35700000000000004	0.15000000000000002
0.189	0.08600000000000008
0.17699999999999994	0.348
0.059	0.104
0.125	0.04899999999999999
0.034999999999999996	0.03599999999999999
0.04500000000000001	0.08900000000000002
0.10399999999999998	0.31400000000000006
0.136	0.16499999999999992
0.069	0.23999999999999994
0.10699999999999998	0.01200000000000001
0.045	0.021000000000000005
0.034999999999999996	0.03799999999999999
0.133	0.09000000000000002
0.048	0.09999999999999999
0.049999999999999996	0.088
0.05900000000000005	0.016000000000000014
0.0	0.0
0.03	0.179
0.018000000000000002	0.008000000000000007
0.034999999999999976	0.07500000000000001
0.0	0.0
0.04200000000000001	0.04299999999999998
0.08399999999999999	0.04199999999999998
0.1509999999999999	0.026000000000000023
0.052000000000000046	0.029000000000000026
0.0	0.028000000000000025
0.018000000000000016	0.10199999999999998
0.122	0.131
0.013000000000000012	0.016000000000000014
0.040000000000000036	0.10700000000000001
0.10199999999999998	0.15700000000000003
0.05899999999999994	0.23399999999999999
0.02200000000000002	0.007000000000000006
0.076	0.139
0.133	0.030999999999999972
0.07199999999999995	0.11499999999999999
0.014000000000000012	0.061
0.09500000000000008	0.131
0.01200000000000001	0.00399999999999999
0.04000000000000001	0.03599999999999999
0.010000000000000009	0.034
0.09	0.03199999999999997
0.049000000000000044	0.02699999999999997
0.01100000000000001	0.032
0.02099999999999999	0.09899999999999999
0.099	0.11200000000000002
0.17800000000000002	0.055999999999999994
0.08400000000000007	0.020000000000000018
0.027999999999999997	0.029000000000000012
0.037000000000000005	0.007000000000000006
0.026999999999999996	0.10899999999999999
0.063	0.04799999999999999
0.038000000000000006	0.05899999999999998
0.0	0.056999999999999995
0.025999999999999995	0.05700000000000001
0.11100000000000004	0.07700000000000001
0.069	0.055999999999999994
0.006000000000000005	0.025999999999999995
0.184	0.12
0.013000000000000012	0.05000000000000002
0.03700000000000003	0.050000000000000044
0.04699999999999993	0.03200000000000003
0.06999999999999995	0.0
0.022000000000000006	0.036
0.043	0.06
0.0050000000000000044	0.05
0.05400000000000005	0.041000000000000036
0.0	0.0
0.029000000000000012	0.028999999999999998
0.0059999999999999915	0.026000000000000002
0.021000000000000005	0.026000000000000002
0.015	0.027999999999999997
0.066	0.00799999999999998
0.0040000000000000036	0.069
0.012999999999999984	0.08200000000000002
0.0040000000000000036	0.04400000000000004
0.0	0.0
0.006000000000000005	0.05400000000000005
0.05499999999999999	0.0010000000000000009
0.235	0.02300000000000002
0.024999999999999994	0.04799999999999999
0.03999999999999998	0.04100000000000001
0.04899999999999999	0.03600000000000003
0.011999999999999955	0.05499999999999999
0.0030000000000000027	0.020000000000000004
0.036000000000000004	0.05099999999999999
0.021000000000000005	0.009999999999999995
0.013999999999999999	0.05200000000000002
0.013000000000000012	0.07999999999999999
0.14500000000000002	0.03599999999999999
0.04799999999999999	0.03599999999999999
0.021000000000000005	0.02500000000000001
0.037000000000000005	0.015999999999999986
0.032	0.05500000000000002
0.063	0.0
0.05400000000000005	0.139
0.0	0.0
0.09199999999999997	0.03400000000000003
0.018000000000000016	0.014000000000000012
0.04400000000000001	0.02200000000000002
0.047	0.018000000000000002
0.019000000000000017	0.08499999999999996
0.07199999999999995	0.0030000000000000027
0.07600000000000007	0.0040000000000000036
0.09600000000000003	0.15399999999999997
0.044999999999999984	0.09000000000000002
0.0059999999999999915	0.041999999999999996
0.044999999999999984	0.04000000000000001
0.07599999999999996	0.0
0.035	0.04099999999999998
0.035	0.04500000000000001
0.147	0.09299999999999997
0.0	0.0
0.025999999999999995	0.009999999999999981
0.134	0.179
0.047	0.017
0.065	0.035999999999999976
0.11499999999999999	0.16299999999999992
0.1	0.012999999999999984
0.057999999999999996	0.064
0.038000000000000006	0.035
0.05299999999999999	0.07300000000000001
0.184	0.013000000000000012
0.22999999999999998	0.14500000000000002
0.08600000000000001	0.07400000000000001
0.0059999999999999915	0.0040000000000000036
0.027999999999999997	0.059
0.052000000000000005	0.01200000000000001
0.028000000000000025	0.06099999999999994
0.11900000000000001	0.001999999999999974
0.035	0.055999999999999994
0.084	0.04500000000000001
0.065	0.006000000000000005
0.04100000000000001	0.020000000000000018
0.03799999999999999	0.027999999999999997
0.010000000000000009	0.027000000000000024
0.009000000000000008	0.014000000000000012
0.04799999999999999	0.02100000000000002
0.17200000000000004	0.01200000000000001
0.22399999999999998	0.015000000000000013
0.035	0.05800000000000001
0.001999999999999974	0.093
0.0039999999999998925	0.03699999999999992
0.10099999999999998	0.1529999999999999
0.138	0.13299999999999995
0.017000000000000015	0.0020000000000000018
0.17699999999999994	0.139
0.29999999999999993	0.01100000000000001
0.3849999999999999	0.027999999999999914
0.05500000000000005	0.15600000000000003
0.0	0.0
0.014000000000000012	0.11400000000000005
0.07599999999999996	0.01200000000000001
0.08899999999999997	0.08600000000000002
0.28600000000000003	0.05399999999999994
0.11499999999999999	0.020000000000000018
0.01200000000000001	0.028000000000000025
0.05800000000000005	0.15900000000000003
0.09999999999999998	0.0030000000000000027
0.10600000000000004	0.08799999999999997
0.12	0.18700000000000006
0.367	0.12
0.01100000000000001	0.043999999999999984
0.036000000000000004	0.046999999999999986
0.048000000000000015	0.032
0.06599999999999995	0.065
0.016000000000000014	0.08799999999999997
0.11599999999999999	0.011999999999999983
0.185	0.033999999999999975
0.09700000000000003	0.09
0.1	0.017000000000000015
0.024999999999999994	0.017
0.038000000000000006	0.048
0.063	0.020000000000000004
0.30500000000000005	0.397
0.11399999999999999	0.031
0.0040000000000000036	0.04099999999999998
0.10500000000000001	0.29
