# Supplementary material for: Comprehensive analysis of Saccharomyces cerevisiae intron structures in vivo
Source: Nat Struct Mol Biol. 2025 Jun 5;32(8):1488–502. doi: 10.1038/s41594-025-01565-x (PMC12350175; doi:10.1038/s41594-025-01565-x)
Supplement: Supplementary file 5 — Source data for supplementary figures. [file 41594_2025_1565_MOESM5_ESM.zip › fig_s3c_left.csv]

no pladB reactivity	pladB reactivity	pladB rep1 reactivity	pladB rep2 reactivity
nan	nan	nan	nan
nan	nan	nan	nan
0.246	0.308	0.311	0.299
nan	nan	nan	nan
nan	nan	nan	nan
nan	nan	nan	nan
nan	nan	nan	nan
nan	nan	nan	nan
0.439	0.666	0.661	0.647
nan	nan	nan	nan
nan	nan	nan	nan
0.544	0.626	0.6	0.627
0.246	0.48	0.513	0.407
0.211	0.561	0.691	0.382
0.474	0.522	0.623	0.363
1.0	0.914	0.961	0.804
0.579	0.526	0.539	0.48
0.509	0.755	0.748	0.73
nan	nan	nan	nan
0.193	0.124	0.163	0.088
nan	nan	nan	nan
0.07	0.105	0.107	0.088
nan	nan	nan	nan
0.193	0.279	0.33	0.201
nan	nan	nan	nan
0.246	0.511	0.471	0.554
nan	nan	nan	nan
0.14	0.162	0.167	0.142
nan	nan	nan	nan
nan	nan	nan	nan
0.228	0.207	0.186	0.225
0.07	0.127	0.125	0.118
nan	nan	nan	nan
nan	nan	nan	nan
0.07	0.105	0.107	0.127
0.526	0.635	0.577	0.681
0.667	0.812	0.763	0.823
1.0	0.945	1.0	0.818
1.0	1.0	1.0	1.0
nan	nan	nan	nan
nan	nan	nan	nan
nan	nan	nan	nan
nan	nan	nan	nan
0.07	0.105	0.107	0.088
0.07	0.159	0.19	0.113
nan	nan	nan	nan
nan	nan	nan	nan
nan	nan	nan	nan
0.123	0.382	0.353	0.397
0.158	0.445	0.437	0.446
nan	nan	nan	nan
0.421	0.554	0.604	0.466
nan	nan	nan	nan
nan	nan	nan	nan
nan	nan	nan	nan
0.14	0.229	0.224	0.23
nan	nan	nan	nan
0.158	0.216	0.22	0.196
nan	nan	nan	nan
0.246	0.306	0.289	0.314
0.649	1.0	0.908	1.0
0.807	0.971	0.987	0.916
nan	nan	nan	nan
0.263	0.794	0.737	0.833
0.684	0.727	0.714	0.711
nan	nan	nan	nan
0.561	0.583	0.49	0.671
nan	nan	nan	nan
nan	nan	nan	nan
0.877	0.528	0.524	0.519
0.14	0.284	0.254	0.289
0.316	0.375	0.327	0.412
0.474	0.86	0.851	0.818
nan	nan	nan	nan
0.737	0.853	0.82	0.863
nan	nan	nan	nan
1.0	0.862	0.866	0.833
0.947	0.823	0.744	0.907
nan	nan	nan	nan
nan	nan	nan	nan
nan	nan	nan	nan
nan	nan	nan	nan
nan	nan	nan	nan
0.719	0.842	0.642	1.0
0.404	0.626	0.71	0.495
nan	nan	nan	nan
nan	nan	nan	nan
0.474	0.541	0.475	0.613
0.86	0.849	0.79	0.887
0.421	0.792	0.76	0.789
0.456	0.657	0.608	0.686
0.912	1.0	1.0	0.907
nan	nan	nan	nan
nan	nan	nan	nan
nan	nan	nan	nan
nan	nan	nan	nan
0.544	0.62	0.509	0.73
nan	nan	nan	nan
nan	nan	nan	nan
nan	nan	nan	nan
0.263	0.31	0.292	0.319
nan	nan	nan	nan
0.39	0.566	0.581	0.502
0.467	0.494	0.484	0.47
nan	nan	nan	nan
0.456	0.591	0.607	0.537
nan	nan	nan	nan
0.356	0.529	0.534	0.489
0.378	0.503	0.534	0.428
nan	nan	nan	nan
nan	nan	nan	nan
nan	nan	nan	nan
nan	nan	nan	nan
nan	nan	nan	nan
0.111	0.231	0.144	0.31
nan	nan	nan	nan
0.189	0.191	0.184	0.184
nan	nan	nan	nan
nan	nan	nan	nan
nan	nan	nan	nan
0.579	0.612	0.583	0.609
nan	nan	nan	nan
nan	nan	nan	nan
0.245	0.185	0.22	0.136
nan	nan	nan	nan
0.111	0.162	0.09	0.232
0.423	0.336	0.25	0.406
0.178	0.254	0.191	0.307
0.523	0.612	0.614	0.58
0.323	0.455	0.479	0.396
nan	nan	nan	nan
nan	nan	nan	nan
0.657	0.547	0.614	0.433
nan	nan	nan	nan
0.657	0.588	0.65	0.476
nan	nan	nan	nan
nan	nan	nan	nan
0.735	0.649	0.709	0.537
0.913	1.0	1.0	1.0
0.412	0.447	0.432	0.454
0.568	0.467	0.557	0.334
nan	nan	nan	nan
nan	nan	nan	nan
nan	nan	nan	nan
0.111	0.148	0.097	0.192
0.083	0.116	0.085	0.105
nan	nan	nan	nan
nan	nan	nan	nan
nan	nan	nan	nan
nan	nan	nan	nan
nan	nan	nan	nan
nan	nan	nan	nan
nan	nan	nan	nan
0.278	0.197	0.213	0.155
0.1	0.183	0.17	0.166
0.356	0.388	0.359	0.393
0.334	0.402	0.357	0.425
1.0	1.0	1.0	1.0
nan	nan	nan	nan
nan	nan	nan	nan
nan	nan	nan	nan
0.289	0.197	0.239	0.142
nan	nan	nan	nan
0.89	0.815	0.794	0.772
nan	nan	nan	nan
nan	nan	nan	nan
nan	nan	nan	nan
nan	nan	nan	nan
0.323	0.38	0.364	0.371
nan	nan	nan	nan
0.1	0.158	0.165	0.139
0.1	0.116	0.085	0.105
nan	nan	nan	nan
nan	nan	nan	nan
nan	nan	nan	nan
0.501	0.502	0.482	0.492
nan	nan	nan	nan
0.134	0.185	0.189	0.171
nan	nan	nan	nan
nan	nan	nan	nan
0.167	0.119	0.118	0.131
nan	nan	nan	nan
nan	nan	nan	nan
nan	nan	nan	nan
nan	nan	nan	nan
0.2	0.273	0.255	0.275
nan	nan	nan	nan
0.089	0.148	0.128	0.144
0.083	0.145	0.085	0.214
nan	nan	nan	nan
0.083	0.158	0.144	0.171
nan	nan	nan	nan
0.957	0.919	0.801	1.0
nan	nan	nan	nan
nan	nan	nan	nan
nan	nan	nan	nan
0.178	0.139	0.161	0.107
0.089	0.116	0.123	0.105
0.234	0.324	0.265	0.366
nan	nan	nan	nan
nan	nan	nan	nan
1.0	0.971	1.0	0.847
nan	nan	nan	nan
0.234	0.206	0.144	0.254
nan	nan	nan	nan
nan	nan	nan	nan
nan	nan	nan	nan
nan	nan	nan	nan
nan	nan	nan	nan
nan	nan	nan	nan
0.223	0.219	0.265	0.144
nan	nan	nan	nan
nan	nan	nan	nan
0.189	0.167	0.161	0.168
0.289	0.276	0.288	0.243
0.924	0.701	0.671	0.692
1.0	1.0	0.99	0.994
nan	nan	nan	nan
nan	nan	nan	nan
nan	nan	nan	nan
0.778	0.578	0.574	0.649
nan	nan	nan	nan
nan	nan	nan	nan
nan	nan	nan	nan
nan	nan	nan	nan
0.843	0.67	0.69	0.719
0.778	0.673	0.643	0.789
0.648	0.39	0.385	0.438
0.565	0.625	0.598	0.738
0.472	0.579	0.564	0.63
nan	nan	nan	nan
0.5	0.504	0.496	0.562
nan	nan	nan	nan
nan	nan	nan	nan
nan	nan	nan	nan
nan	nan	nan	nan
nan	nan	nan	nan
0.565	0.524	0.437	0.709
0.907	0.673	0.678	0.722
nan	nan	nan	nan
nan	nan	nan	nan
0.454	0.341	0.338	0.377
nan	nan	nan	nan
nan	nan	nan	nan
nan	nan	nan	nan
nan	nan	nan	nan
0.204	0.311	0.313	0.336
0.306	0.228	0.22	0.259
0.213	0.296	0.283	0.345
1.0	0.996	1.0	0.898
nan	nan	nan	nan
nan	nan	nan	nan
nan	nan	nan	nan
nan	nan	nan	nan
0.315	0.222	0.199	0.281
nan	nan	nan	nan
0.694	0.542	0.513	0.646
0.722	0.617	0.602	0.706
nan	nan	nan	nan
0.62	0.539	0.501	0.646
nan	nan	nan	nan
0.537	0.487	0.458	0.578
nan	nan	nan	nan
nan	nan	nan	nan
0.176	0.15	0.153	0.18
0.287	0.23	0.234	0.252
nan	nan	nan	nan
nan	nan	nan	nan
nan	nan	nan	nan
nan	nan	nan	nan
1.0	1.0	0.903	1.0
nan	nan	nan	nan
0.142	0.15	0.144	0.192
0.231	0.206	0.206	0.233
nan	nan	nan	nan
nan	nan	nan	nan
0.37	0.432	0.433	0.46
nan	nan	nan	nan
0.278	0.364	0.328	0.454
0.278	0.314	0.281	0.384
nan	nan	nan	nan
nan	nan	nan	nan
nan	nan	nan	nan
0.694	0.544	0.533	0.626
0.407	0.46	0.474	0.473
nan	nan	nan	nan
0.333	0.324	0.352	0.313
0.389	0.235	0.279	0.198
nan	nan	nan	nan
nan	nan	nan	nan
0.417	0.478	0.509	0.467
0.231	0.179	0.169	0.201
0.185	0.229	0.214	0.284
0.37	0.305	0.342	0.278
nan	nan	nan	nan
nan	nan	nan	nan
0.333	0.201	0.214	0.195
0.167	0.156	0.144	0.182
nan	nan	nan	nan
nan	nan	nan	nan
0.204	0.298	0.319	0.313
nan	nan	nan	nan
nan	nan	nan	nan
nan	nan	nan	nan
0.157	0.193	0.183	0.221
nan	nan	nan	nan
0.611	0.589	0.578	0.668
nan	nan	nan	nan
1.0	1.0	1.0	1.0
0.611	0.5	0.486	0.566
nan	nan	nan	nan
0.87	0.694	0.732	0.7
0.142	0.15	0.144	0.18
nan	nan	nan	nan
nan	nan	nan	nan
nan	nan	nan	nan
0.278	0.418	0.427	0.441
nan	nan	nan	nan
nan	nan	nan	nan
0.157	0.203	0.23	0.18
0.241	0.18	0.173	0.205
nan	nan	nan	nan
nan	nan	nan	nan
1.0	1.0	1.0	1.0
nan	nan	nan	nan
nan	nan	nan	nan
nan	nan	nan	nan
nan	nan	nan	nan
nan	nan	nan	nan
0.231	0.16	0.146	0.192
0.142	0.231	0.197	0.313
0.328	0.467	0.47	0.475
0.359	0.383	0.46	0.298
0.187	0.356	0.375	0.353
0.25	0.345	0.444	0.235
nan	nan	nan	nan
0.546	0.627	0.595	0.677
nan	nan	nan	nan
0.874	1.0	1.0	0.958
1.0	0.812	0.875	0.752
nan	nan	nan	nan
0.546	0.636	0.75	0.517
0.983	0.835	0.976	0.681
1.0	1.0	1.0	1.0
0.437	0.49	0.529	0.454
nan	nan	nan	nan
0.546	0.412	0.48	0.336
0.452	0.349	0.352	0.357
0.53	0.499	0.546	0.454
0.64	0.788	0.812	0.811
0.749	0.732	0.667	0.824
nan	nan	nan	nan
nan	nan	nan	nan
nan	nan	nan	nan
0.312	0.267	0.273	0.282
0.296	0.242	0.27	0.218
0.296	0.392	0.365	0.429
0.101	0.236	0.241	0.24
nan	nan	nan	nan
0.499	0.552	0.536	0.593
nan	nan	nan	nan
0.437	0.598	0.546	0.685
nan	nan	nan	nan
nan	nan	nan	nan
0.53	0.59	0.569	0.639
nan	nan	nan	nan
nan	nan	nan	nan
0.64	0.968	0.957	1.0
nan	nan	nan	nan
0.64	0.494	0.46	0.559
0.406	0.636	0.644	0.656
0.515	0.797	0.819	0.794
0.14	0.663	0.602	0.748
0.187	0.514	0.579	0.45
0.546	0.454	0.424	0.509
nan	nan	nan	nan
0.328	0.47	0.45	0.513
nan	nan	nan	nan
nan	nan	nan	nan
nan	nan	nan	nan
1.0	1.0	1.0	1.0
0.328	0.714	0.763	0.677
nan	nan	nan	nan
0.421	0.376	0.424	0.332
0.437	0.349	0.358	0.345
nan	nan	nan	nan
0.265	0.361	0.355	0.387
0.328	0.465	0.454	0.492
0.39	0.331	0.414	0.235
0.109	0.236	0.243	0.218
0.101	0.238	0.276	0.218
nan	nan	nan	nan
nan	nan	nan	nan
0.359	0.714	0.769	0.668
0.374	0.492	0.477	0.521
nan	nan	nan	nan
0.265	0.543	0.526	0.576
nan	nan	nan	nan
nan	nan	nan	nan
nan	nan	nan	nan
0.328	0.509	0.47	0.576
nan	nan	nan	nan
0.25	0.498	0.365	0.668
0.218	0.665	0.556	0.841
nan	nan	nan	nan
nan	nan	nan	nan
nan	nan	nan	nan
0.39	0.621	0.644	0.614
0.296	0.443	0.457	0.437
nan	nan	nan	nan
nan	nan	nan	nan
nan	nan	nan	nan
0.101	0.236	0.241	0.227
0.156	0.278	0.241	0.361
nan	nan	nan	nan
nan	nan	nan	nan
nan	nan	nan	nan
nan	nan	nan	nan
0.202	0.44	0.47	0.425
nan	nan	nan	nan
nan	nan	nan	nan
nan	nan	nan	nan
nan	nan	nan	nan
0.303	0.444	0.514	0.387
nan	nan	nan	nan
nan	nan	nan	nan
0.727	0.848	0.854	0.842
0.363	0.758	0.793	0.724
0.888	1.0	1.0	1.0
nan	nan	nan	nan
0.464	0.28	0.327	0.236
nan	nan	nan	nan
nan	nan	nan	nan
0.161	0.25	0.248	0.244
0.222	0.348	0.349	0.354
0.161	0.325	0.288	0.358
nan	nan	nan	nan
0.363	0.572	0.645	0.501
nan	nan	nan	nan
nan	nan	nan	nan
nan	nan	nan	nan
0.383	0.756	0.762	0.749
0.727	1.0	1.0	1.0
nan	nan	nan	nan
nan	nan	nan	nan
1.0	0.944	0.924	0.972
nan	nan	nan	nan
0.343	0.55	0.504	0.546
0.182	0.377	0.408	0.309
0.404	0.384	0.381	0.36
0.605	0.706	0.614	0.751
nan	nan	nan	nan
nan	nan	nan	nan
nan	nan	nan	nan
nan	nan	nan	nan
0.262	0.417	0.385	0.419
nan	nan	nan	nan
nan	nan	nan	nan
0.242	0.405	0.312	0.469
1.0	1.0	0.999	1.0
0.969	0.884	0.816	0.887
nan	nan	nan	nan
0.242	0.313	0.362	0.237
0.303	0.453	0.33	0.546
0.383	0.92	0.853	0.946
nan	nan	nan	nan
0.222	0.313	0.335	0.269
nan	nan	nan	nan
nan	nan	nan	nan
0.605	0.531	0.578	0.455
0.565	0.555	0.582	0.492
nan	nan	nan	nan
0.989	0.875	0.903	0.801
nan	nan	nan	nan
nan	nan	nan	nan
0.565	0.59	0.601	0.537
0.565	0.685	0.743	0.578
nan	nan	nan	nan
nan	nan	nan	nan
nan	nan	nan	nan
nan	nan	nan	nan
0.605	0.848	0.957	0.674
0.989	0.986	1.0	0.982
nan	nan	nan	nan
0.424	0.581	0.624	0.501
0.424	0.578	0.614	0.492
0.767	0.531	0.564	0.469
0.767	0.725	0.697	0.71
nan	nan	nan	nan
nan	nan	nan	nan
0.888	0.687	0.793	0.537
nan	nan	nan	nan
0.807	0.82	0.94	0.637
nan	nan	nan	nan
0.156	0.261	0.275	0.223
0.404	0.303	0.244	0.341
0.949	0.635	0.848	0.378
nan	nan	nan	nan
nan	nan	nan	nan
nan	nan	nan	nan
nan	nan	nan	nan
nan	nan	nan	nan
nan	nan	nan	nan
nan	nan	nan	nan
nan	nan	nan	nan
0.363	0.308	0.33	0.264
0.242	0.24	0.248	0.205
nan	nan	nan	nan
0.908	0.742	0.857	0.569
nan	nan	nan	nan
0.767	0.747	0.848	0.592
1.0	0.623	0.784	0.414
0.787	0.557	0.706	0.369
0.666	0.408	0.477	0.314
nan	nan	nan	nan
nan	nan	nan	nan
0.161	0.188	0.164	0.161
0.156	0.188	0.164	0.161
0.343	0.193	0.193	0.166
0.646	0.276	0.241	0.274
nan	nan	nan	nan
0.222	0.153	0.135	0.127
0.161	0.177	0.197	0.132
0.262	0.172	0.183	0.132
nan	nan	nan	nan
0.767	0.526	0.558	0.411
nan	nan	nan	nan
nan	nan	nan	nan
0.727	0.38	0.428	0.279
0.585	0.586	0.602	0.484
nan	nan	nan	nan
nan	nan	nan	nan
nan	nan	nan	nan
1.0	0.576	0.693	0.377
0.484	0.576	0.563	0.514
0.807	0.513	0.52	0.436
0.484	0.461	0.505	0.357
0.15	0.216	0.095	0.338
nan	nan	nan	nan
