# Supplementary material for: Comprehensive analysis of Saccharomyces cerevisiae intron structures in vivo
Source: Nat Struct Mol Biol. 2025 Jun 5;32(8):1488–502. doi: 10.1038/s41594-025-01565-x (PMC12350175; doi:10.1038/s41594-025-01565-x)
Supplement: Supplementary file 5 — Source data for supplementary figures. [file 41594_2025_1565_MOESM5_ESM.zip › fig_s3c_right.csv]

0.062	0.01200000000000001
0.22700000000000004	0.014000000000000012
0.08199999999999996	0.027000000000000024
0.23399999999999999	0.10600000000000004
0.3500000000000001	0.30899999999999994
0.04800000000000004	0.26
0.08599999999999997	0.15699999999999992
0.052999999999999936	0.05900000000000005
0.246	0.018000000000000016
0.069	0.07500000000000001
0.03499999999999999	0.019000000000000003
0.08600000000000002	0.129
0.265	0.08300000000000007
0.021999999999999992	0.025000000000000022
0.02100000000000002	0.03900000000000001
0.056999999999999995	0.007000000000000006
0.03499999999999999	0.020000000000000004
0.10899999999999999	0.10400000000000009
0.14500000000000002	0.05999999999999994
0.05500000000000005	0.18200000000000005
0.0	0.0
0.03499999999999999	0.019000000000000003
0.089	0.077
0.259	0.04400000000000004
0.28700000000000003	0.009000000000000008
0.13300000000000006	0.13799999999999996
0.089	0.006000000000000005
0.057999999999999996	0.023999999999999994
0.06	0.025000000000000022
0.351	0.09199999999999997
0.16399999999999992	0.07099999999999995
0.531	0.09599999999999997
0.04299999999999993	0.0030000000000000027
0.02199999999999991	0.18100000000000005
0.349	0.0050000000000000044
0.14399999999999996	0.034999999999999976
0.059	0.08499999999999996
0.386	0.03300000000000003
0.11599999999999999	0.04300000000000004
0.138	0.03300000000000003
0.124	0.16300000000000003
0.123	0.358
0.22199999999999998	0.21499999999999997
0.06700000000000006	0.138
0.01100000000000001	0.09699999999999998
0.37100000000000005	0.029000000000000026
0.201	0.07800000000000007
0.08799999999999997	0.09299999999999997
0.07599999999999996	0.22099999999999997
0.046999999999999986	0.027000000000000024
0.17599999999999993	0.07899999999999996
0.02699999999999997	0.014000000000000012
0.13499999999999995	0.06999999999999995
0.17300000000000004	0.04500000000000004
0.125	0.10600000000000004
0.12000000000000001	0.166
0.0020000000000000018	0.0
0.03300000000000003	0.026000000000000023
0.06	0.08399999999999999
0.051000000000000004	0.14200000000000002
0.08699999999999997	0.15600000000000003
0.07600000000000001	0.11599999999999999
0.08899999999999997	0.03400000000000003
0.132	0.08299999999999996
0.10999999999999999	0.181
0.06900000000000006	0.17400000000000004
0.08599999999999997	0.17199999999999993
0.08699999999999997	0.0
0.03500000000000003	0.02200000000000002
0.10099999999999992	0.22300000000000003
0.03699999999999999	0.095
0.033	0.01999999999999999
0.08100000000000002	0.057999999999999996
0.08299999999999999	0.0040000000000000036
0.03200000000000003	0.03400000000000003
0.068	0.068
0.0	0.0
0.09199999999999997	0.097
0.07500000000000007	0.02200000000000002
0.056999999999999995	0.007000000000000006
0.057999999999999996	0.025999999999999995
0.016	0.01999999999999999
0.0010000000000000009	0.010000000000000009
0.05099999999999999	0.017999999999999988
0.048000000000000015	0.013000000000000012
0.07300000000000001	0.020000000000000018
0.059	0.015999999999999986
0.061999999999999986	0.129
0.075	0.027000000000000024
0.03799999999999992	0.19899999999999995
0.03899999999999998	0.054000000000000006
0.02700000000000001	0.018000000000000002
0.09	0.10099999999999998
0.029000000000000026	0.15300000000000002
0.028000000000000025	0.11000000000000001
0.0040000000000000036	0.12100000000000002
0.021999999999999992	0.007000000000000006
0.012999999999999956	0.044999999999999984
0.2230000000000001	0.020999999999999908
0.0	0.0040000000000000036
0.20000000000000007	0.07500000000000007
0.17299999999999993	0.029000000000000026
0.10499999999999998	0.14600000000000002
0.258	0.05299999999999999
0.06000000000000005	0.14
0.10699999999999998	0.06600000000000006
0.0040000000000000036	0.06600000000000006
0.040999999999999925	0.27199999999999996
0.23399999999999999	0.04399999999999993
0.11299999999999999	0.03899999999999998
0.10700000000000001	0.02300000000000002
0.07799999999999999	0.03900000000000001
0.08299999999999999	0.062
0.0040000000000000036	0.10199999999999998
0.093	0.08200000000000002
0.1519999999999999	0.133
0.10499999999999998	0.10399999999999998
0.08099999999999996	0.14500000000000002
0.050000000000000044	0.11999999999999994
0.025999999999999995	0.026999999999999996
0.05699999999999997	0.017999999999999988
0.0	0.09699999999999998
0.008000000000000007	0.048000000000000015
0.025000000000000022	0.027000000000000024
0.062	0.027000000000000024
0.08599999999999997	0.126
0.035999999999999976	0.10299999999999998
0.1499999999999999	0.09299999999999997
0.05300000000000005	0.0010000000000000009
0.009000000000000008	0.03899999999999998
0.15400000000000003	0.08100000000000002
0.061	0.04199999999999998
0.05200000000000002	0.032
0.04400000000000001	0.06999999999999998
0.065	0.064
0.132	0.01899999999999999
0.01100000000000001	0.038000000000000006
0.094	0.006000000000000005
0.036000000000000004	0.038000000000000006
0.02200000000000002	0.09000000000000008
0.0	0.0
0.11099999999999999	0.07999999999999996
0.17600000000000005	0.03200000000000003
0.008000000000000007	0.036000000000000004
0.13999999999999996	0.014000000000000012
0.04600000000000001	0.05000000000000002
0.061	0.032
0.0	0.0
0.07100000000000001	0.04600000000000001
0.08900000000000002	0.11599999999999999
0.139	0.0050000000000000044
0.02400000000000002	0.16200000000000003
0.16899999999999998	0.02200000000000002
0.09499999999999997	0.20900000000000002
0.08099999999999996	0.08200000000000007
0.126	0.04200000000000004
0.18799999999999994	0.123
0.08999999999999997	0.23299999999999998
0.14800000000000002	0.29499999999999993
0.0	0.0
0.05299999999999999	0.07500000000000001
0.13400000000000006	0.14399999999999996
0.10300000000000004	0.0050000000000000044
0.031000000000000028	0.09200000000000003
0.14800000000000002	0.0010000000000000009
0.017000000000000015	0.15699999999999992
0.044999999999999984	0.008999999999999952
0.05399999999999999	0.05200000000000002
0.09600000000000003	0.064
0.13499999999999998	0.0010000000000000009
0.05300000000000005	0.05699999999999994
0.16099999999999998	0.139
0.05999999999999994	0.07000000000000006
0.32799999999999996	0.04300000000000004
0.14600000000000002	0.09900000000000003
0.22999999999999998	0.01200000000000001
0.28200000000000003	0.02499999999999991
0.523	0.14600000000000002
0.327	0.12899999999999995
0.09200000000000003	0.08500000000000002
0.14199999999999996	0.063
0.0	0.0
0.38599999999999995	0.08599999999999997
0.044999999999999984	0.09199999999999997
0.08800000000000002	0.013000000000000012
0.09599999999999997	0.03200000000000003
0.137	0.03799999999999998
0.059	0.179
0.127	0.024999999999999994
0.13699999999999998	0.058000000000000024
0.355	0.10099999999999998
0.118	0.04400000000000004
0.278	0.04999999999999993
0.181	0.10599999999999998
0.248	0.30300000000000005
0.44700000000000006	0.2849999999999999
0.23099999999999998	0.030000000000000027
0.14700000000000002	0.020000000000000018
0.13499999999999998	0.013999999999999985
0.12200000000000003	0.12
0.238	0.044999999999999984
0.14100000000000001	0.127
0.121	0.01200000000000001
0.395	0.06900000000000006
0.11199999999999999	0.0
0.184	0.09100000000000003
0.089	0.0040000000000000036
0.12599999999999997	0.0050000000000000044
0.164	0.07
0.20899999999999996	0.14400000000000002
0.373	0.013000000000000012
0.273	0.0
0.05600000000000005	0.04799999999999993
0.20700000000000002	0.04200000000000004
0.195	0.09899999999999998
0.020000000000000018	0.02100000000000002
0.10099999999999998	0.137
0.15499999999999997	0.033999999999999975
0.16300000000000003	0.15699999999999997
0.0	0.0010000000000000009
0.08499999999999996	0.07100000000000006
0.07100000000000001	0.125
0.15000000000000002	0.21600000000000003
0.537	0.09299999999999997
0.091	0.066
0.07399999999999995	0.12299999999999994
0.009999999999999898	0.08999999999999997
0.11399999999999999	0.10199999999999998
0.025000000000000022	0.06399999999999995
0.1200000000000001	0.16500000000000004
0.243	0.2829999999999999
0.0030000000000000027	0.018000000000000016
0.15699999999999997	0.123
0.15399999999999997	0.122
0.236	0.09499999999999997
0.04200000000000004	0.013000000000000012
0.20099999999999996	0.256
0.0129999999999999	0.30299999999999994
0.10500000000000001	0.05200000000000002
0.10100000000000003	0.09700000000000003
0.31399999999999995	0.47
0.05499999999999999	0.066
0.0020000000000000018	0.04300000000000001
0.16600000000000004	0.28800000000000003
0.020000000000000018	0.256
0.377	0.37000000000000005
0.22999999999999998	0.33699999999999997
0.25800000000000006	0.16299999999999998
0.026999999999999996	0.0030000000000000027
0.032	0.0030000000000000027
0.15000000000000002	0.026999999999999996
0.37	0.03300000000000003
0.069	0.008000000000000007
0.015999999999999986	0.065
0.09000000000000002	0.05099999999999999
0.241	0.14700000000000008
0.347	0.14899999999999997
0.0010000000000000009	0.118
0.42400000000000004	0.31599999999999995
0.09199999999999997	0.04899999999999993
0.29400000000000004	0.08400000000000002
0.022999999999999965	0.14800000000000002
0.066	0.24300000000000002
