# Supplementary material for: Comprehensive analysis of Saccharomyces cerevisiae intron structures in vivo
Source: Nat Struct Mol Biol. 2025 Jun 5;32(8):1488–502. doi: 10.1038/s41594-025-01565-x (PMC12350175; doi:10.1038/s41594-025-01565-x)
Supplement: Supplementary file 5 — Source data for supplementary figures. [file 41594_2025_1565_MOESM5_ESM.zip › fig_s10a_panel1.txt]

Intron:
[0.3748331365179077, 0.42444621311028286, 0.48360523303884023, 0.581559918381859, 0.469506931626957, 0.2928728455551607, 0.26268052970853023, 0.3991032009296365, 0.28696209142575696, 0.14211708010481747, 0.1419054659220836, 0.25836432098241346, 0.3448259060933928, 0.3782714480616146, 0.2839570531288459, 0.3040528126305893, 0.3498400474575129, 0.27393423074274514, 0.20865664746286144, 0.14327420660417137, 0.20660007044096185, 0.2194465054789828, 0.23251709519757172, 0.2551049063568205, 0.19491564628229965, 0.2553317928840615, 0.25127930293444156, 0.3740994524890946, 0.41755114474960003, 0.3451493101021163, 0.5137182093998851, 0.5964553778511382, 0.43840676464168243, 0.37291544288959494, 0.34136511227469435, 0.49816535344565255, 0.4640466704454863, 0.38903581888468175, 0.4007493416760084, 0.4152296771827709, 0.5485526802301366, 0.5471732378132363, 0.4194707035778032, 0.5528028941935945, 0.4783398828984974, 0.4786948522170577, 0.3889628631804789, 0.432950167839901, 0.33044087285425044, 0.12630802130094476, 0.2220070665728481, 0.4377053862145466, 0.334766524862952, 0.33999397061507675, 0.22728214493665358, 0.3028286081524212, 0.40051718688945115, 0.3478232727412972, 0.3286117770323175, 0.3632603535535085, 0.3587252307948722, 0.353688175256814, 0.2695868591279455, 0.3429337292424111, 0.46816233075345065, 0.4040571797405119, 0.3325724461939809, 0.31749535494900205, 0.3348928663393281, 0.28235721410987746, 0.38350815497023255, 0.4532670169882521, 0.3436101373797259, 0.20737196235494393, 0.27078851504477314, 0.31912852969300287, 0.30604816707777865, 0.2534234008023714, 0.2331967647473533, 0.3715516589219721, 0.4736843847738431, 0.3858226222412196, 0.3094408061689804, 0.29673627823100074, 0.21894285149051154, 0.13885419935773316, 0.2467782106452756, 0.4104560323376626, 0.432618364303338, 0.46168878953476644, 0.34122365548575295, 0.3295148232817504, 0.5601307355031873, 0.5436107738636048, 0.4102547987683892, 0.39348713403088126, 0.3860072309159729, 0.3077179681605719, 0.4438120836574227, 0.3920521028864557, 0.504996313673609, 0.418459281989466, 0.3803029113278335, 0.39295562573504694, 0.24076358899113895, 0.16129509977580128, 0.17750837453825266, 0.1431131339316507, 0.2703592993098817, 0.32892762918538293, 0.24114296632451343, 0.28882227118255804, 0.2337242657198517, 0.2760575218378187, 0.3084866261216089, 0.809003137073273, 0.598460523295872, 0.20240854240450248, 0.23810737185833972, 0.27980577184795935, 0.4564058933118361, 0.3648258444160294, 0.23182956307432231, 0.1936386640422933, 0.25056040642969724, 0.2797299425115689, 0.2372947370225075, 0.3328257091008443, 0.36045697262944726, 0.2364683273747313, 0.22248809028647443, 0.17052006449202678, 0.29218507089885687, 0.34192921352964417, 0.27064340791067704, 0.26430449713419535, 0.3044323301500005, 0.3616801392378133, 0.41616997623841184, 0.3221328032449234, 0.17125776200495285, 0.2677138985554673, 0.268088739014562, 0.3004557046702464, 0.38852026249861166, 0.3520543277850052, 0.34077451093705186, 0.4502513342824205, 0.39560577007738384, 0.45719589137689975, 0.3858455733098216, 0.19166406654408838, 0.2339122522704249, 0.26885107024872545, 0.3591001096895617, 0.44927943898514144, 0.44949978586357187, 0.3072453247422767, 0.24138711972687066, 0.3127729615441495, 0.2911188565310897, 0.3862412829426642, 0.33804672662828356, 0.24803043908479416, 0.19761985603231771, 0.20764612925828588, 0.2340154875508726, 0.23384101434415558, 0.28206933205048207, 0.3034737414174642, 0.2922494383354287, 0.3284023525293864, 0.196849683832442, 0.1782238441949277, 0.5797754672691516, 0.39329638233451825, 0.3091415929229095, 0.26062190501315496, 0.1960960007548328, 0.2860171447726638, 0.31504212395233594, 0.37635322430449736, 0.3840510611417389]
Coding:
[0.2584977422884699, 0.3061013738646167, 0.29085695368658937, 0.23515610610454396, 0.2092333070750345, 0.2861496077929976, 0.3791748938549678, 0.3036728385060117, 0.21453974823636182, 0.18095143636386557, 0.14961400269101102, 0.17953737512001078, 0.22669834181687792, 0.24488317924140826, 0.24430504703023273, 0.23216683139960484, 0.26214461478992046, 0.24383668833884986, 0.20943311972553694, 0.23185420106592375, 0.3070793136850746, 0.326720624674768, 0.2717963963517208, 0.22115483841586342, 0.2541095617012386, 0.29401483976716414, 0.15199062289465243, 0.13212450279360582, 0.1550082458733719, 0.1997250935869431, 0.1926319812703963, 0.1512504011773454, 0.12749617477003639, 0.1416828535713023, 0.23079403121645628, 0.2475885189541395, 0.28629590782127556, 0.175139025978365, 0.2583754240102738, 0.24024810454245224, 0.3126162522377623, 0.3364274233716944, 0.23939713414299127, 0.20939053882352932, 0.2574322096391148, 0.30889021943077505, 0.3781457733614369, 0.3086174534494253, 0.2223249292110985, 0.24576760574024842, 0.34886808879813735, 0.21710755633165443, 0.10290126192092829, 0.14627903403641196, 0.20751756680646496, 0.21835688746337764, 0.1937810080923216, 0.16750650481780133, 0.14636123413836966, 0.13367780211363334, 0.13303767222241622, 0.20203553218350057, 0.21448946303314426, 0.23630367100766161, 0.2680469261481822, 0.3243609714156175, 0.3199049416423305, 0.2374970801456508, 0.22803854441910465, 0.23300145743470943, 0.2286152695650519, 0.237508144348249, 0.24502971418495498, 0.3091717440465246, 0.36399283433332025, 0.23273424291196, 0.21039789568282838, 0.27272180201609914, 0.3692836389359893, 0.3968702738191651, 0.287258043960427, 0.13968407139704161, 0.15088191803380516, 0.19675383936686, 0.2704314902438895, 0.2468413515624014, 0.18216671194043635, 0.2403848979324757, 0.25597375595073857, 0.19871801261702773, 0.20545877512667093, 0.15865598889449298, 0.39762068258222766, 0.44852895426549233, 0.38640512253381387, 0.4744782550118775, 0.360758017798625, 0.30906750361284746, 0.27622308766010956, 0.21311661672699528, 0.17961082159605926, 0.1817995385455746, 0.27983840759085343, 0.35094496747878606, 0.3328718500527862, 0.26207652370810036, 0.23713106977890575, 0.19446719454524342, 0.19089948128715625, 0.18666541896345495, 0.2593450825214605, 0.27038803641619014, 0.18162082088563644, 0.12066327608406573, 0.1740509133657838, 0.22098772116071114, 0.35980439256662505, 0.2959589456953174, 0.1249234298254196, 0.275300002478079, 0.3521973864030415, 0.24005916212887315, 0.19560421782009987, 0.2304346862966876, 0.22624463116540625, 0.2171351497548933, 0.19398179727947787, 0.20639727049314852, 0.3334295593116458, 0.3895160758997371, 0.2576146590791127, 0.168486737071236, 0.17052181613449435, 0.19912238086906772, 0.1643999472709208, 0.12331637943254141, 0.14634252217841226, 0.22449155255541436, 0.23394885685539513, 0.21487703818807014, 0.20423367049169902, 0.18313648042248795, 0.17554988826027806, 0.17129305584816434, 0.25825121524293565, 0.2839638830700785, 0.23431527162492333, 0.23974465599999917, 0.2206986657869058, 0.21706629661357896, 0.2878172019652407, 0.18620859524280273, 0.22113473475004164, 0.20310324241910882, 0.24932139353421262, 0.19665091193317907, 0.15447053068232758, 0.2686390822932949, 0.3047733171034901, 0.3095582107488294, 0.3360993593762718, 0.3657708883757747, 0.23419529242629944, 0.20286196196288936, 0.23673086150683012, 0.21311215467915323, 0.1706110924949442, 0.22299879525134284, 0.22796165727271092, 0.18124551817470827, 0.2433971281312812, 0.22849601881710324, 0.174309923376972, 0.20384690630880659, 0.24602402559846556, 0.28279519518061613, 0.2631153357577034, 0.23410479283191638, 0.2772737614457672, 0.2791903305793793, 0.24181004131026285, 0.19430063771741476, 0.2752404370711681, 0.23631523118081305, 0.2015378840389856, 0.22542023090100266, 0.2837114256682075, 0.3412018142328827, 0.31243152179636885, 0.26294852848785866, 0.2653051885917173, 0.2768931185161317, 0.356743915778415, 0.29920236253252286, 0.22861172882985273, 0.19499612794442903, 0.16464798487393936, 0.2350157239127538, 0.3156628154960317, 0.32011994399630883, 0.1708784064582164, 0.18898153886991315, 0.24249628001702966, 0.2146151800831883, 0.3059200706832374, 0.403005970562445, 0.34792855454403054, 0.19438629970032922, 0.19564008014626522, 0.2193900822498899, 0.2394204627166498, 0.23828982501520155, 0.22611547195669604, 0.24770783295888424, 0.24672713986351155, 0.266800498732034, 0.2054034444785011, 0.1729955858847085, 0.1996207494582502, 0.1933575648928841, 0.16871925755883443, 0.21232414998609286, 0.26086369780469554, 0.2713417045900105, 0.23686297513637863, 0.31805529592743803, 0.2959047687808366, 0.193812618957782, 0.3093610668039319, 0.36546636822730666, 0.3010120790580205, 0.28508420084300784, 0.28126327534180895, 0.27551493995154114, 0.3150800586655918, 0.3790976721164124, 0.37282865063364606, 0.3146176978511277, 0.2332166916693603, 0.1716510546868207, 0.18395116556093438, 0.27559154717563267, 0.3264194090869608, 0.3391361055283582, 0.2716806480396641, 0.181329275848988, 0.15124171685614862, 0.12466889000509906, 0.1940475411784315, 0.21896602229067294, 0.28934297759001226, 0.2674547870541107, 0.24505599674923204, 0.21313094673710162, 0.27281280573364103, 0.2643755710046301, 0.22969867326124901, 0.3032710733530478, 0.25120250210766437, 0.1959384737774443, 0.22003375479936718, 0.24159492701337323, 0.273870153300192, 0.3351343737434494, 0.2646049298357233, 0.24345897876478714, 0.29738731094490184, 0.1646751915398259, 0.19959204738772365, 0.24588847680639328, 0.2107814066432002, 0.21164007292243928, 0.19188970842341255, 0.280559318633826, 0.2608779573443556, 0.24647483051563956, 0.25341438031485064, 0.25342752753556336, 0.21192952169679932, 0.1898476157808912, 0.1311134994469212, 0.13782317196275554, 0.26416545473685643, 0.2406305416534409, 0.1964069216693696, 0.18195474915006216, 0.4019518205086383, 0.4186064062504636, 0.4073881499862809, 0.3415626719030196, 0.26966222967171183, 0.3014648665499683, 0.2674118937782325, 0.19204177085362514, 0.19994056415951558, 0.2129024403763886, 0.23522631457041554, 0.24825729240139655, 0.23062639321065911, 0.23045303000141143, 0.20639732869421418, 0.20583389425037013, 0.1978629177824915, 0.2085719700582808, 0.2132359918409374, 0.353428386318663, 0.33466639793332337, 0.23413758963093315, 0.36952823326678974, 0.6692766695476742, 0.6953044895191526, 0.6851648736615512, 0.6595121649297822, 0.7339910848068788, 0.765435303463595, 0.7998214446404933, 0.7587797532931292, 0.6792894924260776, 0.6704578113816667, 0.6423133831089246, 0.7249696236351405, 0.6740921091147853, 0.22866820119375558, 0.7575356707643298, 0.7192308003482303, 0.7154785165475535, 0.6978029025034084, 0.7063303592643565, 0.7015103949695353, 0.7423054732242363, 0.2376564998124758, 0.6824254855883373, 0.6986225140282928, 0.3324552630720352, 0.7640146995629425, 0.6973909858449608, 0.1808734532721008, 0.2281525408132169, 0.21779905190032858, 0.14339043436880858, 0.1418594433129718, 0.1696343992961363, 0.22757665704426233, 0.3332275386151026, 0.24234185216850113, 0.11121895891159651, 0.16544732041172724, 0.3241488519464887, 0.38628971467884426, 0.34477366330100084, 0.25405484236457127, 0.13858221971258675, 0.20918349114440715, 0.3247738142552163, 0.2784334355321779, 0.2206209022918506, 0.19926303758674843, 0.17722848292311616, 0.17313865002126222, 0.1983209581928614, 0.1974259995031773, 0.19090750798771008, 0.15707673572563505, 0.2652599598883156, 0.26644747057898577, 0.264230112452527, 0.2960677656332002, 0.28534613487867583, 0.2581861822595546, 0.30173843733740485, 0.3267573741233264, 0.22436934532351233, 0.13351576505584678, 0.14700183568264202, 0.18371526639809016, 0.2207879792789342, 0.22911889399381583, 0.24109843040963372, 0.2136864676211177, 0.24125858409219514, 0.27103567092217956, 0.2511749422569857, 0.7481788120559224, 0.7938598987918056, 0.7631232813055593, 0.7227457453041576, 0.7045318268973263, 0.6997779138515636, 0.6345751622092887, 0.7043540202141417, 0.7336855743966708, 0.7629799089862014, 0.6823350901206298, 0.7002044948307338, 0.6900208088825767, 0.6209566436991117, 0.574129489544345, 0.3413697189060506, 0.2136263891732844, 0.3307923423065971, 0.36003343025865686, 0.36650959907626585, 0.36427517221790906, 0.21543864499437487, 0.3698795776714315, 0.5305958723250294, 0.4972045223862487, 0.43775173393712075, 0.3551675996270744, 0.4031828939425896, 0.3360256662018307, 0.17608300441178001, 0.1861839242539038, 0.2387487854324281, 0.24047523899008422, 0.12395364037443607, 0.12133916110862669, 0.19038456958584066, 0.24653742588206945, 0.29984513870947627, 0.22700660587765795, 0.1664251544877933, 0.17168477769693397, 0.20424186766051822, 0.2134265234285289, 0.20141770894297795, 0.18031138461146423, 0.18203379720496557, 0.21288142585319825, 0.28018594071822556, 0.33865644602651973, 0.20460243133523137, 0.35493753485291774, 0.3623745798625224, 0.2312303983484104, 0.2147501071383323, 0.1910968109967176, 0.20429770029774424, 0.25233574274630144, 0.33676256623772693, 0.33323418367007057, 0.35808290496545087, 0.2688070157288747, 0.24383282938892362, 0.24212952522858242, 0.19824833892241622, 0.2163123831029175, 0.22744362663150852, 0.19473204927102264, 0.3153543362473497, 0.30578710661301334, 0.23436091082062738, 0.17646575126968367, 0.20032158812696815, 0.282546847538648, 0.25362666398001305, 0.22302302711001276, 0.248135446792454, 0.254705955648297, 0.26326349541507266, 0.25283137350209195, 0.1722316448633651, 0.12484163304745888, 0.14781257598570524, 0.17526585956414134, 0.14645941014936897, 0.25503126362388556, 0.20455636870478355, 0.2377350940446375, 0.2712971561321158, 0.40018179535201054, 0.3773987618033822, 0.27787618586148666, 0.29314241939661484, 0.3422163792048171, 0.37191061077456244, 0.35619433963444813, 0.27308600706177416, 0.20264185297131546, 0.29961233332931764, 0.40768533386996236, 0.2808304475310772, 0.40337332178205343, 0.41356575297759707, 0.2828485607251961, 0.30560903915411414, 0.18710029128136638, 0.2908851688324043, 0.31576276656353064, 0.3541446823161385, 0.3357327278277193, 0.2787153635780889, 0.16384936401862848, 0.2235514087134539, 0.2117437933846808, 0.25020382785339995, 0.19553070496368702, 0.3870574349991458, 0.3826047117884106, 0.18631726178406993, 0.1903975688666205, 0.21441613418251632, 0.21773064258042188, 0.3796818123257288, 0.3792056152072396, 0.23420730110797658, 0.21558611211052586, 0.15291870757983053, 0.15229321156710715, 0.2617443359965721, 0.2921794787931326, 0.24808112406395783, 0.16510650768391363, 0.14696977947907625, 0.14621471120228366, 0.1496856640097734, 0.26370035418262316, 0.32045420120391904, 0.272142599128746, 0.2131436998117529, 0.3065268248534251, 0.43261460665740076, 0.3598007353183966, 0.3013376216917259, 0.3609947838932145, 0.3375152365715137, 0.2215484925102052, 0.19609115506387353, 0.24273590954041233, 0.24799790043631434, 0.15662420510049058, 0.15107248238550514, 0.133661548694936, 0.27022031547501907, 0.33862960706731376, 0.33321470952669735, 0.2938120328863776, 0.19412121992952303, 0.2525849183224443, 0.27727498621701985, 0.2664295957268436, 0.2699526081326942, 0.15539874672262646, 0.22472511128923198, 0.20837271166219629, 0.25514084868400344, 0.3154678757935565, 0.23457232528272698, 0.21363911710054487, 0.22028309007884775, 0.260095752733936, 0.2808944920259045, 0.2972173668804107, 0.22227623435475274, 0.3319602582100959, 0.37671964148603865, 0.341761550949099, 0.36214049815006916, 0.34072344044269576, 0.32141135040735386, 0.29062318806291104, 0.2043891763754341, 0.25401823128924295, 0.34949563213143586, 0.35359138354730735, 0.2848332084770919, 0.25768606804351857, 0.35743238708317904, 0.3027085490495372, 0.18660999535539244, 0.18372352030291564, 0.24882730746673976, 0.26322034761360885, 0.28291197295987913, 0.31663325098248996, 0.2806781514086995, 0.24866257418816698, 0.3186413891113839, 0.29086264323846484, 0.2814334470703864, 0.29020988753452265, 0.23633318074315832, 0.2627014712628623, 0.2578888988146436, 0.22185871137185298, 0.21490798903574163, 0.328373093408022, 0.3233533948159785, 0.17522715538088116, 0.1972852420815186, 0.24629043104677406, 0.2894109468024461, 0.28836395784264335, 0.22743623836236074, 0.3014458731086306, 0.24343393852593773, 0.20140281043778335, 0.17576852472680685, 0.16671906101483733, 0.2220273750212696, 0.3646878212700761, 0.22892669315106517, 0.24226568079618144, 0.17131465542079433, 0.12618488095085606, 0.14131285163906152, 0.14472590496154525, 0.16360508746214145, 0.16465367059073777, 0.18301694552392225, 0.20025515014337583, 0.2285729528566975, 0.2186638780639714, 0.2016893969778605, 0.22667788928186983, 0.2598944798860146, 0.20277658213490357, 0.22268652732938632, 0.2413124758018315, 0.2507038251836114, 0.2723100130988924, 0.2636695738853962, 0.21688848565325847, 0.25698319703457845, 0.20567919065435444, 0.15217285255459756, 0.19833576239335013, 0.31777663806693346, 0.241975923186294, 0.20412673391662645, 0.274869827666188, 0.1795760295772776, 0.13196090459708626, 0.16018262258524538, 0.21357750027645478, 0.37452562692722413, 0.4232749045106965, 0.26785256030350807, 0.29123858963806015, 0.3189086972747858, 0.2648721935927053, 0.23949452262265797, 0.1861434147697383, 0.2992495233052909, 0.3904130057913312, 0.38990209931293834, 0.4286305450214672, 0.46382624739413036, 0.4090464666195728, 0.2773843824516044, 0.32648693021135045, 0.34813452725939104, 0.23238422309676893, 0.20901702641243536, 0.23100587704169956, 0.3363273249773061, 0.40628077921291994, 0.31218747739628655, 0.23705717447981003, 0.285514578079596, 0.29623333213796305, 0.28514468204289006, 0.19620091838106304, 0.21525841484943264, 0.19878921602152583, 0.22877586970876718, 0.2537888039882103, 0.2569400861880483, 0.2979722293554284, 0.2938699938468867, 0.21572367776598556, 0.3029195527621413, 0.32796611232833395, 0.23254226873849826, 0.20399799890034923, 0.1972745618785459, 0.23500850015704094, 0.2318043882157786, 0.196954592514215, 0.17053513551029664, 0.19249910279080362, 0.20854777821448747, 0.24863202513111513, 0.21291618936319706, 0.20781352306793927, 0.30292132612714134, 0.32905999576413586, 0.2610283002873842, 0.22147122528663166, 0.20075821033892552, 0.27351428556529245, 0.3000571304293627, 0.31298772167702626, 0.3389783460400343, 0.24179215372128227, 0.27516628403243343, 0.22826982599804305, 0.1763902114313351, 0.29410935142629413, 0.450782476525446, 0.41831360663249845, 0.31015794812652525, 0.21325344289230916, 0.16567599004252928, 0.13326574126746607, 0.21129557270222205, 0.2921743840099478, 0.33837578690028186, 0.38699778205627405, 0.32999777954766846, 0.28168928016689626, 0.24785090429277148, 0.20867762178622676, 0.22405172984262164, 0.28401786146379204, 0.3503794322873684, 0.23451713156884707, 0.3434412437506012, 0.3515007353144968, 0.284539634301448, 0.29533091703091163, 0.2494582084583354, 0.24976045649330317, 0.2588726781877286, 0.2737231288422942, 0.3190388213317881, 0.2933074829982208, 0.1775007426840898, 0.19530532405640863, 0.27046278947208274, 0.26667186937436976, 0.1907570990335526, 0.26849353703084106, 0.2833452420557406, 0.27120196603260727, 0.2904589523596681, 0.262020136762579, 0.2204528313762588, 0.19713993843587507, 0.2084189338717434, 0.2708474305208098, 0.2307245836180788, 0.19891868233183949, 0.1815703215087404, 0.20542090921186631, 0.26835293539492516, 0.2775416113424199, 0.2601071953470132, 0.2801196242506771, 0.27016206536143633, 0.3498334411450136, 0.3778792352421972, 0.2233711855720181, 0.1932340022062941, 0.3233534585396333, 0.41909389997625635, 0.4707050457227135, 0.3971182011680496, 0.28470407608454923, 0.2810961504598499, 0.2929355452405849, 0.27755240706992346, 0.24064767342412693, 0.2143536995753299, 0.269218249757387, 0.31791160708948973, 0.31797727820549554, 0.26033635864996474, 0.2002334005600616, 0.2553343539566849, 0.2611591369334155, 0.24591347187540794, 0.1862725839995423, 0.2156266541861533, 0.3954994362078024, 0.3700317197885191, 0.2580930441198469, 0.30350180528025344, 0.4002796486908198, 0.3267875089953779, 0.23742093639385456, 0.20375552283691234, 0.10940946375412451, 0.1732775820373276, 0.2296075077259887, 0.32478243354401237, 0.2593666717698488, 0.1651162876284328, 0.16328519367092434, 0.2548844822378012, 0.2019304952568499, 0.20517926969125683, 0.20475444243915836, 0.18139346661340341, 0.21997669132317033, 0.30956047129675157, 0.3080568258049214, 0.22323226139593683, 0.18374167072784323, 0.13957547210210727, 0.14106093528019537, 0.1360536710454467, 0.075334676824991, 0.17684082924629585, 0.21826062011103975, 0.2218626064662337, 0.30108556456999624, 0.2851423664453116, 0.1848168554556769, 0.18548851523571214, 0.2695230592333745, 0.3247463419395669, 0.33049877186223314, 0.2386318372122071, 0.22065920530794994, 0.1696135426847579, 0.12830878317417685, 0.16053131636140153, 0.23458328342595303, 0.23012826432718567, 0.17204208536509355, 0.1784890872523656, 0.21583610028820266, 0.2895076981245947, 0.2716285063631167, 0.19027559583315065, 0.21750842470905735, 0.32849980698971337, 0.28651634079749866, 0.2895434205230113, 0.3456093908255347, 0.26720698123810366, 0.22212826808697167, 0.12244926208831002, 0.2239691541066656, 0.26759954325021523, 0.23934965578638126, 0.23049980506972148, 0.19845412697876164, 0.2222201775173307, 0.33937745266888886, 0.37661162621949895, 0.25606201719318694, 0.14818023768688152, 0.21427272298164687, 0.33421207132463393, 0.29906758765978814, 0.1966401804351875, 0.2475640173735821, 0.29634222645158637, 0.2912377875724733, 0.2855784912835564, 0.2767614568508747, 0.24434968139785887, 0.254696084241364, 0.2581798599325432, 0.3873969727117689, 0.3627422044835236, 0.27293074286308006, 0.27049648059173875, 0.31896391644552724, 0.19065363236040894, 0.2061743437892153, 0.20049669860630068, 0.21072410105996875, 0.2805168453699988, 0.2801837972493217, 0.2842942645289218, 0.2853184422007997, 0.20805124449491205, 0.2792702281457572, 0.2957565415409731, 0.2034112380459254, 0.32025632336195076, 0.3285406834248993, 0.338257149404146, 0.2779968584012918, 0.23742564365528013, 0.22007589115162868, 0.21245770792581986, 0.19419724788222958, 0.23674912173722515, 0.32249640314539596, 0.33720498962105944, 0.2804575345552203, 0.21899163729449386, 0.23667006801826512, 0.24745723971066824, 0.21892447477612395, 0.255357436219622, 0.2401983944445527, 0.3183570632084429, 0.38786738499489337, 0.3823567513357955, 0.224093918974372, 0.15748548925158035, 0.15855828007139885, 0.21712673647825517, 0.23330083144142144, 0.2029533961219273, 0.20771408412912892, 0.20551847597706133, 0.24044854381274136, 0.3203209010963291, 0.5391947887054109, 0.21492715837600676, 0.17109755357845371, 0.19295891892379669, 0.24242410741862014, 0.21232499034019828, 0.15948943881675615, 0.13181423199116812, 0.22068560388761102, 0.256713522767367, 0.26657325898296363, 0.23213324446528827, 0.23677022083631058, 0.228548782301395, 0.2017772762484213, 0.1641463614368038, 0.17808156857385207, 0.1839899947651583, 0.17242507534483573, 0.1923722053238475, 0.247206541015113, 0.23544618830581943, 0.1588613822117514, 0.21396623428652803, 0.2506086170343408, 0.16465712400148674, 0.1354288666690211, 0.23360238345613063, 0.28375347502882486, 0.213911294855309, 0.16977400106518237, 0.16655352007373814, 0.18722487788661285, 0.25747685201527043, 0.22906122938808945, 0.17132492205616093, 0.18534959662408013, 0.16141294985790136, 0.15825066398909146, 0.16632000030809574, 0.1487779858490051, 0.11476030232476243, 0.19067118761934743, 0.2311275045518622, 0.2298155863955582, 0.19829041995667204, 0.17099476075837652, 0.1886023140221933, 0.2374457171384091, 0.3232454900556685, 0.27708868410925963, 0.28464127443052245, 0.24333414541201076, 0.19691658219487643, 0.21515978157343943, 0.20554996893317523, 0.28713114377694504, 0.25742292489208013, 0.16623466288566002, 0.1935628026906048, 0.22866071133465507, 0.2829633413798639, 0.23770936361585063, 0.21088074433787343, 0.26495302249818775, 0.26487581491095735, 0.1868032314535323, 0.11562130643108902, 0.1478771089375137, 0.23675629921936064, 0.34554627782961034, 0.3224874530573972, 0.20034462486598179, 0.2772196967392854, 0.29363309489222755, 0.22352091624189854, 0.18885787353660916, 0.17898526976707468, 0.2436250168490396, 0.22353342895080877, 0.44419070940055905, 0.43243028100578523, 0.4438141999595112, 0.6979517277766848, 0.7108457907921514, 0.4801264689062607, 0.6081113189472649, 0.674884938189559, 0.6398930195762589, 0.49111398775463105, 0.6098083799667282, 0.5737436629402027, 0.5142672356100321, 0.5589415240972196, 0.5396982382830402, 0.22637751835626282, 0.2283796045343319, 0.2570847043925086, 0.2256577767979899, 0.15668388775639472, 0.19117695804410223, 0.21331309271152774, 0.21550655254659287, 0.16566646472735722, 0.18884856249984402, 0.1461271338027133, 0.2485163943982207, 0.264544963920709, 0.2893253159285109, 0.2701446586123035, 0.18456156657405204, 0.22968976140381078, 0.24924670672149218, 0.2623439053011283, 0.25254489520042006, 0.26847120469412417, 0.19583498681576955, 0.2672857447351131, 0.20332572044495648, 0.25212029441521605, 0.3727086798573993, 0.35202507806901473, 0.21991645610130428, 0.2083479459427097, 0.28260067488744, 0.23707014381210068, 0.19995017597919204, 0.3228582148823224, 0.18468335232662442, 0.2336976958824239, 0.2275262683535951, 0.24522061697066164, 0.2450525104716676, 0.26425235269838127, 0.25996747959127164, 0.31436138346793047, 0.2075292205550225, 0.20360316988332403, 0.20972692306876287, 0.18859146323229156, 0.20301350285781267, 0.16309698900653724, 0.15724785968701768, 0.21992776927995555, 0.2357046400114745, 0.19076285116133412, 0.14488373996917403, 0.23513596902109404, 0.2283984398350827, 0.2832147399660224, 0.3888333664242605, 0.3767066018796611, 0.2572924969679306, 0.20411351956723017, 0.19179033537056311, 0.18418716655751705, 0.2622036653540678, 0.16478988432855346, 0.20667340226393996, 0.24575753720115107, 0.2788785416505671, 0.24912249351158977, 0.1756768683597353, 0.1654586489095394, 0.18055216484847922, 0.17142183979734732, 0.11723303989440013, 0.24204052348736446, 0.2649072229576618, 0.18047594482509988, 0.10865436620921734, 0.15487032434432843, 0.21790329606807968, 0.28235314422659036, 0.2176464465120509, 0.25076771884050336, 0.2326273541756167, 0.191090687166461, 0.26236114991365983, 0.256058748928552, 0.27923879652525424, 0.2593068535031164, 0.3530259809735111, 0.2867133175535878, 0.3230063615807907, 0.21769646023261693, 0.22695208349305776, 0.300652378210665, 0.3495663422697316, 0.3147557429786792, 0.222440864691388, 0.22536817687793004, 0.2932824107005649, 0.2991386571863735, 0.24754759040422458, 0.3328012918752867, 0.31102156503128703, 0.22639564369722026, 0.18517323234824198, 0.20392279990020676, 0.18291796854193978, 0.15506273137687, 0.22907479091909827, 0.22829989271159326, 0.32975290955082487, 0.38860072388784694, 0.3488866386709491, 0.31746065663837314, 0.3313927890895891, 0.3709057035046651, 0.12881953246328282, 0.2218271815174424, 0.25342454227752237, 0.22432986336596755, 0.2192200331749977, 0.16998679339351172, 0.17465421665644756, 0.27687854980796756, 0.330129268674173, 0.25753384475586966, 0.22274447092361693, 0.27847044609294097, 0.4206785162003749, 0.3594107870320193, 0.20305336659288473, 0.21490493649172834, 0.21174038194154704, 0.2559823191172108, 0.21564417525477164, 0.2861256223258594, 0.29188192270412217, 0.254215793788716, 0.2909574068049192, 0.40459075307931447, 0.35202775075832277, 0.281276510657294, 0.32344803310601783, 0.2999501593069602, 0.20816165540063042, 0.22825423706414413, 0.20322180976287957, 0.2361230090292515, 0.26116305964353276, 0.25685385462829524, 0.25955427241738654, 0.2444935237319654, 0.33526802157192115, 0.38881408076155094, 0.3097644287476313, 0.22005406761503699, 0.15898973674898814, 0.15301366714801354, 0.22894775313697252, 0.2856641632623577, 0.20965265822197465, 0.15211759858013185, 0.2597137211701191, 0.30933413085964, 0.2741188138732641, 0.19170509292325327, 0.26914203101961337, 0.24017915083133407, 0.238117602714406, 0.27247991644082553, 0.20374761039224473, 0.26564233585195207, 0.35555316221436084, 0.3630001879145687, 0.28710348261261365, 0.24701905536163282, 0.24568639256555713, 0.3009448070771549, 0.347384498743516, 0.286161051554546, 0.20104833760753202, 0.21675598073280142, 0.2741180647059414, 0.2841824415067458, 0.25174603874022483, 0.21089131977421968, 0.2461276730972866, 0.24813820407945825, 0.20948928780350556, 0.21297676542951896, 0.21293119071416816, 0.2056682868874284, 0.21756184724859706, 0.2199225586399339, 0.1952067760162426, 0.17544702913866897, 0.20581503443599183, 0.21163808227948455, 0.2135049168387225, 0.27127262298564947, 0.2592751432477701, 0.2434015669262378, 0.2313690980457447, 0.3685711194872758, 0.3217560244857492, 0.32135493473003746, 0.22911256404748684, 0.7295104297421577, 0.7302363492078473, 0.6858828295392079, 0.7214728636774477, 0.7239827050442095, 0.7589316344051963, 0.4848289114219522, 0.7509631356079978, 0.7104316726261922, 0.7144503825832019, 0.6930019258381239, 0.5881277032977126, 0.3054208574577287, 0.32171347073628653, 0.28533529643665967, 0.31227380747637795, 0.2120449246714698, 0.3541048841270941, 0.2873601725786143, 0.19651350971362352, 0.33461805391358374, 0.30308052941616354, 0.27725012064347127, 0.30828141961011696, 0.2805729633799477, 0.28167463557486017, 0.26951683154899925, 0.17752792906907316, 0.18660929062343246, 0.31286486965904486, 0.43510264963570505, 0.33742555055981027, 0.2681304897606946, 0.22147743098380374, 0.19569471153079634, 0.18056228641850924, 0.1580909674013525, 0.16236247689020156, 0.22782803596632717, 0.2182178547012736, 0.2517474093299716, 0.2681938515263974, 0.2725826629910785, 0.28869229803078145, 0.17970699935146206, 0.12988459369814187, 0.19241364360315916, 0.31717271757163956, 0.32779495238581896, 0.2844255981387758, 0.28587975139355354, 0.41082951957604524, 0.32014247621911907, 0.28454254950252417, 0.2729899578805706, 0.176749181627494, 0.21050189095591054, 0.1432630018215548, 0.1707055005096223, 0.2210484107045741, 0.2168851222827637, 0.21423743268954562, 0.3286661177512822, 0.33136789904637654, 0.28592769610571694, 0.2546311937620319, 0.262984816682552, 0.2979204575254799, 0.212822184060253, 0.2553655954761172, 0.24737227999782743, 0.23233245755230897, 0.32846315193982606, 0.23578922900262, 0.18821591111962135, 0.16887465848318306, 0.10049750678948062, 0.2634827728264448, 0.39787593259272597, 0.4108424370073644, 0.2993294044157659, 0.1435226842966796, 0.19877940164923485, 0.2665282507013787, 0.32295112094844497, 0.16589454217312533, 0.20878712719717515, 0.20421831091749934, 0.16314331720275624, 0.17100109426838878, 0.21125085507800226, 0.2570024283794043, 0.21974066704128156, 0.3211145813165913, 0.4210486910064969, 0.2818695598571112, 0.22213431779786166, 0.22774151430649187, 0.3349863463181064, 0.4505452824137602, 0.33796625612351083, 0.24304173696245482, 0.23674730430894816, 0.11949206841188485, 0.17132981340256934, 0.24031489790592653, 0.20232635561227624, 0.30001921481857446, 0.34530625345425, 0.31026317778762574, 0.3473928653686165, 0.3158882838949504, 0.33667320958254837, 0.43186999650714347, 0.47161230060006093, 0.48145016262256546, 0.42661703699321224, 0.3462516031259395, 0.4482673868501934, 0.4943223234264488, 0.3895236750167704, 0.28657413919411956, 0.20829504217691763, 0.1654411268524767, 0.2064154931815082, 0.23107049888413497, 0.19733779897844572, 0.2129799360126142, 0.2784838483365829, 0.18875302580107442, 0.2886709865669205, 0.5002704707427602, 0.4446278382480951, 0.28079097072152104, 0.23437990014929375, 0.1846513790549004, 0.23178495047631342, 0.23374896229036116, 0.3050779162508207, 0.3196323882557547, 0.34655776910929, 0.35373809841367787, 0.4250241226103214, 0.22880655601876065, 0.27224912672799684, 0.27609704980548805, 0.28559495845590455, 0.20301368790297084, 0.2671104831470207, 0.2580432361838995, 0.28784709280160337, 0.26895530259253103, 0.16403482506508663, 0.21435016948752372, 0.3016518325162019, 0.31882301123431234, 0.4257908306698635, 0.4539750524848272, 0.36380375908628315, 0.25169159168916433, 0.33565978152970083, 0.37153158644229156, 0.2378736264585799, 0.22327626662016112, 0.17545357787405205, 0.23101097180960437, 0.28105740358033543, 0.27949300528418186, 0.25937052376305336, 0.2917632943764222, 0.28203460943195713, 0.2637720086966149, 0.35350550308045964, 0.31637723279753605, 0.2826752169041072, 0.2939291610566587, 0.311446717267061, 0.29660312237569114, 0.27818066812774467, 0.247334080331019, 0.21298438103227288, 0.24821799344756032, 0.320855575948603, 0.36328827388471674, 0.2834959223238502, 0.22687052326543272, 0.2293683818339349, 0.19745940474256554, 0.16668513406243748, 0.1615436556343079, 0.23843299905568519, 0.2308708592572225, 0.27159835126789916, 0.2674193393355109, 0.2645649055357206, 0.3432844759654994, 0.3212671420570545, 0.30113401769618053, 0.3206596688272823, 0.3183170863488213, 0.29703985950307626, 0.28403092276653, 0.3120561728647262, 0.425717938990407, 0.30867045438677365, 0.23762070192486134, 0.336399236433925, 0.23664442307130382, 0.20965858777352953, 0.1912025665100837, 0.18991541093967096, 0.16107755858491823, 0.15474150884200663, 0.16738682125956622, 0.1361676082023136, 0.30905695996709387, 0.3544363450029771, 0.41982268754354707, 0.34359940858805477, 0.26399039973149374, 0.31847640272755245, 0.2749344132023496, 0.3087267624309592, 0.33083874214351155, 0.2396385703091777, 0.23980017859611413, 0.19935486159729762, 0.22363196238165003, 0.21060969281251032, 0.17590373600786438, 0.20103050365406114, 0.2359305661070014, 0.2541921928189536, 0.24017297256200076, 0.2055634380537396, 0.1735135953474402, 0.21200627038916353, 0.2191251856928341, 0.19487938998453755, 0.22013734480742905, 0.21540093037860789, 0.24216783928858926, 0.2192388819688594, 0.17705107674739243, 0.2623259010530387, 0.2638677209365397, 0.1634198905124714, 0.1589036212891924, 0.14228016589952533, 0.21243667389068513, 0.2368987726197486, 0.2285845868833184, 0.2264331503588429, 0.20713700155961617, 0.17548651620989794, 0.18330219059380218, 0.13650142146489658, 0.15939210365843964, 0.17831852706646986, 0.24306125376167548, 0.26392257412707354, 0.20759383910352702, 0.169432328220905, 0.16117194877625762, 0.22757634604396698, 0.23861818815447655, 0.22692956726494032, 0.21658794093189282, 0.12537989589239712, 0.11689764498560867, 0.18565777787209628, 0.25238990802573397, 0.2258525798368078, 0.23705092335319913, 0.24743834821164518, 0.3341637013313898, 0.44209964804490054, 0.3854269434935355, 0.19526132100582358, 0.18811196286725035, 0.1708774413867566, 0.16366505311702106, 0.18600364097818858, 0.21113598679873513, 0.20178856165063228, 0.1822743918748448, 0.1813823191215521, 0.1968405720760333, 0.25861755996533253, 0.27248927403913165, 0.2514326927667023, 0.175911128558799, 0.17851863718704042, 0.23235526653042388, 0.23396571721731377, 0.16804740960445108, 0.1992136263151006, 0.24580320388302704, 0.2620389390094545, 0.2808198379997971, 0.29499588054896897, 0.23587137172439573, 0.24379653240862145, 0.2485418834326614, 0.1948239953505415, 0.2593981373123672, 0.2448385642203108, 0.18584703139358408, 0.28997669762472705, 0.3559336401584156, 0.2864929156006324, 0.25583423917444603, 0.4093930046053514, 0.4447462935774635, 0.2614221730435575, 0.22552505780198098, 0.16524281165291646, 0.17286903158783254, 0.20735860490997476, 0.22714164441759502, 0.25739564263853804, 0.26814336166005637, 0.241681971260891, 0.2018017634052986, 0.15668796385755615, 0.13769463201256238, 0.24825197288977674, 0.2367142048137033, 0.21499318941506418, 0.24211147003389719, 0.26132473134704187, 0.25328199852051014, 0.23415673164938033, 0.17585588091199106, 0.18992020331175805, 0.2273998126800983, 0.21414710939311232, 0.2473048027997019, 0.33823718843805595, 0.32754148446193326, 0.26163272854928715, 0.3380787238143773, 0.4267521084715421, 0.46258097124170683, 0.4513040892884791, 0.43938321324171165, 0.37838818147995734, 0.4432895422236373, 0.33639450435523993, 0.31492685246004126, 0.39478441951418997, 0.3469521298101032, 0.32414929101631396, 0.4427291937896197, 0.4334236798671641, 0.334554007806066, 0.40422482261226134, 0.3830142115773336, 0.3803934269431016, 0.16638069973084021, 0.1474737945097671, 0.1859547052486153, 0.2431573894320138, 0.21300562697665917, 0.19210816223140428, 0.1904857922728558, 0.2727489298937611, 0.23658460419369912, 0.29193515920417207, 0.3338075716666678, 0.21773196149042529, 0.15167380564215377, 0.24086235685427376, 0.23357725899271145, 0.19100422549764798, 0.2739201863399933, 0.30890542028517565, 0.22296438693863083, 0.24097355984655505, 0.32891545248897625, 0.26337375446986255, 0.1576960718196986, 0.1449113272236738, 0.21601254171175321, 0.20420238708836927, 0.13745044196129919, 0.19985938062834815, 0.3353567963722367, 0.3577179303437703, 0.18477664351116327, 0.1436452773965181, 0.17367158620144357, 0.2574740906262628, 0.25536095102633716, 0.18902152819049925, 0.23140069091354354, 0.24732398053177665, 0.30274683423778637, 0.43268179924782646, 0.3776245493366537, 0.2575375052089499, 0.23819533329801088, 0.25383363167712664, 0.2700352567453567, 0.2800672988336422, 0.23305683183730663, 0.19945055447499396, 0.21692593050798617, 0.22250443899244862, 0.22693350784721775, 0.2876875358052906, 0.26714132589792244, 0.196944120745929, 0.20890560926423563, 0.3431436177103925, 0.27546996865107176, 0.30321610237825053, 0.35429690674243997, 0.3098707030863704, 0.36254274534124925, 0.17259006449348488, 0.3113852097021082, 0.23721345167731936, 0.22656643865571077, 0.3031808755879733, 0.32761009865578844, 0.2618092577119151, 0.2258138524320093, 0.21377095702630367, 0.21875050523090317, 0.3223718068903934, 0.32968655253998397, 0.22432180847484132, 0.1605126875821774, 0.15060430805563685, 0.23067994345875495, 0.2094093059707742, 0.19685328062751167, 0.28179559039727586, 0.23906517108897932, 0.22331525950097214, 0.19159699197898264, 0.21187543482958482, 0.13514055728389357, 0.20417437562080565, 0.20675162556347357, 0.19074754356952583, 0.20508303796897043, 0.21019169178174626, 0.24595455976634256, 0.2395533032220719, 0.1851306732457777, 0.21764064989243082, 0.24280559732290177, 0.1694506786271548, 0.14041490952309155, 0.20537657027470546, 0.22161599142841198, 0.26767150058305805, 0.27472938264773916, 0.2420593307820888, 0.2945190521977736, 0.24155386090146583, 0.1987965918371383, 0.30020383101829395, 0.31297624420532916, 0.2374006401698675, 0.18415145481904627, 0.1613026843499999, 0.1816287374255485, 0.18945370065909642, 0.1958289148699649, 0.2098653409773711, 0.16419513021536372, 0.2055910304115352, 0.217979041889431, 0.21907366979104245, 0.26686034290497335, 0.3659705360038328, 0.43642415704447596, 0.3746196469051645, 0.33773052827887784, 0.3423300908018182, 0.20678425821006075, 0.32683704454712104, 0.17652188981459685, 0.15447388215239316, 0.21461423120694045, 0.2222207405666522, 0.23502397297302308, 0.18714503633935736, 0.1409232235086497, 0.24905671735779839, 0.28539184778130045, 0.305454986412791, 0.32771570704135267, 0.23854078451421012, 0.19669249446281445, 0.2984507345343805, 0.3341662858589051, 0.2752607269574302, 0.2408352011609772, 0.2675627011197021, 0.27934772713677763, 0.18850186309053796, 0.19698434260075487, 0.25330236460094335, 0.23649012510800516, 0.2809100574156958, 0.19045662597430324, 0.1541907139402832, 0.2777686074196776, 0.25228798602156627, 0.1362441734763873, 0.11148509842068005, 0.13945847953079735, 0.16063864493037047, 0.21256016781849846, 0.2564144146135658, 0.19182039192955092, 0.16538750102713257, 0.21526466333949962, 0.3093026832034727, 0.3706657796449959, 0.3246025681371512, 0.37841268072377837, 0.4191737712030058, 0.37460609116411825, 0.32504062083854246, 0.2750063146537034, 0.2767777749825601, 0.22277336633051287, 0.17527796508797436, 0.21971669641055225, 0.2575140160521306, 0.322138387290749, 0.32300744215907445, 0.36299427257134204, 0.24264076123796194, 0.19338255075085628, 0.14297164261715342, 0.23560063538093406, 0.24845378147047617, 0.19315092054191912, 0.20289897500981477, 0.19906549892332906, 0.24279416478469665, 0.2954815392643209, 0.23724479470058063, 0.1944176013072589, 0.23280215150400885, 0.241519038452649, 0.13128874977631055, 0.21278226966589733, 0.1655664253105076, 0.191264145409487, 0.23987961939012295, 0.20248974588579363, 0.30456819236573324, 0.3292375340216512, 0.20242338567447984, 0.1924790422717201, 0.2723842267395665, 0.2109577783875665, 0.19627507103836006, 0.23980846114669574, 0.19320162190778112, 0.1894592489173952, 0.24784894037785302, 0.2999160741163757, 0.31377788940658385, 0.2809656056797184, 0.24109135785057006, 0.22488178214478008, 0.19755446381918537, 0.18228519909805044, 0.17969287697411127, 0.2131668294968013, 0.4335988032812173, 0.4260475703322456, 0.20709552693895783, 0.2789015189223105, 0.2615946491779454, 0.22253456526653762, 0.22417591558787672, 0.18196187754377635, 0.1893878375083872, 0.2558428187042297, 0.2557178226996423, 0.24641633706893915, 0.24543483837596666, 0.23691935706204817, 0.2239881054464476, 0.2294379058432081, 0.40126460409301123, 0.3815867074622862]
