# Supplementary material for: Comprehensive analysis of Saccharomyces cerevisiae intron structures in vivo
Source: Nat Struct Mol Biol. 2025 Jun 5;32(8):1488–502. doi: 10.1038/s41594-025-01565-x (PMC12350175; doi:10.1038/s41594-025-01565-x)
Supplement: Supplementary file 5 — Source data for supplementary figures. [file 41594_2025_1565_MOESM5_ESM.zip › fig_s10a_panel2.txt]

Intron:
[0.343949, 0.274419, 0.368932, 0.246154, 0.346369, 0.389474, 0.352518, 0.186603, 0.207831, 0.45045, 0.360606, 0.344828, 0.330827, 0.291667, 0.493506, 0.434343, 0.339744, 0.320988, 0.493671, 0.441176, 0.351351, 0.355705, 0.492537, 0.448276, 0.3125, 0.244966, 0.493151, 0.336957, 0.24, 0.406504, 0.419355, 0.336283, 0.4, 0.289524, 0.276119, 0.344086, 0.493976, 0.287474, 0.306306, 0.28125, 0.430108, 0.488372, 0.267606, 0.262136, 0.421053, 0.318182, 0.488372, 0.228916, 0.336207, 0.333333, 0.276596, 0.470588, 0.239884, 0.238095, 0.253125, 0.409091, 0.445652, 0.329897, 0.423729, 0.263975, 0.37037, 0.488372, 0.305882, 0.493333, 0.238095, 0.329268, 0.489583, 0.307692, 0.344828, 0.207182, 0.4375, 0.166667, 0.4125, 0.305882, 0.4875, 0.33871, 0.290323, 0.382353, 0.494624, 0.283688, 0.286713, 0.258741, 0.311688, 0.248227, 0.428571, 0.333333, 0.21374, 0.330409, 0.363636, 0.298077, 0.391892, 0.247525, 0.254902, 0.252632, 0.433333, 0.349398, 0.350515, 0.316832, 0.275362, 0.328358, 0.265487, 0.438596, 0.419048, 0.341317, 0.393258, 0.481928, 0.386792, 0.344444, 0.235955, 0.16188, 0.321839, 0.186047, 0.411765, 0.222222, 0.389831, 0.494382, 0.38806, 0.480769, 0.340659, 0.36, 0.395161, 0.295775, 0.325, 0.384615, 0.242857, 0.494253, 0.380952, 0.402439, 0.309211, 0.222222, 0.361702, 0.45, 0.404762, 0.246269, 0.386598, 0.301587, 0.340426, 0.180328, 0.423077, 0.260937, 0.314607, 0.365333, 0.34375, 0.425, 0.347222, 0.354839, 0.175879, 0.26506, 0.246377, 0.237113, 0.268293, 0.192913, 0.322581, 0.344828, 0.238095, 0.4, 0.306818, 0.199454, 0.246246, 0.313501, 0.299413, 0.247031, 0.344913, 0.39233, 0.31477, 0.292683, 0.345088, 0.25, 0.299517, 0.380952, 0.316364, 0.28976, 0.303419, 0.285156, 0.264249, 0.215, 0.349614, 0.322344, 0.326087, 0.238994, 0.243506, 0.294264, 0.19598, 0.252055, 0.336264, 0.202299, 0.308483, 0.237785, 0.236111, 0.291759, 0.315985, 0.347962, 0.25, 0.277886, 0.326797, 0.326633, 0.280255, 0.255814, 0.381703, 0.263815, 0.246824, 0.339152, 0.313596, 0.289655, 0.331933, 0.257271, 0.339833, 0.279141, 0.307536, 0.392045, 0.210938, 0.221918, 0.292479, 0.212034, 0.198157, 0.24263, 0.305556, 0.118738, 0.286802, 0.218884, 0.206522, 0.25, 0.219072, 0.356522, 0.307479, 0.261538, 0.209026, 0.28463, 0.277778, 0.254321, 0.28125, 0.36859, 0.286561, 0.233618, 0.279503, 0.211735, 0.246085, 0.20892, 0.273897, 0.238771, 0.338542, 0.25, 0.189055, 0.222494, 0.385744, 0.238854, 0.217523, 0.312925, 0.202934, 0.437346, 0.330454, 0.267157, 0.253769, 0.279518, 0.196687, 0.180049, 0.289474, 0.258182, 0.169118, 0.297405, 0.174147, 0.194444, 0.259169, 0.247283, 0.409091, 0.492063, 0.333333, 0.186916, 0.309524, 0.255556, 0.284091, 0.397436, 0.284553, 0.18609, 0.323529, 0.232143, 0.355263, 0.4375, 0.486111, 0.387931, 0.222603, 0.300885, 0.396825, 0.210227, 0.22093, 0.304348]
Coding:
[0.185185, 0.107345, 0.166667, 0.152778, 0.115789, 0.169697, 0.111684, 0.114428, 0.166667, 0.215909, 0.246819, 0.133758, 0.206262, 0.230425, 0.138596, 0.173442, 0.264605, 0.099859, 0.156463, 0.163561, 0.167901, 0.129477, 0.27027, 0.241975, 0.151961, 0.15942, 0.217848, 0.25, 0.216374, 0.135021, 0.181287, 0.125, 0.152778, 0.169811, 0.143302, 0.239669, 0.108059, 0.258953, 0.154525, 0.11465, 0.127517, 0.166667, 0.138528, 0.294872, 0.155963, 0.085586, 0.156522, 0.14978, 0.190476, 0.243728, 0.126521, 0.151927, 0.192214, 0.284644, 0.333333, 0.167428, 0.179487, 0.112022, 0.137255, 0.286822, 0.188406, 0.121061, 0.169082, 0.211111, 0.216802, 0.194444, 0.191824, 0.258547, 0.113178, 0.200483, 0.2, 0.134848, 0.160256, 0.286111, 0.199234, 0.186544, 0.210526, 0.164062, 0.141553, 0.194444, 0.243781, 0.117506, 0.200855, 0.279805, 0.277108, 0.15942, 0.120063, 0.221014, 0.11215, 0.216216, 0.205128, 0.169399, 0.164216, 0.142544, 0.101667, 0.162791, 0.288288, 0.123457, 0.191453, 0.208333, 0.158559, 0.384615, 0.107914, 0.271605, 0.114695, 0.147353, 0.156463, 0.122302, 0.172691, 0.135135, 0.151515, 0.234848, 0.160207, 0.168539, 0.210648, 0.120219, 0.220974, 0.18018, 0.3125, 0.195767, 0.165138, 0.153646, 0.152672, 0.315789, 0.146199, 0.137566, 0.171375, 0.126521, 0.151927, 0.228938, 0.135593, 0.180894, 0.14, 0.194444, 0.185682, 0.171171, 0.277228, 0.228956, 0.179245, 0.16763, 0.148681, 0.16087, 0.152542, 0.142379, 0.113438, 0.267442, 0.293103, 0.146417, 0.196078, 0.190805, 0.124777, 0.121839, 0.212121, 0.188482, 0.173228, 0.322917, 0.160494, 0.210692, 0.16763, 0.111801, 0.170034, 0.106892, 0.166667, 0.146597, 0.224422, 0.178082, 0.169429, 0.164875, 0.208038, 0.22428, 0.157534, 0.137116, 0.189922, 0.155983]
