# Supplementary material for: Comprehensive analysis of Saccharomyces cerevisiae intron structures in vivo
Source: Nat Struct Mol Biol. 2025 Jun 5;32(8):1488–502. doi: 10.1038/s41594-025-01565-x (PMC12350175; doi:10.1038/s41594-025-01565-x)
Supplement: Supplementary file 5 — Source data for supplementary figures. [file 41594_2025_1565_MOESM5_ESM.zip › fig_s10a_panel3.txt]

Intron:
[17, 9, 11, 10, 10, 5, 10, 7, 6, 11, 9, 12, 10, 28, 10, 9, 8, 12, 9, 8, 6, 10, 9, 9, 21, 8, 17, 17, 10, 12, 16, 11, 6, 20, 6, 5, 9, 6, 10, 13, 10, 8, 11, 13, 9, 5, 12, 11, 10, 10, 6, 11, 8, 8, 12, 8, 6, 7, 7, 12, 7, 6, 8, 14, 9, 11, 5, 6, 10, 7, 20, 9, 11, 7, 7, 12, 6, 5, 7, 14, 5, 8, 14, 9, 10, 12, 24, 10, 11, 11, 14]
Coding:
[9, 9, 7, 12, 6, 7, 6, 14, 11, 10, 10, 9, 9, 8, 11, 6, 9, 8, 12, 10, 12, 9, 11, 7, 5, 8, 7, 5, 8, 6, 8, 9, 5, 9, 6, 6, 7, 6, 5, 8, 7, 9, 9, 11, 11, 9, 6, 6, 6, 9, 13, 6, 12, 8, 10, 7, 11, 14, 9, 11, 9, 9, 5, 9, 6, 7, 5, 9, 5, 9, 6, 8, 6, 12, 6, 9, 7, 10, 14, 8, 16, 7, 12, 14, 9, 7, 7]
