# Supplementary material for: Comprehensive analysis of Saccharomyces cerevisiae intron structures in vivo
Source: Nat Struct Mol Biol. 2025 Jun 5;32(8):1488–502. doi: 10.1038/s41594-025-01565-x (PMC12350175; doi:10.1038/s41594-025-01565-x)
Supplement: Supplementary file 5 — Source data for supplementary figures. [file 41594_2025_1565_MOESM5_ESM.zip › fig_s10a_panel4.txt]

Intron:
[1.0, 1.0, 0.844, 0.456, 0.974, 0.795, 1.0, 1.0, 0.998, 1.0, 0.999, 0.979, 0.998, 0.996, 0.079, 0.99, 0.705, 0.995, 0.52, 0.998, 0.45, 0.391, 0.374, 1.0, 1.0, 1.0, 1.0, 0.925, 0.996, 0.995, 1.0, 0.985, 0.782, 1.0, 1.0, 1.0, 0.155, 0.912, 0.887, 0.999, 1.0, 1.0, 0.963, 0.952, 0.719, 0.997, 0.245, 0.931, 0.928, 0.988, 0.896, 0.937, 0.922, 0.803, 0.871, 0.741, 1.0, 0.904, 0.646, 0.636, 0.319, 0.986, 0.994, 0.268, 0.998, 0.943, 1.0, 1.0, 0.65, 1.0, 1.0, 1.0, 1.0, 1.0, 0.938, 1.0, 0.878, 0.929, 0.994, 0.699, 0.408, 0.332, 0.85, 0.805, 1.0, 1.0, 1.0, 0.716, 1.0, 1.0, 0.651, 1.0, 0.987, 0.605, 0.999, 0.688, 1.0, 0.732, 0.315, 0.689, 0.997, 0.999, 0.847, 0.439, 0.984, 0.996, 0.362, 1.0, 1.0, 1.0, 0.51, 0.991, 0.714, 1.0, 1.0, 0.723, 1.0, 0.557, 0.928, 0.447, 0.684, 0.495, 0.379, 0.876, 0.736, 0.618, 0.329, 0.915, 0.17, 0.3, 0.484, 0.122, 0.994, 0.88, 1.0, 1.0, 0.857, 0.984, 1.0, 0.998, 0.848, 0.703, 0.612, 0.28, 0.668, 0.993, 0.998, 0.837, 0.996, 0.885, 0.307, 0.978, 0.971, 0.963, 0.71, 0.406, 0.799, 0.922, 0.46, 0.773, 0.539, 0.876, 0.538, 0.726, 0.818, 0.871, 0.464, 0.999, 0.983, 0.802, 0.892, 0.999, 1.0, 1.0, 0.956, 0.974, 0.871, 0.652, 0.905, 0.981, 0.996, 0.996, 0.751, 0.625, 0.999, 0.999, 0.996, 0.845, 0.573, 0.613, 0.736, 0.376, 0.999, 0.799, 0.92, 0.479, 1.0, 1.0, 1.0, 1.0, 0.963, 0.999, 0.479, 0.958, 0.216, 0.662, 0.822, 0.653, 0.767, 0.993, 0.946, 1.0, 1.0, 1.0, 1.0, 1.0, 1.0, 0.674, 1.0, 0.339, 0.863, 0.755, 0.861, 0.776, 0.991, 0.979, 0.319, 0.572, 0.421, 0.89, 0.54, 0.697, 0.063, 0.999, 0.988, 0.608, 0.564, 0.285, 0.644, 1.0, 1.0, 1.0, 0.296, 0.193, 0.961, 0.048, 0.503, 0.785, 0.808, 0.102, 0.406, 0.988, 0.473, 0.729, 0.065, 0.944, 1.0, 0.86, 0.856, 0.246, 0.917, 0.959, 0.927, 1.0, 0.996, 0.999, 0.074, 0.486, 0.585, 0.5, 0.228, 0.331, 0.267, 0.875, 0.665, 0.092, 0.998, 0.547, 0.999, 0.997, 0.708, 0.801, 0.885, 0.937, 1.0, 1.0, 0.794, 0.682, 0.865, 0.67, 0.243, 0.265, 1.0, 0.989, 0.99, 0.717, 0.988, 0.987, 0.689, 1.0, 0.881, 0.917, 0.14, 0.429, 1.0, 0.556, 0.397, 0.846, 0.576, 1.0, 0.999, 0.23, 0.431, 0.912, 0.819, 0.935, 0.68, 0.631, 0.78, 1.0, 0.532, 0.413, 0.247, 0.854, 0.999, 0.49, 0.93, 0.912, 0.663, 0.594, 0.91, 0.972, 0.215, 0.861, 1.0, 0.998, 0.673, 0.798, 0.964, 0.927, 1.0, 0.629, 0.964, 0.998, 0.769, 0.47, 0.794, 1.0, 1.0, 1.0, 0.991, 0.527, 1.0, 0.534, 0.411, 0.998, 1.0, 1.0, 0.9, 1.0, 1.0, 0.956, 0.755, 0.721, 0.529, 0.944, 0.999, 0.912, 0.14, 1.0, 0.908, 0.908]
Coding:
[0.749, 0.347, 0.627, 0.857, 0.039, 0.471, 0.32, 0.095, 0.991, 0.249, 0.997, 0.377, 0.88, 0.214, 0.418, 0.467, 0.999, 0.797, 0.307, 0.204, 0.828, 0.769, 0.924, 0.506, 0.979, 0.138, 0.385, 0.995, 0.124, 0.345, 0.942, 0.864, 0.349, 0.946, 0.997, 0.992, 0.241, 0.55, 0.288, 0.628, 0.46, 0.652, 1.0, 0.644, 0.94, 0.089, 0.833, 0.975, 0.999, 0.939, 0.712, 0.319, 0.319, 0.402, 0.891, 0.644, 0.983, 0.995, 0.605, 0.374, 0.868, 0.294, 0.67, 0.744, 0.534, 0.038, 0.673, 0.454, 0.893, 0.358, 0.308, 0.721, 0.888, 0.262, 0.999, 0.94, 0.461, 0.226, 0.88, 1.0, 0.723, 0.305, 0.25, 0.281, 0.843, 0.847, 0.446, 0.998, 0.986, 0.739, 0.541, 0.53, 0.771, 0.561, 0.227, 0.315, 0.396, 0.815, 0.791, 0.141, 0.952, 0.748, 0.999, 0.956, 0.885, 0.098, 0.517, 0.738, 0.691, 0.038, 0.328, 1.0, 0.993, 1.0, 0.965, 0.703, 0.772, 0.745, 0.685, 0.999, 0.608, 0.426, 0.998, 0.851, 1.0, 0.9, 0.606, 0.996, 0.995, 0.399, 1.0, 0.98, 0.746, 0.797, 0.752, 0.95, 0.639, 0.678, 0.181, 0.898, 0.345, 0.256, 0.556, 0.022, 0.467, 0.998, 0.695, 0.542, 0.76, 0.916, 0.06, 0.369, 0.082, 0.153, 0.721, 0.889, 0.589, 0.525, 0.568, 0.591, 0.857, 1.0, 0.985, 0.763, 0.696, 0.884, 0.683, 0.491, 0.77, 0.502, 0.811, 0.974, 0.968, 0.131, 0.463, 0.245, 0.412, 0.412, 0.569, 0.79, 1.0, 0.696, 0.982, 0.176, 0.82, 0.329, 0.598, 0.98, 0.991, 0.997, 0.951, 0.909, 0.998, 0.997, 0.105, 0.351, 0.364, 0.146, 0.444, 0.586, 0.055, 0.964, 0.344, 0.521, 0.374, 0.863, 0.307, 0.501, 0.987, 0.072, 0.031, 0.975, 0.991, 0.136, 0.986, 0.332, 0.786, 0.466, 0.485, 0.554, 0.489, 0.532, 0.625, 0.103, 0.974, 0.655, 0.384, 0.214, 0.591, 0.232, 0.106, 0.605, 0.564, 0.466, 0.917, 0.792, 0.366, 0.037, 0.902, 0.105, 0.869, 0.55, 0.55, 0.937, 0.493, 0.337, 0.889, 0.721, 0.402, 0.43, 0.987, 0.973, 0.891, 0.237, 0.803, 0.989, 0.392, 0.135, 0.981, 0.732, 0.996, 0.267, 0.995, 0.286, 0.999, 1.0, 0.326, 0.168, 0.999, 0.546, 0.197, 0.535, 0.09, 0.867, 0.961, 0.61, 0.638, 0.985, 0.559, 0.704, 0.143, 0.836, 0.882, 0.983, 0.584, 0.534, 0.772, 0.95, 0.998, 0.913, 0.557, 0.999, 0.867, 0.538, 0.897, 0.787, 0.004, 0.993, 0.843, 0.955, 0.228, 0.863, 0.341, 0.706, 0.2, 0.998, 0.423, 0.869, 0.182, 0.561, 0.945, 0.811, 0.615, 0.13, 0.83, 0.539, 0.611, 0.964, 0.75, 0.893, 0.172, 0.797, 0.151, 0.953, 0.991, 0.982, 1.0, 0.712, 0.547, 0.465, 0.23, 0.997, 0.949, 1.0, 1.0, 0.143, 0.983, 1.0, 0.081, 0.594, 1.0, 0.199, 0.575, 0.936, 0.821, 0.85, 1.0, 0.787, 0.415, 0.271, 0.209, 0.606, 1.0, 0.646, 0.678, 0.18, 0.406, 0.49, 0.675, 1.0, 0.457, 0.945, 0.495, 0.132, 0.208, 0.276, 0.882, 0.044, 0.683, 0.069, 0.108, 0.209, 0.217, 0.998, 0.99, 0.301, 1.0, 0.951, 0.174, 0.357, 0.222, 0.797, 0.194, 0.254, 0.178, 0.287, 1.0, 0.997, 0.91, 0.832, 0.466, 0.395, 0.8, 0.968, 0.842, 0.999, 0.3, 0.542, 0.397, 0.834, 0.902, 1.0, 0.699, 1.0, 0.25, 0.739, 0.048, 0.077, 0.918, 1.0, 0.882, 0.765, 0.687, 0.238, 0.059, 0.998, 0.229, 0.927, 0.373, 0.743, 0.691, 0.672, 0.449, 0.944, 0.886, 0.944, 0.923, 0.535, 1.0, 0.998, 0.937, 0.794, 0.901, 0.983, 0.993, 0.901, 0.964, 1.0, 0.803, 0.261, 0.271, 1.0, 0.944, 0.649, 0.536, 0.698, 0.983, 0.851, 0.559, 0.848, 0.579, 0.962, 0.721, 0.872]
