# Supplementary material for: Comprehensive analysis of Saccharomyces cerevisiae intron structures in vivo
Source: Nat Struct Mol Biol. 2025 Jun 5;32(8):1488–502. doi: 10.1038/s41594-025-01565-x (PMC12350175; doi:10.1038/s41594-025-01565-x)
Supplement: Supplementary file 5 — Source data for supplementary figures. [file 41594_2025_1565_MOESM5_ESM.zip › fig_s10b_panel1.txt]

Intron:
[0.3739890692148952, 0.4239973974840009, 0.5029371203621451, 0.5643476362719737, 0.42961225431135697, 0.2618370668693583, 0.2461293785428121, 0.46435905387278864, 0.52403918824978, 0.38014229502761177, 0.3268829080088025, 0.30053394600214123, 0.4106396260228, 0.37027965105697097, 0.36012450009159813, 0.4199025919449485, 0.42145702510401295, 0.48889195706632405, 0.4776972165926857, 0.3904893884257338, 0.5324217021129644, 0.45042623163101325, 0.4784736718212226, 0.4237651691136228, 0.4112591548086744, 0.3988921064399764, 0.3771982124109954, 0.29789410552777795, 0.42501990479726093, 0.37011254728624776, 0.4870883972627568, 0.8053535768638328, 0.6644210602613088, 0.7056883050597456]
Coding:
[0.15026166719607253, 0.11423888721234463, 0.10610844610489424, 0.17314736213189463, 0.23435393527010434, 0.21827645087440026, 0.18138677142828707, 0.13831233007136615, 0.14312712696327742, 0.127714199613998, 0.19425888847718467, 0.23031986743506833, 0.2412153851749097, 0.2699547862485973, 0.3382658193744463, 0.3095533825152281, 0.24031872106604688, 0.2473680426314335, 0.24575865810470576, 0.26421543394434627, 0.4150794905232563, 0.3821188697686876, 0.30344094285765366, 0.263954854579731, 0.19944741901879798, 0.17743532569472845, 0.1753047901337344, 0.20759990603021392, 0.2646152955551718, 0.3245380662686623, 0.2656122970138572, 0.22656155715718335, 0.20228034933800942, 0.21692290193310385, 0.20933833648535985, 0.24232188660823534, 0.2659527491483748, 0.2188784209556977, 0.16909896129204668, 0.20033039693177865, 0.21391380456629472, 0.2327636094673783, 0.3816889251498297, 0.16748046061828967, 0.2706039790740659, 0.26854474671322404, 0.23650304169550096, 0.2469779060691156, 0.20722786095365006, 0.20683127037413904, 0.2643189867649352, 0.2748416279083093, 0.2302740152486212, 0.3265344561923529, 0.27753152745375026, 0.19398119315190757, 0.21540190222536734, 0.23647403925267235, 0.301048667087342, 0.3431790517600307, 0.28184566946533135, 0.6432738297723889, 0.6324865966239279, 0.5586024918750547, 0.2654996557954682, 0.5813323504759426, 0.5989954631598449, 0.3416380158018302, 0.22124787830336132, 0.22015025386964088, 0.1777982057613493, 0.2295422393519892, 0.25030085041599986, 0.25116414764560535, 0.2867958551189932, 0.2698459483207491, 0.2675614721174538, 0.3187542137221886, 0.30229628072652903, 0.21309594100224039, 0.14292901298840313, 0.1412789473112725, 0.16009413210461687, 0.20653090682243325, 0.2287552716992517, 0.2289752038904606, 0.22013523959509165, 0.27547787613123753, 0.26832436609305094, 0.2241659379997273, 0.6506558656621214, 0.2759467589495804, 0.2575464281216661, 0.22474708084423528, 0.3304335578351419, 0.16363690063790357, 0.22249177131957118, 0.23430992689967656, 0.2086547167831989, 0.32016494071146684, 0.33858133301162024, 0.25024575633638935, 0.28442139541968486, 0.1974498877572443, 0.16137242622065961, 0.2698885701594259, 0.2581310578706575, 0.32818521527930167, 0.2985514080530605, 0.23291568778551763, 0.27322245429153524, 0.3896105004750187, 0.34995785973029137, 0.3132255644997284, 0.3257242935089679, 0.2575217762659856, 0.20437399634052883, 0.29549953275068663, 0.38573194268401423, 0.36662207440439815, 0.3289488568197354, 0.2200003205286469, 0.2686891673669065, 0.29248881641439445, 0.29308394427933254, 0.285196994847126, 0.14320365838363852, 0.20062291945634422, 0.19719086440694092, 0.24789929125958401, 0.2779207991429637, 0.19267379482502142, 0.2159128244813754, 0.2587081886701468, 0.28823478721273577, 0.2245974819059364, 0.2086565106515023, 0.24455834414737534, 0.31730998003672045, 0.3489310789196803, 0.1718412895757929, 0.17793346952391928, 0.29058702837838146, 0.3071332725907336, 0.30823835757342216, 0.24522925665510942, 0.22733461482267817, 0.15591354433392776, 0.3068226665407826, 0.40829497224371275, 0.3884502706553964, 0.4326438453760213, 0.4525584376340167, 0.4186515333174471, 0.3124844093165772, 0.22763201857555732, 0.27421047354366884, 0.22464160667462713, 0.1982775310273631, 0.24051295764836636, 0.27703889714826924, 0.2800884525832058, 0.29699081680736944, 0.2780670718008036, 0.202012626271217, 0.3082483144467034, 0.3191525532643742, 0.21797729760186546, 0.2078518908435285, 0.1793124765284889, 0.21339448176851172, 0.2284096551860648, 0.17075007975838136, 0.1358380863534436, 0.17232463444155127, 0.19471484197958125, 0.22729055760323472, 0.2219628883119992, 0.28816751311559485, 0.3072420668389318, 0.19643928332434477, 0.28657694815496754, 0.3685179488109073, 0.4250059403094002, 0.3327156648166337, 0.2704353846148408, 0.2451273995375041, 0.20436448258335171, 0.21518823484335786, 0.1838425261213555, 0.20706511759503368, 0.21989803333608585, 0.20340385789135948, 0.17440785550652027, 0.22997774557523182, 0.27876598890714394, 0.2935165161262932, 0.23464109953249337, 0.3492177960993076, 0.3435067990335504, 0.28422473251052055, 0.23470881057296578, 0.3316979136332502, 0.36820465101305727, 0.41293409536855297, 0.4031423857677108, 0.22531465602810183, 0.18151824098137642, 0.18777061290548408, 0.24354093037364935, 0.23420348734958732, 0.15780024026016687, 0.2504074938155229, 0.2868136296988769, 0.18659727364393922, 0.1408642089987156, 0.2094385814177044, 0.23052640302016117, 0.21393237227648548, 0.1756942939509574, 0.18581974238560725, 0.16909245294958228, 0.2822644243370623, 0.217125762595184, 0.16200084254399988, 0.13130018084905573, 0.16593920435742046, 0.240756461759469, 0.23582506656697416, 0.32342589559909685, 0.32723897168905475, 0.25469312026597746, 0.2060609434249727, 0.22189895714162394, 0.19772246599598436, 0.30119174973635177, 0.28486806783568835, 0.18608894600717205, 0.18399898599996764, 0.20874415655545095, 0.2475089608532804, 0.21577382949740123, 0.2585459129316358, 0.3504928300808489, 0.28782694574221224, 0.6463569472711869, 0.3238516933076978, 0.48573050159148545, 0.5964883782985968, 0.5797049177884407, 0.3490528720733029, 0.5178394374861673, 0.46955550205482194, 0.4223054467962341, 0.2919715073033134, 0.34863329913687063, 0.3942048664341792, 0.35675701059351184, 0.22350705060547763, 0.2082927156701373, 0.2853757328228081, 0.31750231067307566, 0.2649135130661441, 0.2002418804125521, 0.27089627614926837, 0.27998888200684885, 0.27643163709152796, 0.2625355088736493, 0.2383724637364215, 0.6488538525750901, 0.5860552445368636, 0.648548002150259, 0.6530974490900695, 0.6952256822199713, 0.502142208323476, 0.6476611638428134, 0.5926685065081891, 0.5750456891406187, 0.5569179755976774, 0.31496307283753444, 0.3340592647067946, 0.31075494069404175, 0.2674458680284881, 0.4356676844986007, 0.25483406887626814, 0.31732529833150763, 0.3070480444832027, 0.28737230303479944, 0.26502745143484857, 0.347846719974561, 0.3156624282572883, 0.22925070395665192, 0.30132581760145966, 0.2973583856860229, 0.29035043194192856, 0.29189698883318804, 0.2604611794969178, 0.30418924289292465, 0.29205886135608833, 0.31833621863607786, 0.3379801964570154, 0.31569815049082756, 0.30610160390828894, 0.15056737640876458, 0.1553246855331079, 0.21786840701530136, 0.23741750818228344, 0.24835160167335382, 0.27023002139162966, 0.251893438497802, 0.2102772235099934, 0.16435938655596263, 0.16475886013820842, 0.27194551226117153, 0.24722948681929602, 0.19877529843216007, 0.20690880244278137, 0.25647132686301616, 0.2637702286866062, 0.22943384320274823, 0.18708834617501408, 0.2160573498084651, 0.24940500917923195, 0.24665717395076275, 0.2935494974645075, 0.35342419273092807, 0.32433900926470083, 0.26295425728256977, 0.44952000860389, 0.40273989108457237, 0.27277456506875186, 0.24796536007959835, 0.2664217338897394, 0.2635843244151084, 0.30826340842526145, 0.3199375331787799, 0.2559608022923153, 0.19521131611247688, 0.18710432056632914, 0.21202394946307243, 0.31272289288268684, 0.3026591315582148, 0.19997426749987957, 0.13010751415181898, 0.20733146568664568, 0.18559439480742226, 0.28158585094469546, 0.24922400919370613, 0.2016119124578725, 0.18040020105691162, 0.2008025766507498, 0.22198800598778673, 0.22809725916384885, 0.2198709135308218, 0.2479085340221645, 0.31024157046641576, 0.25833467079962824, 0.17844733633444787, 0.2025714638378594, 0.24085913098299586, 0.18342617966787092, 0.2786869873746309, 0.2422032429653301, 0.2989973096605391, 0.24306764829572863, 0.18692646226293277, 0.29118168001471717, 0.309956271747507, 0.2678627941939368, 0.2323452460372668, 0.27291908829352607, 0.2716052143964606, 0.1884535215503745, 0.2323851314899764, 0.27295795913083654, 0.24651073244968855, 0.2945709033331502, 0.19022012678458533, 0.1819834957672747, 0.29975296121051154, 0.282968777936843, 0.20351122769583216, 0.22616952592978334, 0.27162506392956987, 0.2349651669483408, 0.21703571921220144, 0.2410279504605354, 0.24534809662942766, 0.22717470134352283, 0.22820682706887083]
