# Supplementary material for: Comprehensive analysis of Saccharomyces cerevisiae intron structures in vivo
Source: Nat Struct Mol Biol. 2025 Jun 5;32(8):1488–502. doi: 10.1038/s41594-025-01565-x (PMC12350175; doi:10.1038/s41594-025-01565-x)
Supplement: Supplementary file 5 — Source data for supplementary figures. [file 41594_2025_1565_MOESM5_ESM.zip › fig_s10b_panel2.txt]

Intron:
[0.420382, 0.311628, 0.372168, 0.246154, 0.351955, 0.336842, 0.251799, 0.200957, 0.274096, 0.252252, 0.336364, 0.344828, 0.421053, 0.493506, 0.494949, 0.307692, 0.320988, 0.316456, 0.441176, 0.432432, 0.234899, 0.343284, 0.37069, 0.382812, 0.224832, 0.493151, 0.228261, 0.245, 0.284553, 0.33871, 0.20354, 0.295238, 0.268657, 0.365591, 0.493976, 0.193018, 0.333333, 0.25, 0.387097, 0.348837, 0.366197, 0.184466, 0.302632, 0.309091, 0.488372, 0.385542, 0.224138, 0.333333, 0.329787, 0.277311, 0.34104, 0.215686, 0.125, 0.409091, 0.402174, 0.329897, 0.322034, 0.267081, 0.388889, 0.302326, 0.494118, 0.413333, 0.29932, 0.341463, 0.427083, 0.296703, 0.396552, 0.232044, 0.479167, 0.280702, 0.275, 0.435294, 0.325, 0.306452, 0.301075, 0.338235, 0.301075, 0.248227, 0.286713, 0.258741, 0.311688, 0.184397, 0.333333, 0.324074, 0.366412, 0.28655, 0.363636, 0.259615, 0.445946, 0.247525, 0.27451, 0.252632, 0.377778, 0.253012, 0.257732, 0.316832, 0.275362, 0.328358, 0.300885, 0.333333, 0.285714, 0.233533, 0.258427, 0.349398, 0.386792, 0.211111, 0.337079, 0.174935, 0.264368, 0.395349, 0.411765, 0.262626, 0.338983, 0.292135, 0.358209, 0.288462, 0.274725, 0.373333, 0.241935, 0.323944, 0.25, 0.384615, 0.371429, 0.45977, 0.321429, 0.487805, 0.203947, 0.469136, 0.191489, 0.31, 0.309524, 0.223881, 0.262887, 0.301587, 0.361702, 0.352459, 0.423077, 0.258427, 0.373333, 0.34375, 0.2625, 0.486111, 0.403226, 0.297218, 0.180905, 0.289855, 0.298969, 0.268293, 0.23622, 0.322581, 0.2, 0.27381, 0.352273, 0.245902, 0.237237, 0.21968, 0.277886, 0.39905, 0.30273, 0.445428, 0.2954, 0.217073, 0.31738, 0.254237, 0.31401, 0.380952, 0.18, 0.376906, 0.297009, 0.269531, 0.222798, 0.2, 0.275064, 0.355311, 0.269565, 0.24109, 0.272727, 0.27182, 0.193467, 0.246575, 0.27033, 0.229885, 0.318766, 0.260586, 0.210648, 0.231626, 0.219331, 0.30721, 0.273913, 0.260274, 0.303922, 0.319095, 0.280255, 0.222591, 0.324921, 0.256684, 0.232305, 0.379052, 0.20614, 0.224138, 0.336134, 0.234899, 0.247911, 0.211656, 0.287169, 0.3125, 0.289062, 0.309589, 0.300836, 0.318052, 0.345622, 0.217687, 0.255952, 0.235622, 0.314721, 0.23176, 0.211957, 0.204918, 0.219072, 0.347826, 0.257618, 0.266667, 0.311164, 0.26945, 0.294444, 0.244444, 0.246094, 0.342949, 0.332016, 0.19943, 0.34472, 0.216837, 0.257271, 0.368545, 0.244485, 0.260047, 0.322917, 0.322917, 0.181592, 0.224939, 0.203354, 0.251592, 0.247734, 0.306122, 0.246944, 0.291577, 0.267157, 0.231156, 0.293976, 0.213251, 0.257908, 0.289474, 0.225455, 0.257353, 0.239521, 0.238779, 0.19213, 0.308068, 0.184783, 0.284091, 0.492063, 0.333333, 0.183801, 0.255952, 0.244444, 0.284091, 0.269231, 0.203252, 0.203008, 0.264706, 0.232143, 0.407895, 0.25, 0.486111, 0.206897, 0.181507, 0.256637, 0.238095, 0.295455, 0.315217]
Coding:
[0.1562, 0.240113, 0.146766, 0.204861, 0.122807, 0.14697, 0.169697, 0.154639, 0.104478, 0.195652, 0.155303, 0.221374, 0.167728, 0.198895, 0.223714, 0.184211, 0.159892, 0.333333, 0.144558, 0.136646, 0.175309, 0.179063, 0.27027, 0.202469, 0.171569, 0.154589, 0.191601, 0.256173, 0.216374, 0.172996, 0.166667, 0.133333, 0.127315, 0.163522, 0.143302, 0.250689, 0.100733, 0.157025, 0.183223, 0.161359, 0.158837, 0.162281, 0.19697, 0.290598, 0.151376, 0.094595, 0.194203, 0.127753, 0.201814, 0.215054, 0.124088, 0.160998, 0.187348, 0.209738, 0.258929, 0.083714, 0.137363, 0.177596, 0.137255, 0.286822, 0.18599, 0.121061, 0.152174, 0.261111, 0.224932, 0.194444, 0.144654, 0.198718, 0.153488, 0.135266, 0.131111, 0.131818, 0.15812, 0.302778, 0.272031, 0.183486, 0.161404, 0.190104, 0.130137, 0.162393, 0.263682, 0.160671, 0.307692, 0.245742, 0.257028, 0.165217, 0.105845, 0.199275, 0.205607, 0.22973, 0.2331, 0.142077, 0.188725, 0.149123, 0.105, 0.162791, 0.18018, 0.128205, 0.208333, 0.223423, 0.423077, 0.110312, 0.253086, 0.150538, 0.187411, 0.244898, 0.122302, 0.184739, 0.102703, 0.138258, 0.238636, 0.193798, 0.277154, 0.108796, 0.125683, 0.172285, 0.146843, 0.186186, 0.302083, 0.183422, 0.152905, 0.192708, 0.152672, 0.210526, 0.172515, 0.130511, 0.148776, 0.153285, 0.183673, 0.157509, 0.131827, 0.115854, 0.103333, 0.185185, 0.192394, 0.202703, 0.191419, 0.215488, 0.185535, 0.250482, 0.191847, 0.172464, 0.13371, 0.157454, 0.181501, 0.189922, 0.29023, 0.205607, 0.110517, 0.222989, 0.137255, 0.121839, 0.221445, 0.181501, 0.199475, 0.34375, 0.194444, 0.248428, 0.115607, 0.122153, 0.149832, 0.179012, 0.143106, 0.231023, 0.127854, 0.12523, 0.225806, 0.20331, 0.191358, 0.130137, 0.141844, 0.193798, 0.143162]
