# Supplementary material for: Comprehensive analysis of Saccharomyces cerevisiae intron structures in vivo
Source: Nat Struct Mol Biol. 2025 Jun 5;32(8):1488–502. doi: 10.1038/s41594-025-01565-x (PMC12350175; doi:10.1038/s41594-025-01565-x)
Supplement: Supplementary file 5 — Source data for supplementary figures. [file 41594_2025_1565_MOESM5_ESM.zip › fig_s10b_panel4.txt]

Intron:
[1.0, 1.0, 0.753, 0.991, 0.864, 1.0, 1.0, 0.729, 1.0, 0.172, 1.0, 1.0, 1.0, 1.0, 0.609, 0.994, 0.443, 1.0, 1.0, 0.999, 0.162, 0.878, 0.708, 0.996, 0.589, 0.853, 0.433, 1.0, 0.147, 0.721, 0.911, 0.899, 0.843, 0.496, 0.999, 0.928, 0.994, 0.999, 0.708, 1.0, 1.0, 1.0, 1.0, 1.0, 1.0, 1.0, 0.466, 1.0, 0.979, 0.985, 0.592, 0.877, 0.97, 0.998, 1.0, 1.0, 0.981, 1.0, 0.559, 1.0, 0.558, 1.0, 0.885, 0.999, 1.0, 1.0, 0.744, 0.627, 0.996, 0.959, 0.572, 1.0, 1.0, 0.99, 0.557, 0.994, 0.148, 0.758, 1.0, 1.0, 0.637, 1.0, 0.66, 0.603, 0.725, 0.718, 0.766, 0.458, 0.244, 0.785, 0.144, 0.65, 0.192, 0.459, 0.424, 0.388, 0.274, 0.982, 0.834, 1.0, 0.999, 0.584, 0.995, 0.289, 1.0, 0.749, 0.992, 0.998, 0.763, 0.998, 0.776, 0.462, 0.998, 0.995, 0.984, 0.668, 0.8, 0.446, 0.577, 0.743, 0.903, 0.447, 0.869, 0.909, 0.988, 0.949, 0.714, 0.971, 1.0, 1.0, 0.992, 0.973, 0.687, 0.708, 0.995, 0.985, 0.983, 0.818, 0.231, 1.0, 0.993, 0.918, 0.989, 0.854, 0.634, 0.734, 0.816, 0.358, 0.957, 0.698, 0.961, 0.919, 0.44, 1.0, 1.0, 1.0, 1.0, 0.869, 0.765, 0.996, 0.105, 0.882, 0.241, 0.572, 0.992, 0.879, 0.999, 1.0, 1.0, 1.0, 1.0, 0.999, 0.61, 1.0, 0.048, 0.624, 0.936, 0.861, 0.795, 0.566, 0.402, 0.685, 0.356, 1.0, 0.983, 0.523, 0.538, 1.0, 0.999, 0.837, 1.0, 0.945, 0.711, 0.526, 0.731, 0.876, 0.699, 0.535, 0.099, 0.493, 0.967, 0.71, 0.338, 0.99, 0.676, 0.783, 1.0, 0.534, 0.601, 0.573, 0.897, 1.0, 1.0, 0.827, 0.621, 0.347, 0.314, 0.804, 0.996, 0.997, 0.832, 0.58, 1.0, 0.69, 1.0, 0.841, 0.75, 0.62, 0.487, 0.364, 0.948, 0.566, 0.973, 0.885, 0.675, 0.586, 0.844, 0.904, 0.279, 0.857, 0.546, 0.686, 0.999, 0.972, 1.0, 0.648, 0.995, 0.521, 0.913, 0.34, 1.0, 1.0, 1.0, 0.998, 1.0, 0.924, 0.986, 0.998, 0.99, 0.603, 0.845, 0.807]
Coding:
[0.944, 0.368, 0.366, 0.648, 1.0, 0.976, 0.982, 0.785, 0.751, 0.262, 0.633, 0.997, 0.792, 0.176, 0.475, 0.616, 0.265, 0.218, 0.485, 0.517, 0.742, 0.758, 0.963, 0.661, 0.973, 0.997, 0.384, 0.813, 1.0, 0.558, 0.112, 0.741, 0.998, 0.994, 0.753, 0.644, 0.996, 0.957, 0.693, 0.684, 0.329, 0.623, 0.734, 0.512, 0.044, 0.301, 0.244, 0.256, 0.356, 0.849, 0.856, 0.388, 1.0, 0.276, 0.66, 0.744, 0.21, 0.118, 0.224, 0.996, 0.959, 0.82, 0.776, 0.86, 0.607, 0.109, 0.203, 0.815, 0.998, 0.881, 0.201, 0.441, 0.979, 1.0, 0.817, 0.323, 1.0, 0.826, 0.984, 0.936, 0.83, 0.989, 0.285, 0.934, 0.827, 0.43, 0.919, 0.25, 0.689, 0.043, 0.795, 1.0, 0.972, 0.94, 0.873, 0.747, 0.937, 0.585, 0.563, 0.112, 0.708, 0.985, 0.58, 0.813, 0.581, 0.593, 0.857, 0.689, 0.821, 0.995, 0.91, 0.736, 0.618, 0.382, 0.663, 0.847, 0.87, 0.985, 0.991, 0.672, 0.417, 0.407, 0.586, 0.307, 0.774, 0.122, 0.265, 0.993, 0.996, 0.998, 0.994, 0.981, 0.987, 0.324, 0.542, 0.83, 0.558, 0.021, 0.694, 0.826, 0.981, 0.41, 0.382, 0.208, 0.987, 0.992, 0.216, 0.999, 0.85, 0.333, 0.606, 0.661, 0.633, 0.731, 0.571, 0.755, 0.439, 0.751, 0.445, 0.698, 0.892, 0.381, 0.599, 0.241, 0.233, 0.82, 0.923, 0.916, 0.94, 0.625, 0.625, 0.696, 0.58, 0.22, 0.604, 0.984, 0.983, 0.371, 0.665, 0.867, 0.929, 0.392, 0.987, 0.247, 0.248, 0.056, 0.128, 0.966, 0.76, 0.207, 0.1, 0.802, 0.988, 0.779, 0.471, 0.377, 0.703, 0.961, 0.43, 0.671, 0.349, 0.21, 0.943, 0.969, 0.986, 0.463, 0.299, 0.823, 0.978, 0.134, 1.0, 0.962, 0.927, 0.824, 0.976, 0.854, 0.236, 0.55, 0.909, 0.833, 0.979, 0.952, 0.984, 0.887, 0.612, 0.229, 0.167, 1.0, 0.375, 0.308, 0.268, 0.791, 0.047, 0.975, 0.708, 0.74, 0.148, 0.586, 0.957, 0.987, 0.933, 1.0, 0.755, 0.097, 0.61, 0.462, 0.36, 0.998, 0.968, 0.133, 0.978, 0.742, 1.0, 0.996, 0.957, 0.914, 0.339, 1.0, 0.213, 0.391, 0.681, 0.526, 1.0, 0.336, 0.686, 0.754, 0.324, 0.038, 0.531, 0.349, 0.299, 0.789, 0.678, 0.999, 0.619, 0.659, 0.651, 0.947, 0.368, 0.461, 1.0, 0.99, 0.373, 0.999, 0.936, 0.212, 0.233, 0.676, 0.15, 0.164, 0.181, 0.323, 0.614, 0.066, 0.382, 0.999, 1.0, 0.943, 0.824, 0.269, 0.239, 0.388, 0.878, 0.609, 0.971, 0.753, 0.999, 0.805, 0.205, 0.305, 0.95, 0.808, 0.499, 0.999, 0.794, 0.619, 0.306, 0.096, 1.0, 0.255, 0.016, 0.831, 0.72, 0.598, 0.13, 0.304, 1.0, 1.0, 0.985, 0.702, 0.536, 0.516, 0.033, 0.857, 0.456, 0.946, 0.902, 0.928, 0.818, 0.88, 0.202, 0.39, 0.16, 0.628, 0.488, 0.813, 0.998, 0.972]
