# Supplementary material for: Comprehensive analysis of Saccharomyces cerevisiae intron structures in vivo
Source: Nat Struct Mol Biol. 2025 Jun 5;32(8):1488–502. doi: 10.1038/s41594-025-01565-x (PMC12350175; doi:10.1038/s41594-025-01565-x)
Supplement: Supplementary file 5 — Source data for supplementary figures. [file 41594_2025_1565_MOESM5_ESM.zip › fig_s11a.csv]

Fraction of positions near splice sites in stems	Retained intron fraction
0.12195121951219512	0.023314
0.07911392405063292	0.004818
0.1017274472168906	0.011578
0.08439490445859872	0.012323
0.07280219780219781	0.027482
0.0631704410011919	0.009323
0.05650319829424307	0.03716
0.0508637236084453	0.052614
0.046167247386759584	0.015022
0.057188244638602066	0.090249
0.052554744525547446	0.023426
0.05064145847400405	0.018867
0.05025125628140704	0.029913
0.05343511450381679	0.040449
0.050165380374862185	0.093123
0.04727272727272727	0.045885
0.04738400789733465	0.117392
0.044922788956481045	0.025171
0.04304932735426009	0.28114
0.04100811618966254	0.01712
0.03915171288743882	0.0898
0.041357783847054234	0.054119
0.03989461799021453	0.124548
0.03854545454545454	0.025777
0.03704998252359315	0.030759
0.03584714237402773	0.071011
0.035202086049543675	0.089842
0.03837684806542938	0.104055
0.03708206686930091	0.188809
0.03858615611192931	0.014323
0.04083380925185608	0.029051
0.039579296983116526	0.039979
0.0392684238838085	0.193254
0.03814002089864159	0.030931
0.0371501272264631	0.133555
0.036228287841191066	0.017761
0.03670610963535378	0.062863
0.03574788334901223	0.360866
0.03644281457712583	0.066431
0.03694581280788178	0.100606
0.03609713410632247	0.037891
0.035241349850491245	0.151528
0.034482758620689655	0.059581
0.035655737704918034	0.520033
0.034918723660445516	0.047004
0.036920659858601726	0.507042
0.036146894827917705	0.17945
0.035391566265060244	0.040329
0.03466715839940992	0.034515
0.033971810625225876	0.142439
0.0352	0.362443
0.03459723921020444	0.141815
0.03394479684553403	0.230459
0.03741152679474216	0.154966
0.03904052936311001	0.203607
0.0403580146460537	0.21665
0.04092071611253197	0.102594
0.04146379770692634	0.122858
0.041988267983945664	0.194917
0.041349954393432656	0.437291
0.04066377634923008	0.280576
0.04195495362873546	0.083269
0.04132231404958678	0.122374
0.040737564322469985	0.666789
0.04010130856901646	0.159709
0.040177334441673596	0.337711
0.04093327875562833	0.515353
0.04099462365591398	0.124214
0.04267726971504308	0.064089
0.04211352341093382	0.258085
0.041510893386618536	0.054727
0.040951290855907416	0.180435
0.04046242774566474	0.671735
0.03990581236832321	0.082857
0.04046454767726161	0.203527
0.03992280786394886	0.08374
0.04082361342537491	0.113129
0.04034344860032933	0.5531
0.04040404040404041	0.175409
0.039889958734525444	0.605814
0.03938879456706282	0.118668
0.04008958566629339	0.316484
0.04048224753898905	1.077416
0.039991258741258744	0.136741
0.03983590629385728	0.121958
0.039364198847877105	0.820473
0.03897338403041825	0.303685
0.03861044260751282	0.351291
0.038206668047214745	0.366642
0.03807963967652779	0.337445
0.03911237207417165	0.241871
0.03869286287089014	0.226685
0.03826707643501537	0.75631
0.03790259230164965	0.790534
0.0375194401244168	0.156302
0.03856140013462833	0.133968
0.03815413891531874	0.396452
0.03780878747878559	1.740566
0.037033616549685996	0.009446
0.03693207788646129	0.021871
0.03755656108597285	0.062914
0.03718304811396828	0.005544
0.03681689141234919	0.006249
0.03682868946119364	0.008438
0.03647284122562674	0.026524
0.0361238037761876	0.016149
0.036293766011955594	0.030952
0.03595296506217748	0.023297
0.036372779081461616	0.011262
0.036037532176368015	0.00632
0.03570840875431956	0.005596
0.03538524256013045	0.023382
0.03483622967886602	0.007531
0.03532306715351643	0.024281
0.037060350932410106	0.008736
0.03790951638065523	0.004657
0.03728995626486611	0.024545
0.03750760803408399	0.267874
0.03727457934052667	0.039931
0.03943430110745286	0.018309
0.03910946196660482	0.011714
0.0393051670837627	0.012374
0.039725427194391705	0.0098
0.03940601231437885	0.016234
0.040100610851598995	0.012436
0.04021103664622843	0.008935
0.03989531017896301	0.012523
0.039806234203875315	0.006014
0.03949843260188088	0.005301
0.039905940936440974	0.021057
0.03961007757259559	0.008432
0.03933733296973002	0.008842
0.03905774047248359	0.006871
0.03910239183015318	0.01167
0.039679893297765924	0.017176
0.0399841122732689	0.007756
0.039692449234408886	0.006973
0.03940501043841336	0.010947
0.039121704773625234	0.011722
0.03948553054662379	0.007984
0.03920567013600664	0.017586
0.039373573421252854	0.014327
0.03910086890819796	0.019365
0.03934200650487866	0.011918
0.039505559351512516	0.007501
0.03896820047791189	0.044682
0.03872146118721461	0.022572
0.038461538461538464	0.016488
0.03820508199675617	0.016036
0.03795202291442893	0.006878
0.037702294149030764	0.081016
0.038044758539458184	0.008715
0.0377976712889825	0.014539
0.03755377281711429	0.02613
0.03803468208092486	0.04573
0.037792200333122736	0.022504
0.03806643077274284	0.009784
0.03816707310157092	0.006763
0.038283716734325665	0.021837
0.03832576903681291	0.007012
0.03836730148123399	0.018975
0.038131606619071334	0.018503
0.0378987898789879	0.018697
0.037723470559291455	0.005447
0.03749592435604825	0.016923
0.037715459015507644	0.077487
0.03749060049414545	0.057982
0.03726840728282343	0.032076
0.03704883227176221	0.012124
0.037230671736375155	0.021441
0.03701370294534572	0.023647
0.03681462140992167	0.011246
0.0369139712372151	0.032283
0.03671951660383205	0.017946
0.03651021875320941	0.008901
0.036325550503244264	0.015578
0.036120707173338755	0.025617
0.03591816115180601	0.007752
0.03628505377424867	0.03255
0.036098195090245484	0.00543
0.03624701670644392	0.029414
0.036048064085447265	0.019091
0.0358512835644733	0.013174
0.03599902176571289	0.027823
0.03580463125121619	0.013516
0.035999419364203804	0.033347
0.036150957928179454	0.155063
0.03629399090256165	0.030345
0.0361021146885121	0.006596
0.03597868628283114	0.020036
0.035806466751138015	0.04044
0.035854341736694675	0.006543
0.03585786239083222	0.241804
0.036146240515060934	0.012967
0.03623718887262079	0.146055
0.03605408112168253	0.011359
0.03587281456653683	0.006368
0.03596376582991572	0.125737
0.03580884002692394	0.085841
0.03565205736496448	1.053253
0.036298932384341634	0.631226
0.03594396969430006	0.258139
0.035794183445190156	0.206914
0.03563163180647133	0.210984
