# Supplementary material for: Comprehensive analysis of Saccharomyces cerevisiae intron structures in vivo
Source: Nat Struct Mol Biol. 2025 Jun 5;32(8):1488–502. doi: 10.1038/s41594-025-01565-x (PMC12350175; doi:10.1038/s41594-025-01565-x)
Supplement: Supplementary file 5 — Source data for supplementary figures. [file 41594_2025_1565_MOESM5_ESM.zip › fig_s12.csv]

Avg coverage	r2
127.173913	0.06267806267806264
852.631579	0.005877201882822114
253.125	0.024363380124576138
1056.7771085	0.03472412005004349
3409.5652170000003	0.1730088730875321
405.0	0.00021849370146606158
162.2093025	0.09921007634451424
2306.369427	0.1264034526068122
86.17021249999999	0.009479656672639874
1993.485342	0.16612712463257326
1277.495108	0.03548772248037386
511344.0251575	0.6037467056990938
90.67164199999999	0.1572278911564625
205.60344800000001	0.15782966752632666
1687.3205739999999	0.04672773512649825
1629.1463415	0.0019859217240030137
311.904762	0.00022185598377281993
219.0789475	0.29778617497712484
297.902098	0.030214517738825296
1597.4184785	0.07257198053414579
312.4309395	0.07150273605552201
2519.4915254999996	0.10086639426396098
544.9367090000001	0.13779635818967562
230.8	0.00023562343223158542
2146.460177	0.06693819571394753
1502.0689655	0.06718533105014059
319.642857	0.09239725396838126
1167.4934724999998	0.04261679670267423
694.5895519999999	0.000991068274503039
526.0273975	0.019994482467145136
404.80769250000003	0.020247858326128892
1084.3373495	0.07086879284772267
605.172414	0.16213625248116748
1190.9090905	0.1412461665674946
276.506024	0.07946308340257283
1313.28125	0.010071979164903279
1023.1132074999999	0.034999832582989485
18.064953	0.0009746588693957112
3633.0985915	0.10878902773388908
874.966353	0.03945101576043941
1866.8280875	0.05062999821427881
2198.739496	0.020325844709401755
1483.8426279999999	0.07066338503500924
825.8670520000001	0.015556854617300577
2621.60804	0.04463487103629652
377.368421	0.002792166082376343
232.58427	0.13403561241510353
1674.0	0.08282357716155911
1591.324921	0.04525176002160464
2442.5981874999998	0.25974491560160656
10997.3076925	0.45869237172210586
683.8235295	0.018235343013397142
2147.8316325	0.18085012348776144
184.158416	0.027439440445899174
1150.3144655	0.024682136179703225
767.4418605	0.006572208344156342
2894.646098	0.05965690638562307
221.8085105	0.029500331751135596
1139.097744	0.01835502425165228
2417.4418605	0.04051497018598232
944.7432765000001	0.024077201669252053
575.806452	0.0021416244822363138
465.1685395	0.0012144959156588353
225.0	0.004435483870967746
235.074627	0.0037963328429437694
2432.0351760000003	0.071733837835657
2447.3105134999996	0.06522425391184797
380.2631575	0.28572466667547064
390.2912625	0.05924574417601672
508.06451649999997	0.000490410653576162
3157.090909	0.19698563291519275
1096.875	0.049913275395412605
1218.9473684999998	0.07892332051342886
254.508197	0.009390392625793878
3648.1865285	0.11920714685792995
172.0	0.07510968846453975
2077.5974025	0.0405636659737187
264.5833335	0.0024143663363236376
252.27272749999997	0.02854303311067323
174.874372	0.046717034135243966
276.530612	0.0018814524949968272
3495.5431755	0.18628111752856086
1298.757764	0.11666121469376232
528.776978	0.12563827849233314
3100.6849315	0.15188095909421664
1411.6438355	0.019042677766519803
248.076923	0.09094831301714316
600.0	0.18773220250254716
440.55118100000004	0.1095819177696721
323.4986945	0.003924976668371543
217.164179	0.06874706218103671
408.8235295	0.021387016956400096
1516.6666665	0.13231069958886932
207.920792	0.11177565124933539
532.758621	0.06522468143789908
375.0	0.03972028851936889
344.7580645	2.4545916723653707e-05
53698.089172	0.6007860358193654
1299.328859	0.02811977360077374
4066.1764705	0.1258979777414769
1266.847826	0.0003535931137741072
4112.275449	0.30096740251678894
4073.1884055	0.09020973198384752
2792.307692	0.0060518863376725456
647.663551	0.008068948103375448
173.07692300000002	0.07320992867867869
243.97590350000002	0.0010486059708857637
2150.0	0.08622802281966387
446.27329199999997	0.003133195223853503
236.74698800000002	0.02294509944569198
2096.9262295	0.012831430257347549
226.0	0.01848954086677748
374.336283	6.0702993691338675e-05
1403.693182	0.0614613530362974
2553.2066510000004	0.10708220370817215
452.4193545	0.03378195621449063
503.3898305	9.875369680083262e-06
559.228188	0.016594469763044156
677.0833335	0.07287150434183749
1373.9889705	0.0004036007353164695
498.780488	0.015899816985579702
2966.5012405	0.1445509789325341
442.5	0.11836003173664683
408.87096799999995	0.005798668215460981
603.75	0.03197317007891534
975.0	6.506265693752433e-05
2502.5477705000003	0.15856777673998199
1454.0	0.04630541924984626
1447.9591835	0.027988409062088642
2760.9375	0.08147356681600924
2314.5308925	0.08266395051040129
452.631579	0.015452581674328548
1290.0	0.03705097827727417
3197.1649485	0.056989363435976485
185.71428600000002	0.013669250645994847
2966.9836960000002	0.13797447353267994
243.47826100000003	0.0141708243524292
822.972973	0.019386561063679628
420.779221	0.005596615825386109
928.3783785	0.007267608781146118
846.3687150000001	0.15931594150757122
376.315789	0.0003060852929746428
170.833333	0.15129207073335116
1076.8656715	0.07633077115290067
5225.675676000001	0.3661366706499796
1412.446352	0.07966481295199115
1938.8475835	0.016131976937602304
773.684211	0.02721214125970769
503.8922155	0.013630577669609609
1216.544118	0.051783193055682325
810.0	0.0014606819654224522
828.125	6.36260215157755e-05
410.43956049999997	0.11549804959940656
2598.3398435	0.20586797752052086
963.69863	0.055874029903609505
808.1081079999999	0.0011029600721840832
1061.637931	0.10751757478951349
1444.5434300000002	0.0033520939151885807
363.6363635	0.06294114343502323
336.554622	0.027562949720380238
4005.46875	0.22567634641458895
2275.0	0.05565567407584147
4198.1751825	0.21553011962554727
2030.2238805	0.055201183705189415
264.516129	0.007200360737225255
3181.9749215	0.23983001440360502
2003.7433154999999	0.10896328244492563
369.375	0.005841166968334602
256.0975605	0.0001847137804949487
1690.9663865	0.10043961752012229
353.84615399999996	0.06150732453809243
240.0	0.06645254593624482
476.2886595	0.12281412748214646
324.236984	0.03578113035234115
456.97674400000005	0.004892350088887577
1088.1930185	0.019069202434852217
1759.3686355	0.042302626202669884
2321.3636365	0.3888469238106941
384.28571450000004	0.011222632066085834
534.1463415	0.009015968044153826
481.395349	0.07517805909332362
307.8125	0.01675556328675124
2573.6549164999997	0.06542278918320978
236.0	0.01987068099341583
1456.813187	0.07808852041618249
876.1363635	0.034331070545062306
145.673077	0.008354314161761382
320.689655	0.09671353826030094
1709.7087379999998	0.16388753152254756
2536.503856	0.3318807010620627
1424.0963855	0.031285530442738484
310.067114	0.00010345089771261336
3936.7521365	0.18383056597221054
2168.0345575	0.1379847847816591
996.4788735	0.00418239098768165
1366.1538464999999	0.05474653864336592
226.8292685	0.024577572964669725
1963.422819	0.02773137585404739
1096.4285715	0.016744521174045884
254.4827585	0.016983828967029362
1958.6405530000002	0.11201521346407284
173.5955055	0.030487804878048804
1179.896907	0.07828971087433402
1738.6533665	0.01708659768848666
2601.0204080000003	0.21967091907162561
2526.521739	0.05632491460135298
1909.5703125	0.14759592673390223
1529.296875	0.033082384335647835
2880.2884615000003	0.11975062755358093
607.352941	0.04371595067082262
288.311688	4.800727588053502e-05
1872.3684214999998	0.06146026367105114
328.321678	0.004628875669108739
390.265487	0.01119152428560771
87.6923075	0.080477520955042
279.787234	0.03944394661413557
1001.8518515000001	0.06341734964381796
261.06870250000003	0.0003792257980507271
1885.375494	0.03629072655436354
573.046875	0.06741314093989077
1747.6280835	0.02772359040626452
6899.3464055	0.11825321784437728
2727.419355	0.9926268055114379
313.888889	0.0003025601991609712
63.7168145	0.004593301435406706
562.7659570000001	0.031816877111045104
121.27659600000001	3.8584045373806704e-05
262.5	0.027665101845374223
356.25	0.007604811650613401
271.3483145	0.05272147147147144
3518.4545454999998	0.08781199553425499
227.34375	0.03989914227903811
200.0	0.0035063113604488056
6198.434442	0.2401606244507203
1028.7234045	0.09697085675285869
450.0	0.0021726255616639372
223.94366200000002	0.003265306122448978
301.7045455	0.02566914924112925
1184.4827585	0.09419056887171007
2735.5361595	0.033613242862047824
1628.393352	0.04206586916214967
1403.5175880000002	0.02510865202249159
1665.4596099999999	0.08750619593965475
2568.5089975	0.09744561713685623
155.357143	0.012685726971441248
300.0	0.44179462350144666
1884.5177665	0.05148577698243782
2005.581948	0.046614268321430605
361.082474	0.03597269091198963
662.275449	0.03720573333397675
311.6666665	0.018786151789380322
1324.431818	0.027114600081622406
701.002865	0.019473902960008498
192.352941	0.0017495503077577775
2191.813602	0.05736306712327484
1129.5652175	0.06949113624295176
2828.023256	0.11679379844627145
201.851852	0.051851851851851864
2387.142857	0.07033936749992113
