# Supplementary material for: Comprehensive analysis of Saccharomyces cerevisiae intron structures in vivo
Source: Nat Struct Mol Biol. 2025 Jun 5;32(8):1488–502. doi: 10.1038/s41594-025-01565-x (PMC12350175; doi:10.1038/s41594-025-01565-x)
Supplement: Supplementary file 5 — Source data for supplementary figures. [file 41594_2025_1565_MOESM5_ESM.zip › fig_s13b.txt]

num_variants_with_1_3_5_10_unique_barcodes = {
	'QCR9': [181, 180, 180, 179], 
	'RPL28': [190, 190, 190, 180], 
	'RPS9B': [192, 189, 188, 172], 
	'RPL7A': [191, 191, 191, 190], 
	'RPS9A': [193, 190, 186, 149], 
	'ACT1': [10, 3, 3, 2], 
	'RPS14B': [185, 185, 185, 184], 
	'RPL36B': [192, 191, 190, 187]
}
