# Supplementary material for: Comprehensive analysis of Saccharomyces cerevisiae intron structures in vivo
Source: Nat Struct Mol Biol. 2025 Jun 5;32(8):1488–502. doi: 10.1038/s41594-025-01565-x (PMC12350175; doi:10.1038/s41594-025-01565-x)
Supplement: Supplementary file 5 — Source data for supplementary figures. [file 41594_2025_1565_MOESM5_ESM.zip › fig_s13d.csv]

	variant_type	RI_frac
0	wt	0.0
1	wt	0.0
2	wt	0.0
3	wt	0.0
4	wt	0.0
5	wt	0.0
6	wt	0.0077985877359849805
7	wt	0.0
8	wt	0.0
9	wt	0.0
10	wt	0.0
11	wt	0.07267039297802756
12	wt	0.0
13	wt	0.0
14	wt	0.01301574084373831
15	wt	0.0
16	wt	0.0
17	wt	0.0
18	wt	0.0
19	wt	0.3140496414637338
20	wt	0.0
21	wt	0.0
22	wt	1.0
23	wt	0.010823961303151818
24	wt	0.0
25	wt	0.0
26	wt	0.0
27	wt	0.0
28	wt	0.0
29	wt	0.06666666666666667
30	wt	0.0
31	wt	0.0
32	wt	0.0
33	wt	0.020424612485635905
34	wt	0.0
35	wt	0.008420292949217688
36	wt	0.039107643331542624
37	wt	0.0
38	wt	0.0
39	wt	0.0
40	wt	0.0
41	wt	0.0
42	wt	0.5318063004895252
43	wt	0.0
44	wt	0.0
45	wt	0.0
46	wt	0.0
47	wt	1.0
48	wt	0.0
49	wt	0.0
50	wt	0.0
51	wt	0.0
52	wt	0.0
53	wt	0.0
54	wt	0.0
55	wt	0.0
56	wt	0.0
57	wt	0.0
58	wt	0.0
59	wt	0.0
60	wt	0.0
61	wt	0.0
62	wt	0.0
63	wt	0.0
64	wt	0.0
65	wt	0.0
66	wt	0.0
67	wt	0.0
68	wt	0.0
69	wt	0.0
70	wt	0.0
71	wt	0.0
72	wt	0.0
73	wt	0.0
74	wt	0.0
75	wt	0.0
76	wt	0.0
77	wt	0.0
78	wt	0.0
79	wt	0.0
80	wt	0.0
81	wt	0.0
82	wt	1.0
83	wt	0.0
84	wt	0.0
85	wt	0.0
86	wt	0.0
87	wt	0.0
88	wt	0.0
89	wt	0.0
90	wt	0.0
91	wt	0.0
92	wt	0.0
93	wt	0.0
94	wt	0.0
95	wt	0.0
96	wt	0.0
97	wt	0.0
98	wt	0.0
99	wt	0.0
100	wt	0.0
101	wt	0.0
102	wt	0.0
103	wt	0.0
104	wt	1.0
105	wt	0.0
106	wt	0.0
107	wt	0.0
108	wt	0.0
109	wt	0.016529507073875804
110	wt	0.0
111	wt	0.0
112	wt	0.0
113	wt	0.0
114	wt	0.0
115	wt	0.0
116	wt	0.0
117	wt	0.0
118	wt	0.0
119	wt	1.0
120	wt	0.0
121	wt	0.0
122	wt	0.0
123	wt	0.0
124	wt	0.0
125	wt	0.0
126	wt	1.0
127	wt	0.0
128	wt	0.0
129	wt	0.0
130	wt	0.0
131	wt	0.0
132	wt	0.0
133	wt	0.0
134	wt	0.0
135	wt	0.0
136	wt	0.0
137	wt	0.0
138	wt	1.0
139	wt	0.0
140	wt	0.0
141	wt	0.0
142	wt	0.0
143	bp_mutant	0.0
144	bp_mutant	1.0
145	bp_mutant	1.0
146	bp_mutant	1.0
147	bp_mutant	1.0
