# Supplementary material for: Comprehensive analysis of Saccharomyces cerevisiae intron structures in vivo
Source: Nat Struct Mol Biol. 2025 Jun 5;32(8):1488–502. doi: 10.1038/s41594-025-01565-x (PMC12350175; doi:10.1038/s41594-025-01565-x)
Supplement: Supplementary file 5 — Source data for supplementary figures. [file 41594_2025_1565_MOESM5_ESM.zip › fig_s13d.txt]

qcr9 = [0.07456140350877193, 0.05459387483355526, 0.17628541448058763, 0.0985663082437276, 0.09455958549222798, 0.015203531142717018, 0.016720257234726688, 0.009623095429029671, 0.021839080459770115, 0.016637478108581436, 0.28426395939086296, 0.026014568158168574, 0.028680688336520075]
rps9b = [0.03355704697986577, 0.02843601895734597, 0.0625, 0.002110859197873505]
rpl7a_1 = [0.03838771593090211, 0.03881278538812785, 0.08571428571428572, 0.027580772261623327, 0.05402542372881356, 0.0022650428388536915, 0.03333333333333333, 0.05055487053020962, 0.0452147701582517, 0.033877038895859475, 0.16666666666666666, 0.10752688172043011, 0.03687150837988827]
rpl7a_2 = [0.02771855010660981, 0.04770318021201413, 0.05488621151271754, 0.0021337360076157962]
rpl7a_3 = [0.09986320109439124, 0.0013130683123789516, 0.015718562874251496]
rpl36b = [0.03403863845446182, 0.030819434372733864, 0.095292331055429, 0.036242603550295856]
