# Supplementary material for: Comprehensive analysis of Saccharomyces cerevisiae intron structures in vivo
Source: Nat Struct Mol Biol. 2025 Jun 5;32(8):1488–502. doi: 10.1038/s41594-025-01565-x (PMC12350175; doi:10.1038/s41594-025-01565-x)
Supplement: Supplementary file 5 — Source data for supplementary figures. [file 41594_2025_1565_MOESM5_ESM.zip › fig_s15a_bottom.csv]

	variant_type	norm_mRNA
0	wt	0.06777996070726916
1	wt	0.6082644628099173
2	wt	0.32100840336134456
3	wt	0.503690036900369
4	wt	0.058935361216730035
5	wt	0.6551724137931034
6	wt	0.2345415778251599
7	wt	0.1622222222222222
8	wt	0.22270742358078602
9	wt	0.15812917594654788
10	wt	0.033482142857142856
11	wt	0.5124153498871332
12	wt	0.34963325183374083
13	wt	0.29441624365482233
14	wt	0.2557544757033248
15	wt	0.4708994708994709
16	wt	0.4088541666666667
17	wt	0.18666666666666668
18	wt	0.2801120448179272
19	wt	0.3294460641399417
20	wt	0.27325581395348836
21	wt	0.5441595441595442
22	wt	0.2904191616766467
23	wt	0.18461538461538463
24	wt	0.4246153846153846
25	wt	0.07523510971786834
26	wt	0.4129032258064516
27	wt	0.5577557755775577
28	wt	0.14915254237288136
29	wt	0.6225806451612903
30	wt	0.15771812080536912
31	wt	0.6013513513513513
32	wt	0.25886524822695034
33	wt	0.31560283687943264
34	wt	0.23550724637681159
35	wt	0.658273381294964
36	wt	0.06204379562043796
37	wt	0.6460176991150443
38	wt	0.5155038759689923
39	wt	0.6342412451361867
40	wt	0.49224806201550386
41	wt	0.421259842519685
42	wt	0.3374485596707819
43	wt	0.2693877551020408
44	wt	0.8326359832635983
45	wt	1.024390243902439
46	wt	0.2231404958677686
47	wt	0.6041666666666666
48	wt	0.12552301255230125
49	wt	0.08583690987124463
50	wt	0.12173913043478261
51	wt	0.7982062780269058
52	wt	0.14222222222222222
53	wt	0.3119266055045872
54	wt	0.9043062200956937
55	wt	0.8168316831683168
56	wt	0.5480769230769231
57	wt	0.941747572815534
58	wt	0.3640776699029126
59	wt	0.13636363636363635
60	wt	0.18421052631578946
61	wt	0.40404040404040403
62	wt	0.4512820512820513
63	wt	0.631578947368421
64	wt	0.6544502617801047
65	wt	0.2185792349726776
66	wt	0.4631578947368421
67	wt	0.6111111111111112
68	wt	0.544973544973545
69	wt	0.1657754010695187
70	wt	0.26229508196721313
71	wt	0.11494252873563218
72	wt	0.17222222222222222
73	wt	0.13953488372093023
74	wt	0.08045977011494253
75	wt	0.3333333333333333
76	wt	0.6686746987951807
77	wt	0.4276729559748428
78	wt	0.5454545454545454
79	wt	0.44805194805194803
80	wt	0.46405228758169936
81	wt	0.6621621621621622
82	wt	0.3916083916083916
83	wt	0.7328767123287672
84	wt	0.6690140845070423
85	wt	0.75177304964539
86	wt	0.11724137931034483
87	wt	0.16058394160583941
88	wt	0.5939849624060151
89	wt	0.38686131386861317
90	wt	0.13740458015267176
91	wt	0.4744525547445255
92	wt	0.5648854961832062
93	wt	0.4108527131782946
94	wt	0.2440944881889764
95	wt	1.2764227642276422
96	wt	0.680672268907563
97	wt	0.21008403361344538
98	wt	1.1130434782608696
99	wt	0.1016949152542373
100	wt	0.27350427350427353
101	wt	0.48623853211009177
102	wt	0.6991150442477876
103	wt	0.7714285714285715
104	wt	0.8476190476190476
105	wt	0.4056603773584906
106	wt	0.9038461538461539
107	wt	0.019417475728155338
108	wt	0.5294117647058824
109	wt	0.7254901960784313
110	wt	0.63
111	wt	0.6804123711340206
112	wt	0.5567010309278351
113	wt	0.5714285714285714
114	wt	0.16129032258064516
115	wt	1.5053763440860215
116	wt	0.5869565217391305
117	wt	0.37037037037037035
118	wt	0.18604651162790697
119	wt	0.32558139534883723
120	wt	0.6436781609195402
121	wt	0.1511627906976744
122	wt	0.18072289156626506
123	wt	0.6470588235294118
124	wt	0.25
125	wt	0.5180722891566265
126	wt	1.2658227848101267
127	wt	0.8354430379746836
128	wt	2.430379746835443
129	wt	0.5512820512820513
130	wt	1.2337662337662338
131	wt	0.4383561643835616
132	wt	0.589041095890411
133	wt	0.1388888888888889
134	wt	0.136986301369863
135	wt	0.9154929577464789
136	wt	0.4225352112676056
137	wt	0.21428571428571427
138	wt	0.3333333333333333
139	wt	0.17391304347826086
140	wt	0.14492753623188406
141	wt	0.22058823529411764
142	wt	0.2463768115942029
143	wt	0.373134328358209
144	wt	0.9215686274509803
145	wt	0.26153846153846155
146	wt	0.49230769230769234
147	wt	0.8571428571428571
148	wt	0.27692307692307694
149	wt	0.5238095238095238
150	wt	0.7741935483870968
151	wt	0.5689655172413793
152	wt	1.1551724137931034
153	wt	0.1896551724137931
154	wt	0.7931034482758621
155	wt	0.7719298245614035
156	wt	1.1607142857142858
157	wt	0.4807692307692308
158	wt	0.34
159	wt	0.3469387755102041
160	wt	5.3125
161	wt	3.227272727272727
162	wt	0.19047619047619047
163	wt	0.7142857142857143
164	wt	1.8157894736842106
165	wt	0.4117647058823529
166	wt	0.896551724137931
167	wt	2.1379310344827585
168	wt	1.206896551724138
169	wt	1.3076923076923077
170	wt	1.8846153846153846
171	wt	2.0
172	wt	2.48
173	wt	0.5
174	wt	2.05
175	wt	0.0
176	wt	2.8333333333333335
177	wt	2.6666666666666665
178	wt	1.0666666666666667
179	wt	6.0
180	var	0.05121951219512195
181	var	0.3562005277044855
182	var	0.07456140350877193
183	var	0.7022222222222222
184	var	0.8511627906976744
185	var	0.2669683257918552
186	var	0.06132075471698113
187	var	0.17297297297297298
188	var	0.36416184971098264
189	var	0.3055555555555556
190	var	0.14965986394557823
191	var	0.344
192	var	0.45901639344262296
193	var	0.16101694915254236
194	var	0.15517241379310345
195	var	0.11
196	var	0.4639175257731959
197	var	0.5185185185185185
198	var	0.47368421052631576
199	var	0.717948717948718
200	var	1.088235294117647
201	var	0.8507462686567164
202	var	0.37735849056603776
203	var	1.88
204	var	0.7916666666666666
205	var	0.23870967741935484
206	var	0.6221498371335505
207	var	2.7933333333333334
208	var	0.2653061224489796
209	var	0.41089108910891087
210	var	0.6020942408376964
211	var	0.42441860465116277
212	var	0.696969696969697
213	var	0.40540540540540543
214	var	0.20279720279720279
215	var	0.2097902097902098
216	var	1.2413793103448276
217	var	0.60431654676259
218	var	0.136
219	var	0.088
220	var	0.12396694214876033
221	var	0.336283185840708
222	var	0.09090909090909091
223	var	0.5363636363636364
224	var	1.0
225	var	0.48863636363636365
226	var	0.2558139534883721
227	var	0.8433734939759037
228	var	0.6470588235294118
229	var	1.3291139240506329
230	var	0.18421052631578946
231	var	0.16883116883116883
232	var	1.7
233	var	0.9142857142857143
234	var	1.3076923076923077
235	var	0.3165938864628821
236	var	0.14412416851441243
237	var	0.6456310679611651
238	var	0.18556701030927836
239	var	0.3496143958868895
240	var	0.038461538461538464
241	var	0.06806282722513089
242	var	0.1907514450867052
243	var	0.3390804597701149
244	var	0.44970414201183434
245	var	0.6467065868263473
246	var	0.08875739644970414
247	var	0.2585034013605442
248	var	0.5894736842105263
249	var	0.2426470588235294
250	var	0.5905511811023622
251	var	1.213740458015267
252	var	0.3629032258064516
253	var	1.1092436974789917
254	var	0.6
255	var	1.174757281553398
256	var	0.5660377358490566
257	var	0.8631578947368421
258	var	0.2604166666666667
259	var	0.8461538461538461
260	var	0.17582417582417584
261	var	0.3684210526315789
262	var	0.967391304347826
263	var	0.2261904761904762
264	var	0.6375
265	var	0.17105263157894737
266	var	0.1506849315068493
267	var	0.2647058823529412
268	var	0.16666666666666666
269	var	1.125
270	var	1.2333333333333334
271	var	0.8846153846153846
272	var	2.9375
273	var	0.39078751857355126
274	var	0.09107806691449814
275	var	0.4927536231884058
276	var	0.3233082706766917
277	var	0.255
278	var	0.45454545454545453
279	var	0.04436860068259386
280	var	0.9735849056603774
281	var	0.24481327800829875
282	var	0.06926406926406926
283	var	0.2962962962962963
284	var	0.18407960199004975
285	var	0.25862068965517243
286	var	0.7034883720930233
287	var	0.6
288	var	0.691358024691358
289	var	0.1702127659574468
290	var	0.35294117647058826
291	var	0.81
292	var	0.7835051546391752
293	var	0.5520833333333334
294	var	0.7171717171717171
295	var	0.24742268041237114
296	var	0.4020618556701031
297	var	0.6739130434782609
298	var	0.27380952380952384
299	var	0.7
300	var	0.36
301	var	0.7285714285714285
302	var	1.4153846153846155
303	var	0.35
304	var	0.4523809523809524
305	var	2.411764705882353
306	var	0.75
307	var	0.2798165137614679
308	var	0.21179624664879357
309	var	0.5144508670520231
310	var	0.24096385542168675
311	var	0.08391608391608392
312	var	0.30364372469635625
313	var	0.9369747899159664
314	var	0.32083333333333336
315	var	0.8157894736842105
316	var	0.29957805907172996
317	var	0.4808510638297872
318	var	0.5119617224880383
319	var	0.06598984771573604
320	var	0.055865921787709494
321	var	0.07142857142857142
322	var	0.4540229885057471
323	var	0.1411764705882353
324	var	0.2631578947368421
325	var	0.1695906432748538
326	var	0.7450980392156863
327	var	0.43795620437956206
328	var	0.375
329	var	0.5966386554621849
330	var	0.35833333333333334
331	var	0.12962962962962962
332	var	0.8921568627450981
333	var	0.32989690721649484
334	var	0.49473684210526314
335	var	0.6559139784946236
336	var	0.967741935483871
337	var	0.3815789473684211
338	var	1.5416666666666667
339	var	0.19402985074626866
340	var	0.7419354838709677
341	var	0.9777777777777777
342	var	1.25
343	var	0.8333333333333334
344	var	2.0625
345	var	2.0
346	var	0.06349206349206349
347	var	0.10197368421052631
348	var	0.25555555555555554
349	var	0.3305785123966942
350	var	0.31196581196581197
351	var	0.5352697095435685
352	var	0.7229437229437229
353	var	0.36324786324786323
354	var	0.3106796116504854
355	var	0.13658536585365855
356	var	0.25870646766169153
357	var	0.2275132275132275
358	var	0.2357142857142857
359	var	0.12727272727272726
360	var	0.5619047619047619
361	var	0.863013698630137
362	var	3.6964285714285716
363	var	0.896551724137931
364	var	0.35714285714285715
365	var	0.2404040404040404
366	var	0.11229946524064172
367	var	0.07951070336391437
368	var	0.11551155115511551
369	var	0.303886925795053
370	var	0.33695652173913043
371	var	0.0392156862745098
372	var	0.1037344398340249
373	var	0.4369369369369369
374	var	0.17410714285714285
375	var	0.2981651376146789
376	var	0.41013824884792627
377	var	0.536723163841808
378	var	0.27325581395348836
379	var	0.2289156626506024
380	var	0.33548387096774196
381	var	0.5338345864661654
382	var	0.28346456692913385
383	var	0.3119266055045872
384	var	0.1388888888888889
385	var	0.6504854368932039
386	var	0.7261904761904762
387	var	0.345679012345679
388	var	0.1891891891891892
389	var	1.2745098039215685
390	var	1.2391304347826086
391	var	1.1777777777777778
392	var	0.2894736842105263
393	var	0.6944444444444444
394	var	0.34519572953736655
395	var	0.36134453781512604
396	var	0.44081632653061226
397	var	0.31088082901554404
398	var	0.2879581151832461
399	var	0.2785714285714286
400	var	0.3153153153153153
401	var	0.4777777777777778
402	var	0.7307692307692307
403	var	0.2777777777777778
404	compens	0.6242774566473989
405	compens	0.40235910878112713
406	compens	0.26851851851851855
407	compens	0.17972350230414746
408	compens	0.46264367816091956
409	compens	0.30493273542600896
410	compens	0.3140096618357488
411	compens	0.47715736040609136
412	compens	0.23469387755102042
413	compens	0.22413793103448276
414	compens	0.6707317073170732
415	compens	0.267515923566879
416	compens	0.5851851851851851
417	compens	0.3798449612403101
418	compens	0.3185840707964602
419	compens	0.40404040404040403
420	compens	0.358695652173913
421	compens	0.4074074074074074
422	compens	1.3717948717948718
423	compens	0.8529411764705882
424	compens	0.28125
425	compens	0.7818181818181819
426	compens	0.6415094339622641
427	compens	0.375
428	compens	0.32432432432432434
429	compens	2.2
430	compens	0.7692307692307693
431	compens	0.46153846153846156
432	compens	0.06302521008403361
433	compens	0.140625
434	compens	0.2742857142857143
435	compens	0.1103448275862069
436	compens	0.6
437	compens	0.1450381679389313
438	compens	0.08130081300813008
439	compens	1.0178571428571428
440	compens	0.9578947368421052
441	compens	0.11627906976744186
442	compens	0.4074074074074074
443	compens	1.8113207547169812
444	compens	1.4615384615384615
445	compens	1.0
446	compens	0.2165532879818594
447	compens	0.5381944444444444
448	compens	0.49282296650717705
449	compens	0.7619047619047619
450	compens	0.07784431137724551
451	compens	0.2905982905982906
452	compens	0.45544554455445546
453	compens	0.14102564102564102
454	compens	1.1071428571428572
455	compens	0.34210526315789475
456	compens	0.055350553505535055
457	compens	0.1210762331838565
458	compens	0.31017369727047145
459	compens	0.4365482233502538
460	compens	0.13279132791327913
461	compens	0.3100558659217877
462	compens	0.33045977011494254
463	compens	0.09433962264150944
464	compens	0.12254901960784313
465	compens	0.48295454545454547
466	compens	0.21301775147928995
467	compens	0.3
468	compens	0.34328358208955223
469	compens	0.2595419847328244
470	compens	0.3055555555555556
471	compens	1.2843137254901962
472	compens	0.2391304347826087
473	compens	1.1294117647058823
474	compens	0.21739130434782608
475	compens	0.9005376344086021
476	compens	0.6178010471204188
477	compens	0.27510917030567683
478	compens	1.056701030927835
479	compens	0.5136612021857924
480	compens	0.17032967032967034
481	compens	0.06741573033707865
482	compens	0.24161073825503357
483	compens	0.7131782945736435
484	compens	0.14285714285714285
485	compens	1.3255813953488371
486	compens	0.34285714285714286
487	compens	0.34375
488	compens	2.6206896551724137
489	compens	0.4538653366583541
490	compens	0.40591397849462363
491	compens	0.30201342281879195
492	compens	0.44594594594594594
493	compens	0.12352941176470589
494	compens	0.35353535353535354
495	compens	0.6727272727272727
496	compens	0.5238095238095238
497	compens	3.119047619047619
498	compens	1.1388888888888888
499	compens	0.6666666666666666
500	compens	0.8
501	compens	3.9166666666666665
502	compens	0.4418212478920742
503	compens	0.022779043280182234
504	compens	0.13981042654028436
505	compens	0.30604982206405695
506	compens	0.48523206751054854
507	compens	0.2328767123287671
508	compens	0.3592233009708738
509	compens	0.4405940594059406
510	compens	0.15606936416184972
511	compens	0.10526315789473684
512	compens	0.096
513	compens	0.41935483870967744
514	compens	0.125
515	compens	0.36904761904761907
516	compens	0.12345679012345678
517	compens	1.0
518	compens	0.8888888888888888
519	compens	0.3829787234042553
520	compens	1.5217391304347827
521	compens	1.5588235294117647
522	compens	1.8181818181818181
