# Supplementary material for: Comprehensive analysis of Saccharomyces cerevisiae intron structures in vivo
Source: Nat Struct Mol Biol. 2025 Jun 5;32(8):1488–502. doi: 10.1038/s41594-025-01565-x (PMC12350175; doi:10.1038/s41594-025-01565-x)
Supplement: Supplementary file 5 — Source data for supplementary figures. [file 41594_2025_1565_MOESM5_ESM.zip › fig_s15a_top.csv]

	variant_type	norm_mRNA
0	wt	0.06777996070726916
1	wt	0.6082644628099173
2	wt	0.32100840336134456
3	wt	0.503690036900369
4	wt	0.058935361216730035
5	wt	0.6551724137931034
6	wt	0.2345415778251599
7	wt	0.1622222222222222
8	wt	0.22270742358078602
9	wt	0.15812917594654788
10	wt	0.033482142857142856
11	wt	0.5124153498871332
12	wt	0.34963325183374083
13	wt	0.29441624365482233
14	wt	0.2557544757033248
15	wt	0.4708994708994709
16	wt	0.4088541666666667
17	wt	0.18666666666666668
18	wt	0.2801120448179272
19	wt	0.3294460641399417
20	wt	0.27325581395348836
21	wt	0.5441595441595442
22	wt	0.2904191616766467
23	wt	0.18461538461538463
24	wt	0.4246153846153846
25	wt	0.07523510971786834
26	wt	0.4129032258064516
27	wt	0.5577557755775577
28	wt	0.14915254237288136
29	wt	0.6225806451612903
30	wt	0.15771812080536912
31	wt	0.6013513513513513
32	wt	0.25886524822695034
33	wt	0.31560283687943264
34	wt	0.23550724637681159
35	wt	0.658273381294964
36	wt	0.06204379562043796
37	wt	0.6460176991150443
38	wt	0.5155038759689923
39	wt	0.6342412451361867
40	wt	0.49224806201550386
41	wt	0.421259842519685
42	wt	0.3374485596707819
43	wt	0.2693877551020408
44	wt	0.8326359832635983
45	wt	1.024390243902439
46	wt	0.2231404958677686
47	wt	0.6041666666666666
48	wt	0.12552301255230125
49	wt	0.08583690987124463
50	wt	0.12173913043478261
51	wt	0.7982062780269058
52	wt	0.14222222222222222
53	wt	0.3119266055045872
54	wt	0.9043062200956937
55	wt	0.8168316831683168
56	wt	0.5480769230769231
57	wt	0.941747572815534
58	wt	0.3640776699029126
59	wt	0.13636363636363635
60	wt	0.18421052631578946
61	wt	0.40404040404040403
62	wt	0.4512820512820513
63	wt	0.631578947368421
64	wt	0.6544502617801047
65	wt	0.2185792349726776
66	wt	0.4631578947368421
67	wt	0.6111111111111112
68	wt	0.544973544973545
69	wt	0.1657754010695187
70	wt	0.26229508196721313
71	wt	0.11494252873563218
72	wt	0.17222222222222222
73	wt	0.13953488372093023
74	wt	0.08045977011494253
75	wt	0.3333333333333333
76	wt	0.6686746987951807
77	wt	0.4276729559748428
78	wt	0.5454545454545454
79	wt	0.44805194805194803
80	wt	0.46405228758169936
81	wt	0.6621621621621622
82	wt	0.3916083916083916
83	wt	0.7328767123287672
84	wt	0.6690140845070423
85	wt	0.75177304964539
86	wt	0.11724137931034483
87	wt	0.16058394160583941
88	wt	0.5939849624060151
89	wt	0.38686131386861317
90	wt	0.13740458015267176
91	wt	0.4744525547445255
92	wt	0.5648854961832062
93	wt	0.4108527131782946
94	wt	0.2440944881889764
95	wt	1.2764227642276422
96	wt	0.680672268907563
97	wt	0.21008403361344538
98	wt	1.1130434782608696
99	wt	0.1016949152542373
100	wt	0.27350427350427353
101	wt	0.48623853211009177
102	wt	0.6991150442477876
103	wt	0.7714285714285715
104	wt	0.8476190476190476
105	wt	0.4056603773584906
106	wt	0.9038461538461539
107	wt	0.019417475728155338
108	wt	0.5294117647058824
109	wt	0.7254901960784313
110	wt	0.63
111	wt	0.6804123711340206
112	wt	0.5567010309278351
113	wt	0.5714285714285714
114	wt	0.16129032258064516
115	wt	1.5053763440860215
116	wt	0.5869565217391305
117	wt	0.37037037037037035
118	wt	0.18604651162790697
119	wt	0.32558139534883723
120	wt	0.6436781609195402
121	wt	0.1511627906976744
122	wt	0.18072289156626506
123	wt	0.6470588235294118
124	wt	0.25
125	wt	0.5180722891566265
126	wt	1.2658227848101267
127	wt	0.8354430379746836
128	wt	2.430379746835443
129	wt	0.5512820512820513
130	wt	1.2337662337662338
131	wt	0.4383561643835616
132	wt	0.589041095890411
133	wt	0.1388888888888889
134	wt	0.136986301369863
135	wt	0.9154929577464789
136	wt	0.4225352112676056
137	wt	0.21428571428571427
138	wt	0.3333333333333333
139	wt	0.17391304347826086
140	wt	0.14492753623188406
141	wt	0.22058823529411764
142	wt	0.2463768115942029
143	wt	0.373134328358209
144	wt	0.9215686274509803
145	wt	0.26153846153846155
146	wt	0.49230769230769234
147	wt	0.8571428571428571
148	wt	0.27692307692307694
149	wt	0.5238095238095238
150	wt	0.7741935483870968
151	wt	0.5689655172413793
152	wt	1.1551724137931034
153	wt	0.1896551724137931
154	wt	0.7931034482758621
155	wt	0.7719298245614035
156	wt	1.1607142857142858
157	wt	0.4807692307692308
158	wt	0.34
159	wt	0.3469387755102041
160	wt	5.3125
161	wt	3.227272727272727
162	wt	0.19047619047619047
163	wt	0.7142857142857143
164	wt	1.8157894736842106
165	wt	0.4117647058823529
166	wt	0.896551724137931
167	wt	2.1379310344827585
168	wt	1.206896551724138
169	wt	1.3076923076923077
170	wt	1.8846153846153846
171	wt	2.0
172	wt	2.48
173	wt	0.5
174	wt	2.05
175	wt	0.0
176	wt	2.8333333333333335
177	wt	2.6666666666666665
178	wt	1.0666666666666667
179	wt	6.0
180	var	0.21318681318681318
181	var	0.503562945368171
182	var	0.465
183	var	0.12303664921465969
184	var	0.09893048128342247
185	var	0.16272189349112426
186	var	0.19504643962848298
187	var	0.17846153846153845
188	var	0.5472972972972973
189	var	0.22448979591836735
190	var	0.24390243902439024
191	var	0.2862453531598513
192	var	0.5592592592592592
193	var	0.07518796992481203
194	var	0.8326693227091634
195	var	0.20224719101123595
196	var	0.05357142857142857
197	var	0.39712918660287083
198	var	0.9024390243902439
199	var	0.3842364532019704
200	var	0.40609137055837563
201	var	0.06593406593406594
202	var	0.5775401069518716
203	var	0.5416666666666666
204	var	0.16149068322981366
205	var	0.0641025641025641
206	var	0.21604938271604937
207	var	0.1891891891891892
208	var	0.3356643356643357
209	var	0.49264705882352944
210	var	0.1724137931034483
211	var	0.5272727272727272
212	var	0.23684210526315788
213	var	0.21153846153846154
214	var	0.35
215	var	1.0481927710843373
216	var	0.5921052631578947
217	var	0.32432432432432434
218	var	0.22535211267605634
219	var	0.9154929577464789
220	var	0.8888888888888888
221	var	0.3333333333333333
222	var	0.8769230769230769
223	var	0.7758620689655172
224	var	0.18181818181818182
225	var	0.39622641509433965
226	var	0.8333333333333334
227	var	0.54
228	var	0.4782608695652174
229	var	1.525
230	var	0.25
231	var	2.2222222222222223
232	var	0.11372549019607843
233	var	0.19003115264797507
234	var	0.12101910828025478
235	var	0.3221476510067114
236	var	0.4657039711191336
237	var	0.5215827338129496
238	var	0.35384615384615387
239	var	0.40239043824701193
240	var	0.38396624472573837
241	var	0.24890829694323144
242	var	0.5777777777777777
243	var	0.08962264150943396
244	var	0.5495049504950495
245	var	0.1366120218579235
246	var	0.6214689265536724
247	var	0.08139534883720931
248	var	0.6794871794871795
249	var	0.20134228187919462
250	var	0.27564102564102566
251	var	0.16981132075471697
252	var	0.16352201257861634
253	var	0.43137254901960786
254	var	0.2549019607843137
255	var	0.07792207792207792
256	var	0.6
257	var	1.2805755395683454
258	var	0.5118110236220472
259	var	0.10483870967741936
260	var	0.1885245901639344
261	var	0.4462809917355372
262	var	0.5083333333333333
263	var	0.23728813559322035
264	var	0.8703703703703703
265	var	0.2980769230769231
266	var	0.2647058823529412
267	var	1.402061855670103
268	var	0.7894736842105263
269	var	0.4594594594594595
270	var	0.6666666666666666
271	var	0.3898305084745763
272	var	0.3018867924528302
273	var	0.5319148936170213
274	var	0.8
275	var	1.3846153846153846
276	var	1.6538461538461537
277	var	1.5833333333333333
278	var	0.1731266149870801
279	var	0.5026881720430108
280	var	0.13738019169329074
281	var	0.3016949152542373
282	var	0.34545454545454546
283	var	0.24644549763033174
284	var	0.4925373134328358
285	var	0.3850267379679144
286	var	0.22857142857142856
287	var	0.7152777777777778
288	var	0.17647058823529413
289	var	1.25
290	var	0.45918367346938777
291	var	0.4025974025974026
292	var	0.32432432432432434
293	var	0.23809523809523808
294	var	0.12626262626262627
295	var	0.2567049808429119
296	var	0.09555555555555556
297	var	0.31266149870801035
298	var	0.3263157894736842
299	var	0.14671814671814673
300	var	0.2850877192982456
301	var	0.48660714285714285
302	var	0.28019323671497587
303	var	0.09359605911330049
304	var	0.441025641025641
305	var	0.14556962025316456
306	var	0.30625
307	var	1.0198675496688743
308	var	0.1891891891891892
309	var	0.3722627737226277
310	var	0.7615384615384615
311	var	0.30158730158730157
312	var	0.3333333333333333
313	var	0.2627118644067797
314	var	0.923728813559322
315	var	0.14545454545454545
316	var	0.1111111111111111
317	var	2.2371134020618557
318	var	0.12244897959183673
319	var	0.3469387755102041
320	var	0.978494623655914
321	var	0.9887640449438202
322	var	0.7837837837837838
323	var	0.5074626865671642
324	var	0.6666666666666666
325	var	0.29345088161209065
326	var	0.2376470588235294
327	var	0.3503184713375796
328	var	0.047058823529411764
329	var	0.2770780856423174
330	var	0.5306122448979592
331	var	0.3835616438356164
332	var	0.3216216216216216
333	var	0.15363128491620112
334	var	0.18181818181818182
335	var	0.2271062271062271
336	var	0.3037037037037037
337	var	0.20437956204379562
338	var	0.17045454545454544
339	var	0.1377952755905512
340	var	0.5349794238683128
341	var	0.5329949238578681
342	var	0.23316062176165803
343	var	0.07894736842105263
344	var	0.07222222222222222
345	var	0.46408839779005523
346	var	0.5523255813953488
347	var	0.11242603550295859
348	var	0.15432098765432098
349	var	0.1
350	var	0.16428571428571428
351	var	0.4785714285714286
352	var	0.7874015748031497
353	var	0.6259541984732825
354	var	0.5609756097560976
355	var	0.6629213483146067
356	var	0.25287356321839083
357	var	0.6547619047619048
358	var	0.19718309859154928
359	var	1.3157894736842106
360	var	0.3018867924528302
361	var	1.7142857142857142
362	var	0.1371571072319202
363	var	0.22392638036809817
364	var	0.44876325088339225
365	var	0.1391941391941392
366	var	0.2767527675276753
367	var	0.05263157894736842
368	var	0.20155038759689922
369	var	0.7795918367346939
370	var	0.05907172995780591
371	var	0.7603305785123967
372	var	0.22321428571428573
373	var	0.7
374	var	0.9365853658536586
375	var	0.20103092783505155
376	var	0.3507853403141361
377	var	0.358695652173913
378	var	0.15517241379310345
379	var	0.34104046242774566
380	var	0.7602339181286549
381	var	0.5151515151515151
382	var	0.1038961038961039
383	var	0.5263157894736842
384	var	0.2838709677419355
385	var	0.3082191780821918
386	var	0.2517482517482518
387	var	0.16083916083916083
388	var	0.7857142857142857
389	var	0.8110236220472441
390	var	0.16666666666666666
391	var	0.5700934579439252
392	var	0.3904761904761905
393	var	0.65
394	var	0.5858585858585859
395	var	0.6391752577319587
396	var	0.44329896907216493
397	var	0.6736842105263158
398	var	0.13186813186813187
399	var	0.4725274725274725
400	var	0.25301204819277107
401	var	1.5789473684210527
402	var	0.68
403	var	0.88
404	var	1.1216216216216217
405	var	1.6056338028169015
406	var	0.2835820895522388
407	var	0.4603174603174603
408	var	0.5
409	var	0.2
410	var	1.3076923076923077
411	var	1.5675675675675675
412	var	0.45161290322580644
413	var	1.3333333333333333
414	var	2.24
415	var	0.5
416	var	1.8333333333333333
417	var	0.875
418	var	0.20697167755991286
419	var	0.4191780821917808
420	var	0.29714285714285715
421	var	0.3067484662576687
422	var	0.5096525096525096
423	var	0.5060728744939271
424	var	0.15966386554621848
425	var	0.11063829787234042
426	var	0.16444444444444445
427	var	0.5801886792452831
428	var	0.2571428571428571
429	var	0.5897435897435898
430	var	0.12244897959183673
431	var	0.1794871794871795
432	var	0.9365079365079365
433	var	0.1388888888888889
434	var	0.1834319526627219
435	var	0.28488372093023256
436	var	0.3333333333333333
437	var	0.32298136645962733
438	var	0.5251798561151079
439	var	0.24390243902439024
440	var	0.7844827586206896
441	var	0.43243243243243246
442	var	0.839622641509434
443	var	0.6534653465346535
444	var	0.6753246753246753
445	var	0.6527777777777778
446	var	0.24528301886792453
447	var	0.38461538461538464
448	var	0.8863636363636364
449	var	1.2571428571428571
450	var	1.064516129032258
451	var	1.7419354838709677
452	var	0.63125
453	var	0.26181818181818184
454	var	0.2761904761904762
455	var	0.267515923566879
456	var	0.463768115942029
457	var	1.2769230769230768
458	var	0.13414634146341464
459	var	0.22950819672131148
460	var	0.4878048780487805
461	var	1.6666666666666667
462	compens	0.22964509394572025
463	compens	0.5276967930029155
464	compens	0.35842293906810035
465	compens	0.148
466	compens	0.06140350877192982
467	compens	0.5592417061611374
468	compens	0.14689265536723164
469	compens	0.2265193370165746
470	compens	0.34
471	compens	0.32727272727272727
472	compens	0.3963963963963964
473	compens	0.18
474	compens	0.3125
475	compens	0.3673469387755102
476	compens	1.6829268292682926
477	compens	1.0
478	compens	2.473684210526316
479	compens	0.2755417956656347
480	compens	0.5101351351351351
481	compens	0.7063197026022305
482	compens	0.3656387665198238
483	compens	0.7587939698492462
484	compens	0.147239263803681
485	compens	0.5319148936170213
486	compens	0.4117647058823529
487	compens	0.49056603773584906
488	compens	0.2068230277185501
489	compens	0.4037940379403794
490	compens	0.56656346749226
491	compens	1.273356401384083
492	compens	0.1970260223048327
493	compens	0.4980694980694981
494	compens	0.0735930735930736
495	compens	0.4362745098039216
496	compens	0.10270270270270271
497	compens	0.44785276073619634
498	compens	0.49166666666666664
499	compens	0.275
500	compens	1.0625
501	compens	1.3846153846153846
502	compens	0.4090909090909091
503	compens	0.4
504	compens	1.121212121212121
505	compens	0.38461538461538464
506	compens	1.6666666666666667
507	compens	0.5387205387205387
508	compens	0.38387096774193546
509	compens	0.44256756756756754
510	compens	0.8288590604026845
511	compens	0.07241379310344828
512	compens	0.5645161290322581
513	compens	0.3021276595744681
514	compens	0.21524663677130046
515	compens	0.17258883248730963
516	compens	0.09090909090909091
517	compens	0.7708333333333334
518	compens	0.5617977528089888
519	compens	0.2926829268292683
520	compens	0.6298701298701299
521	compens	0.4025974025974026
522	compens	0.5524475524475524
523	compens	1.178082191780822
524	compens	0.16216216216216217
525	compens	0.9337748344370861
526	compens	0.09154929577464789
527	compens	0.10526315789473684
528	compens	0.7314814814814815
529	compens	0.1485148514851485
530	compens	0.22988505747126436
531	compens	0.5
532	compens	0.29333333333333333
533	compens	0.8939393939393939
534	compens	1.3666666666666667
535	compens	0.7142857142857143
536	compens	0.74
537	compens	0.2558139534883721
538	compens	0.7560975609756098
539	compens	0.9411764705882353
540	compens	0.3951367781155015
541	compens	0.3229571984435798
542	compens	0.8287037037037037
543	compens	0.23699421965317918
544	compens	0.5872093023255814
545	compens	0.4444444444444444
546	compens	3.0
547	compens	3.3
548	compens	0.03865979381443299
549	compens	0.07716049382716049
550	compens	0.18670886075949367
551	compens	0.28888888888888886
552	compens	0.15384615384615385
553	compens	0.26506024096385544
554	compens	0.25157232704402516
555	compens	0.18
556	compens	0.2191780821917808
557	compens	0.5460992907801419
558	compens	0.22413793103448276
559	compens	1.164835164835165
560	compens	0.6981132075471698
561	compens	0.2894736842105263
562	compens	0.3769230769230769
563	compens	0.30991735537190085
564	compens	0.37254901960784315
565	compens	0.14285714285714285
566	compens	0.058823529411764705
567	compens	0.22839506172839505
568	compens	0.41353383458646614
569	compens	0.6176470588235294
570	compens	0.7889908256880734
571	compens	1.1789473684210525
572	compens	1.0675675675675675
573	compens	0.6521739130434783
574	compens	0.24444444444444444
575	compens	1.7058823529411764
576	compens	0.1810344827586207
577	compens	0.07111111111111111
578	compens	0.17316017316017315
579	compens	1.2835051546391754
580	compens	1.0
581	compens	0.1592356687898089
582	compens	0.37681159420289856
583	compens	0.6370370370370371
584	compens	0.44545454545454544
585	compens	0.6329113924050633
586	compens	0.8513513513513513
587	compens	0.5384615384615384
588	compens	0.5714285714285714
589	compens	8.083333333333334
