# Supplementary material for: Comprehensive analysis of Saccharomyces cerevisiae intron structures in vivo
Source: Nat Struct Mol Biol. 2025 Jun 5;32(8):1488–502. doi: 10.1038/s41594-025-01565-x (PMC12350175; doi:10.1038/s41594-025-01565-x)
Supplement: Supplementary file 5 — Source data for supplementary figures. [file 41594_2025_1565_MOESM5_ESM.zip › fig_s15b_left.csv]

RPL36B wildtype	RPL36B 5' mutant	RPL36B rescue	RPL36B 3' mutant
64.17	56.51	71.43	72.69
144.60	88.07	133.56	149.45
72.29	58.34	61.63	57.62
