# Supplementary material for: Comprehensive analysis of Saccharomyces cerevisiae intron structures in vivo
Source: Nat Struct Mol Biol. 2025 Jun 5;32(8):1488–502. doi: 10.1038/s41594-025-01565-x (PMC12350175; doi:10.1038/s41594-025-01565-x)
Supplement: Supplementary file 5 — Source data for supplementary figures. [file 41594_2025_1565_MOESM5_ESM.zip › fig_s15b_right.csv]

RPL36B wildtype	RPL36B 5' mutant	RPL36B rescue	RPL36B 3' mutant
0.0567	0.347	0.0374	0.224
0.0451	0.323	0.0382	0.135
0.0354	0.230	0.0189	0.156
