# Supplementary material for: Comprehensive analysis of Saccharomyces cerevisiae intron structures in vivo
Source: Nat Struct Mol Biol. 2025 Jun 5;32(8):1488–502. doi: 10.1038/s41594-025-01565-x (PMC12350175; doi:10.1038/s41594-025-01565-x)
Supplement: Supplementary file 5 — Source data for supplementary figures. [file 41594_2025_1565_MOESM5_ESM.zip › fig_s15c_right.csv]

RPL36B wildtype	RPL36B 5' mutant	RPL36B rescue	RPL36B 3' mutant
0.0404	0.119	0.0307	0.243
0.0357	0.0606	0.0315	0.205
0.0199	0.0455	0.0297	0.152
