# Supplementary material for: Comprehensive analysis of Saccharomyces cerevisiae intron structures in vivo
Source: Nat Struct Mol Biol. 2025 Jun 5;32(8):1488–502. doi: 10.1038/s41594-025-01565-x (PMC12350175; doi:10.1038/s41594-025-01565-x)
Supplement: Supplementary file 5 — Source data for supplementary figures. [file 41594_2025_1565_MOESM5_ESM.zip › fig_s16_QCR9_heatmap_mRNA.csv]

Comparison	WT vs Var	WT vs Compens	Var vs Compens
8_stem
	-0.7881365822664397	-0.5224200876458334	0.1002823063259857
18_stem
	-0.37487717557150924	-0.23560401996671634	0.1272422295073238
8_18_stem
	-0.8113570469233872	0.26611725026179506	1.1530490179032804
21_stem
	-1.0717109306909023	-0.6554941772365722	0.04331737474219299
21_28_stem
	-1.1991498514195436	-0.5687049234537531	0.14438828437502207
33_37_stem
	-1.656792752743357	-0.9425664747101651	0.30899361737710584
21_37_stem
	-1.1954560345350485	-0.7563710984169667	0.05848297231357705
21_33_stem
	0.05573887231880009	-0.24242613088673046	-0.2939696822087539
48_stem
	0.031680197726226385	-1.3844751192859717	-0.7857965132686552
55_stem
	-0.3159673054365847	-0.4781082139469996	-0.13478188663292537
55_60_stem
	0.12699780245578046	-0.6376726910530789	-1.1091364041116634
63_69_stem
	-1.2679324019232379	-0.7685857290148015	0.1327844204318493
55_69_stem
	-0.8615753229171008	-1.8007978637614468	-0.41170112626450006
69_stem
	-0.24426665453560967	0.17593060142378278	0.3981181041407296
113_stem
	0.2843352005221142	-1.808553328458209	-1.7969714559083938
79_loop
	-0.8962006219671476	nan	nan
120_loop
	-0.9302622668814596	nan	nan
21_69_stem
	-0.09555930184619478	0.019628229273625675	0.09378139533112108
8_69_stem
	-0.0909727787458093	nan	nan
