# Supplementary material for: Comprehensive analysis of Saccharomyces cerevisiae intron structures in vivo
Source: Nat Struct Mol Biol. 2025 Jun 5;32(8):1488–502. doi: 10.1038/s41594-025-01565-x (PMC12350175; doi:10.1038/s41594-025-01565-x)
Supplement: Supplementary file 5 — Source data for supplementary figures. [file 41594_2025_1565_MOESM5_ESM.zip › fig_s16_QCR9_heatmap_RI.csv]

Comparison	WT vs Var	WT vs Compens	Var vs Compens
8_stem
	-1.072633979884081	-1.1483791397697953	-0.00887577285513892
18_stem
	-0.6727271657813497	-0.8350569703012628	-0.0
8_18_stem
	-0.2794646814369825	0.10373172161943074	0.48062268151399
21_stem
	-0.6727680501760049	-0.33320565925693035	0.08891068409100149
21_28_stem
	-1.5975709967037925	-1.304522666432907	-0.1006435388236625
33_37_stem
	-2.2533701439855256	-2.261223784438735	-0.0
21_37_stem
	-2.730491398705188	-1.9244573815305737	0.0
21_33_stem
	-1.3066291918979192	-0.6315315044827425	0.0
48_stem
	0.5245074883731051	-0.5130074544912818	-1.224175528458492
55_stem
	-0.8779851708430736	-0.9982706301141039	-0.15662204870636903
55_60_stem
	-0.39670837275615023	-0.37663098611044704	0.0
63_69_stem
	-0.6027597619127181	-0.46138034645987613	0.0
55_69_stem
	-0.24957309426290222	0.0	-0.0
69_stem
	0.2137783658273471	-0.15954693841387127	-0.23108518799800418
113_stem
	0.11377314393067707	-0.6777436887794207	-0.6695094006208873
79_loop
	-0.8128786148213759	nan	nan
120_loop
	-0.030886760982299113	nan	nan
21_69_stem
	-1.036122113994327	0.0	0.0
8_69_stem
	0.0	nan	nan
