# Supplementary material for: Comprehensive analysis of Saccharomyces cerevisiae intron structures in vivo
Source: Nat Struct Mol Biol. 2025 Jun 5;32(8):1488–502. doi: 10.1038/s41594-025-01565-x (PMC12350175; doi:10.1038/s41594-025-01565-x)
Supplement: Supplementary file 5 — Source data for supplementary figures. [file 41594_2025_1565_MOESM5_ESM.zip › fig_s16_RPL7A_heatmap_mRNA.csv]

Comparison	WT vs Var	WT vs Compens	Var vs Compens
47_stem
	1.4071616597920042	nan	nan
53_stem
	0.619033750106761	nan	nan
57_stem
	0.9632956213532187	nan	nan
63_67_stem
	0.9469258994396847	nan	nan
47_67_stem
	0.0046499951428129495	nan	nan
75_stem	-0.4081831638763639	nan	nan
100_stem
	0.19408230787104777	0.7384084444409256	0.24727999806558126
123_stem
	0.43335476410523877	nan	nan
129_stem
	-0.1470732102075282	nan	nan
135_stem
	-0.22053772657569035	0.022783896287719152	0.15472021657511292
140_stem
	-0.44155978849693595	-0.34812571189278135	0.007857476171375865
135_140_stem
	0.025787499423156987	-0.8530085857136396	-0.33932855458458033
174_stem
	0.07156752142133375	nan	nan
180_stem
	-0.2164866571156545	0.04441279251738001	0.05646036576965009
191_194_stem
	-0.8161084275374941	nan	nan
191_203_stem
	-0.6042237947816188	nan	nan
180_203_stem
	-0.03314016977624096	nan	nan
209_stem
	0.19749058818617862	nan	nan
220_stem
	-0.3278880047643292	nan	nan
226_stem
	-0.05706417818149632	nan	nan
220_235_stem
	1.385951236935885	nan	nan
180_235_stem
	-0.09172311494127182	nan	nan
47_75_stem
	1.5917643776112549	nan	nan
