# Supplementary material for: Comprehensive analysis of Saccharomyces cerevisiae intron structures in vivo
Source: Nat Struct Mol Biol. 2025 Jun 5;32(8):1488–502. doi: 10.1038/s41594-025-01565-x (PMC12350175; doi:10.1038/s41594-025-01565-x)
Supplement: Supplementary file 5 — Source data for supplementary figures. [file 41594_2025_1565_MOESM5_ESM.zip › fig_s16_RPL7A_heatmap_RI.csv]

Comparison	WT vs Var	WT vs Compens	Var vs Compens
47_stem
	-0.1262769622764249	nan	nan
53_stem
	-0.3441362916744841	nan	nan
57_stem
	0.16976222165372648	nan	nan
63_67_stem
	-4.698974347259123	nan	nan
47_67_stem
	-2.7644758960155555	nan	nan
75_stem	-4.698974347259123	nan	nan
100_stem
	-2.3914783093459104	-0.8393557684869427	-0.0
123_stem
	-0.01359989946677581	nan	nan
129_stem
	-0.7290927035126233	nan	nan
135_stem
	1.2224325382316945	-0.023544313792904656	-0.9450850157992898
140_stem
	-0.13971426114601318	-0.7689427323081502	-0.334892605848053
135_140_stem
	0.35523105224902884	-1.3198502011887314	-2.408939735896605
174_stem
	0.6552192202904438	nan	nan
180_stem
	-0.00443934300518097	0.17847771382657898	0.16426305386879678
191_194_stem
	-0.45912452656893177	nan	nan
191_203_stem
	-0.08659319402380225	nan	nan
180_203_stem
	-0.4369743986072962	nan	nan
209_stem
	-0.0373793365923173	nan	nan
220_stem
	0.06183499653278414	nan	nan
226_stem
	-0.03778658684779982	nan	nan
220_235_stem
	0.24150121255176474	nan	nan
180_235_stem
	0.8052680541944098	nan	nan
47_75_stem
	-1.5519166762307632	nan	nan
