# Supplementary material for: Comprehensive analysis of Saccharomyces cerevisiae intron structures in vivo
Source: Nat Struct Mol Biol. 2025 Jun 5;32(8):1488–502. doi: 10.1038/s41594-025-01565-x (PMC12350175; doi:10.1038/s41594-025-01565-x)
Supplement: Supplementary file 5 — Source data for supplementary figures. [file 41594_2025_1565_MOESM5_ESM.zip › fig_s16_RPL28_heatmap_mRNA.csv]

Comparison	WT vs Var	WT vs Compens	Var vs Compens
29_34_stem
	-2.065505891679537	nan	nan
44_stem
	-1.6619464675033484	nan	nan
55_stem
	1.9072836982390053	nan	nan
44_55_stem
	-2.4001212708494166	nan	nan
29_55_stem
	-2.7644758960155555	nan	nan
63_stem
	-0.8325688488810684	nan	nan
29_63_stem
	-4.698974347259123	nan	nan
76_81_stem
	0.6370320552310367	nan	nan
93_stem
	0.7899534930479672	nan	nan
100_stem
	0.4268541384580266	nan	nan
76_93_stem
	0.8662738762985559	nan	nan
76_100_stem
	0.0035714813535122313	nan	nan
105_109_stem
	0.42789981978322245	nan	nan
116_120_stem
	-0.1936072759669871	nan	nan
76_120_stem
	0.03770131681606479	nan	nan
138_141_stem
	-0.39827019466299957	nan	nan
152_stem
	0.3325513900331505	nan	nan
166_170_stem
	-0.6787788575059287	0.27741977483924624	1.169030945600454
138_170_stem
	-0.8824016512330202	nan	nan
190_stem
	-0.09671896737343345	nan	nan
71_loop
	0.33713323180379645	nan	nan
40_loop
	-4.698974347259123	nan	nan
131_loop
	0.257043672708952	nan	nan
