# Supplementary material for: Comprehensive analysis of Saccharomyces cerevisiae intron structures in vivo
Source: Nat Struct Mol Biol. 2025 Jun 5;32(8):1488–502. doi: 10.1038/s41594-025-01565-x (PMC12350175; doi:10.1038/s41594-025-01565-x)
Supplement: Supplementary file 5 — Source data for supplementary figures. [file 41594_2025_1565_MOESM5_ESM.zip › fig_s16_RPL28_heatmap_RI.csv]

Comparison	WT vs Var	WT vs Compens	Var vs Compens
29_34_stem
	-4.698974347259123	nan	nan
44_stem
	-4.698974347259123	nan	nan
55_stem
	-2.1067975898632563	nan	nan
44_55_stem
	-4.698974347259123	nan	nan
29_55_stem
	-4.698974347259123	nan	nan
63_stem
	-1.4589245751464757	nan	nan
29_63_stem
	-4.698974347259123	nan	nan
76_81_stem
	0.8676806028821137	nan	nan
93_stem
	1.1308900159437292	nan	nan
100_stem
	0.15700840400250815	nan	nan
76_93_stem
	2.308039240155744	nan	nan
76_100_stem
	1.4726322600954926	nan	nan
105_109_stem
	-1.8170193759195228	nan	nan
116_120_stem
	-0.5548362095955353	nan	nan
76_120_stem
	1.7389795089307072	nan	nan
138_141_stem
	-1.515135310202702	nan	nan
152_stem
	-0.8415212302238568	nan	nan
166_170_stem
	-0.5065741768989939	-0.02444387362726777	0.33893030193686213
138_170_stem
	-0.868193271652762	nan	nan
190_stem
	-0.8543729276327766	nan	nan
71_loop
	1.0095766844378409	nan	nan
40_loop
	-4.698974347259123	nan	nan
131_loop
	-0.8048245004912011	nan	nan
