# Supplementary material for: Comprehensive analysis of Saccharomyces cerevisiae intron structures in vivo
Source: Nat Struct Mol Biol. 2025 Jun 5;32(8):1488–502. doi: 10.1038/s41594-025-01565-x (PMC12350175; doi:10.1038/s41594-025-01565-x)
Supplement: Supplementary file 5 — Source data for supplementary figures. [file 41594_2025_1565_MOESM5_ESM.zip › fig_s16_RPL36B_heatmap_mRNA.csv]

Comparison	WT vs Var	WT vs Compens	Var vs Compens
31_stem
	0.24215299923752467	0.8393557684869427	0.46862762484164644
41_stem
	0.28792734480302995	0.5905446388356569	0.29679897222761814
31_41_stem
	0.9859040214034839	0.3581139851942437	-0.27339122247817726
54_stem
	0.7684328173946888	0.8345819421085345	0.14665906274851392
31_54_stem
	0.5606084835801273	1.513715581962538	0.6493687346641501
54_58_stem
	1.6683746252931722	1.3595229059526825	-0.028422368812615416
31_58_stem
	2.0685464722340994	0.06462809055303237	-1.2986090739091842
82_stem
	0.6524011495971179	0.45660687034768527	-0.14765856213764242
100_loop
	0.3115311273401897	nan	nan
31_82_stem
	2.0467280062558	0.3232924475997487	-1.268899291707184
