# Supplementary material for: Comprehensive analysis of Saccharomyces cerevisiae intron structures in vivo
Source: Nat Struct Mol Biol. 2025 Jun 5;32(8):1488–502. doi: 10.1038/s41594-025-01565-x (PMC12350175; doi:10.1038/s41594-025-01565-x)
Supplement: Supplementary file 5 — Source data for supplementary figures. [file 41594_2025_1565_MOESM5_ESM.zip › fig_s16_RPL36B_heatmap_RI.csv]

Comparison	WT vs Var	WT vs Compens	Var vs Compens
31_stem
	-2.408939735896605	-2.500317260304701	-0.10165220060028042
41_stem
	-1.6740783871516383	-0.6730952639657565	0.5618102021297672
31_41_stem
	-4.698974347259123	-1.2539932351711787	1.082288826363611
54_stem
	-2.6989743472591234	-1.3904099336978843	0.5881490372041585
31_54_stem
	-3.4685254258808493	-3.6197931012114983	-0.4699840364183994
54_58_stem
	-4.698974347259123	-3.397944351595142	-0.0
31_58_stem
	-3.3372465112415304	-1.868385678573979	0.08902795005145563
82_stem
	-2.3010343385870855	-3.376755052525204	-0.2682705685403709
100_loop
	-3.7447318378197982	nan	nan
31_82_stem
	-2.7904893283804735	-2.5466860028760667	-0.17849081451833132
