# Supplementary material for: Comprehensive analysis of Saccharomyces cerevisiae intron structures in vivo
Source: Nat Struct Mol Biol. 2025 Jun 5;32(8):1488–502. doi: 10.1038/s41594-025-01565-x (PMC12350175; doi:10.1038/s41594-025-01565-x)
Supplement: Supplementary file 5 — Source data for supplementary figures. [file 41594_2025_1565_MOESM5_ESM.zip › fig_s16_RPS9A_heatmap_mRNA.csv]

Comparison	WT vs Var	WT vs Compens	Var vs Compens
13_20_stem
	0.04481234441636228	nan	nan
55_stem
	0.3369633680291302	0.44391904370168145	-0.11643215271053152
77_88_stem
	0.06760161352640877	nan	nan
77_stem
	-0.04385512944289474	nan	nan
77_80_stem
	-0.5493242341610082	nan	nan
88_stem
	0.5393770792717149	nan	nan
103_stem
	0.029945852119302504	nan	nan
112_stem
	0.2457936575570294	nan	nan
103_112_stem
	0.2775678718507081	nan	nan
174_stem
	0.09574334098976012	0.2821342101853561	0.14297354465048048
185_stem
	0.23099647197933057	0.19858691133794037	-0.20088677035370364
193_stem
	-0.7726833603742599	0.14385570467606798	2.0324563667042423
185_193_stem
	-0.928269579043344	-0.6421075936008104	-0.04781267772260371
182_193_stem
	-1.1530490179032804	-0.27140709953967285	0.3182025038191163
174_193_stem
	-0.19101058971454396	-0.27100163365091434	0.13639601315045294
235_stem
	0.13220698727765137	nan	nan
60_loop
	0.0025218476463023114	nan	nan
100_loop
	0.1869840961783302	nan	nan
200_loop
	-0.554088928971981	nan	nan
