# Supplementary material for: Comprehensive analysis of Saccharomyces cerevisiae intron structures in vivo
Source: Nat Struct Mol Biol. 2025 Jun 5;32(8):1488–502. doi: 10.1038/s41594-025-01565-x (PMC12350175; doi:10.1038/s41594-025-01565-x)
Supplement: Supplementary file 5 — Source data for supplementary figures. [file 41594_2025_1565_MOESM5_ESM.zip › fig_s16_RPS9A_heatmap_RI.csv]

Comparison	WT vs Var	WT vs Compens	Var vs Compens
13_20_stem
	-0.055197690595908656	nan	nan
55_stem
	-2.1390677222230106	-0.8589310166556292	-0.042587443771168514
77_88_stem
	-2.943099491586632	nan	nan
77_stem
	-4.698974347259123	nan	nan
77_80_stem
	-4.698974347259123	nan	nan
88_stem
	-0.6563988348189327	nan	nan
103_stem
	0.38111985792765407	nan	nan
112_stem
	0.5848305975872434	nan	nan
103_112_stem
	2.3645205961081923	nan	nan
174_stem
	-0.9707017493641062	-0.663504583777841	0.08721918507904222
185_stem
	-0.28543989282798116	-0.1827431521014546	-0.1323188721521015
193_stem
	-2.847715998540048	0.3765069551280523	2.806879744568643
185_193_stem
	-4.000004342923105	-1.8607551253514976	1.1433962744861683
182_193_stem
	-3.9208230968754796	-2.316957304684255	-0.10431665982912261
174_193_stem
	-3.420220746306294	-2.224758083182868	-0.16492284460744852
235_stem
	0.03188579418818866	nan	nan
60_loop
	-0.31894409929129264	nan	nan
100_loop
	-0.6574632342997999	nan	nan
200_loop
	-3.2840009992883052	nan	nan
