# Supplementary material for: Comprehensive analysis of Saccharomyces cerevisiae intron structures in vivo
Source: Nat Struct Mol Biol. 2025 Jun 5;32(8):1488–502. doi: 10.1038/s41594-025-01565-x (PMC12350175; doi:10.1038/s41594-025-01565-x)
Supplement: Supplementary file 5 — Source data for supplementary figures. [file 41594_2025_1565_MOESM5_ESM.zip › fig_s16_RPS9B_heatmap_mRNA.csv]

Comparison	WT vs Var	WT vs Compens	Var vs Compens
69_stem
	0.024655265051657792	nan	nan
80_stem
	0.1305379328422379	nan	nan
69_80_stem
	-0.6311969886258061	nan	nan
89_95_stem
	-0.39616738451770245	nan	nan
69_95_stem
	0.027810764653037306	nan	nan
95_stem
	0.40776094698552645	nan	nan
104_stem
	-0.20841192993569732	nan	nan
140_stem
	0.0023908216242388473	nan	nan
149_stem
	0.2743866935911928	nan	nan
260_stem
	0.22272255125208973	nan	nan
149_260_stem
	0.5753840146524498	nan	nan
167_stem
	0.6951262252248253	2.202044699185908	0.7067744174635382
175_stem
	-0.2993525365873869	0.001074023595918504	0.314925745230505
180_stem
	0.24399236327476365	-0.28703492973507966	-0.9387781178039893
175_180_stem
	-0.10536710973925426	0.02945292217933147	0.2287403150715225
167_180_stem
	-1.4634459003515743	-1.038203703731426	0.038659197701671734
218_stem
	0.20161614862865324	nan	nan
225_stem
	0.57115711277885	nan	nan
229_stem
	0.4644317559475948	nan	nan
218_229_stem
	-0.07386777185565564	nan	nan
186_loop
	-0.3649631584977742	nan	nan
236_loop
	0.894903098373462	nan	nan
