# Supplementary material for: Comprehensive analysis of Saccharomyces cerevisiae intron structures in vivo
Source: Nat Struct Mol Biol. 2025 Jun 5;32(8):1488–502. doi: 10.1038/s41594-025-01565-x (PMC12350175; doi:10.1038/s41594-025-01565-x)
Supplement: Supplementary file 5 — Source data for supplementary figures. [file 41594_2025_1565_MOESM5_ESM.zip › fig_s16_RPS9B_heatmap_RI.csv]

Comparison	WT vs Var	WT vs Compens	Var vs Compens
69_stem
	-4.698974347259123	nan	nan
80_stem
	-4.698974347259123	nan	nan
69_80_stem
	-4.698974347259123	nan	nan
89_95_stem
	-3.9208230968754796	nan	nan
69_95_stem
	-4.096914355931161	nan	nan
95_stem
	-1.0651020846007906	nan	nan
104_stem
	-0.29309889036280756	nan	nan
140_stem
	-0.2224035475783741	nan	nan
149_stem
	-1.3189440992912926	nan	nan
260_stem
	0.19927352136191248	nan	nan
149_260_stem
	-0.2754172039468314	nan	nan
167_stem
	-0.3636769545571165	0.5186477218439746	0.5407023426070394
175_stem
	0.1580445344181742	-0.2579236705129023	-0.2632732838859116
180_stem
	-0.4801501085817209	-0.9277544453095896	-0.09081216093936176
175_180_stem
	-2.6197931012114983	-0.34802891592164414	0.8408584150690571
167_180_stem
	-2.595170626303166	0.018022736090937807	1.8800889326651133
218_stem
	0.17280313298670366	nan	nan
225_stem
	0.12887526826716536	nan	nan
229_stem
	0.5271601662079768	nan	nan
218_229_stem
	1.0690553117555814	nan	nan
186_loop
	-4.221853092539461	nan	nan
236_loop
	0.2612871897212632	nan	nan
