# Supplementary material for: Comprehensive analysis of Saccharomyces cerevisiae intron structures in vivo
Source: Nat Struct Mol Biol. 2025 Jun 5;32(8):1488–502. doi: 10.1038/s41594-025-01565-x (PMC12350175; doi:10.1038/s41594-025-01565-x)
Supplement: Supplementary file 5 — Source data for supplementary figures. [file 41594_2025_1565_MOESM5_ESM.zip › fig_s16_RPS14B_heatmap_mRNA.csv]

Comparison	WT vs Var	WT vs Compens	Var vs Compens
40_stem
	-0.19886142509942892	nan	nan
57_stem
	-0.4750113950399304	nan	nan
71_77_stem
	-0.5864363716498154	nan	nan
57_71_stem
	0.286849941085806	nan	nan
88_99_stem
	0.08991379732903632	-0.18296811687307557	-0.14612369279856213
99_stem
	-0.8908018576487186	0.20998123583398678	0.8450980400142568
113_stem
	0.5139991565608623	0.29697103818941856	-0.011356217687353348
88_113_stem
	0.1634903440324331	0.33169376577839527	0.0672393423408361
121_130_stem
	0.5756454803327756	0.7921008125370528	0.2550492518819689
126_134_stem
	0.3195992251477334	-0.2742560099275562	-0.2697235623025017
113_134_stem
	0.01257941975458456	0.5409739181126497	0.7103262220233721
99_134_stem
	0.14039776471688725	0.046022488377211575	-0.14132915279646932
199_stem
	0.5802137568167417	nan	nan
199_217_stem
	0.05634168175390748	nan	nan
77_88_199_stem
	-0.508845392467944	nan	nan
81_loop
	-0.17218894429296536	nan	nan
140_loop
	0.8206823980093273	nan	nan
40_77_stem
	nan	nan	nan
