# Supplementary material for: Comprehensive analysis of Saccharomyces cerevisiae intron structures in vivo
Source: Nat Struct Mol Biol. 2025 Jun 5;32(8):1488–502. doi: 10.1038/s41594-025-01565-x (PMC12350175; doi:10.1038/s41594-025-01565-x)
Supplement: Supplementary file 5 — Source data for supplementary figures. [file 41594_2025_1565_MOESM5_ESM.zip › fig_s16_RPS14B_heatmap_RI.csv]

Comparison	WT vs Var	WT vs Compens	Var vs Compens
40_stem
	-4.698974347259123	nan	nan
57_stem
	-2.7544916751089548	nan	nan
71_77_stem
	-2.634516358032205	nan	nan
57_71_stem
	-2.818160754978332	nan	nan
88_99_stem
	-1.3266147647347994	-0.889886215912777	0.0
99_stem
	-0.4197335856770938	-0.4197335856770938	-0.0
113_stem
	-0.04201416451627413	-0.1290856766010056	-0.11835724842969533
88_113_stem
	0.002451962181900752	-0.0	0.0
121_130_stem
	0.7531120227695058	0.732644852095245	0.07636773306519574
126_134_stem
	-0.4197335856770938	0.37502133971620344	0.5484771632553307
113_134_stem
	0.02262831226817761	0.14724385637157178	0.09592745815588276
99_134_stem
	-0.23040549453565798	-0.02469203928330222	-0.0
199_stem
	-0.06912659688754179	nan	nan
199_217_stem
	-0.8863283310260044	nan	nan
77_88_199_stem
	-0.1366478342699036	nan	nan
81_loop
	-0.4197335856770938	nan	nan
140_loop
	0.017362308354195017	nan	nan
40_77_stem
	nan	nan	nan
