# Supplementary material for: Comprehensive analysis of Saccharomyces cerevisiae intron structures in vivo
Source: Nat Struct Mol Biol. 2025 Jun 5;32(8):1488–502. doi: 10.1038/s41594-025-01565-x (PMC12350175; doi:10.1038/s41594-025-01565-x)
Supplement: Supplementary file 5 — Source data for supplementary figures. [file 41594_2025_1565_MOESM5_ESM.zip › fig_s17b.csv]

Zipper dG	End dG	Longest Stem	MLD	5'SS-BP Dist
-0.1885736595523164	0.0	0.36666770157409434	-0.3728596728229165	0.48594532152483644
-1.074095275662517	-0.011232957497297063	0.6330576472040487	0.9886240520043333	-0.2430511060259344
-2.0	-0.008128979813033626	0.9744646152525646	0.7401149036836766	0.025114056050402053
-0.46012484690252115	0.0	0.5929951139321431	0.2853247284461208	0.06401949382510948
0.0	-0.4564774048449496	0.2636392771737791	0.5307480608225942	0.29909611282476245
-0.015547347328704969	0.0	-0.18558207501217722	0.2831286360698125	-0.5162769829004439
-0.027265836325485533	0.0	0.5016954626190863	-0.04580901690312858	0.05195146985288327
-0.1344445847539673	-0.03682710113427444	0.4757375152644771	-0.12171465984554906	-0.18532873753915236
-0.76737632417978	0.0	-0.2873315974187707	-0.5069458813658764	-0.0012470123662060362
0.13505857357844708	0.0	0.3514717840299235	-0.0468659718804168	-0.45468166834663676
-0.5794548095094697	0.0	0.5188687907446515	0.685017203628401	0.03144111357070501
-0.16661931818181813	-0.09196660736280288	-0.7542131401123504	0.4227046782526301	0.21541923259118906
-0.24639690093804317	0.0	0.0161879521524246	0.43166280205433494	-0.7340365099104906
-0.013770805891510002	0.04602634514111454	-0.3707955152162306	-0.2908316155964734	-0.26818536433140877
0.0	0.0	-0.6697286012526097	0.5581434862021603	0.0867977357112422
0.0	0.0	0.589994562262099	-0.047583524657246946	0.9319060362771334
0.1895832929248903	-0.00701655907942736	-0.1823045542700462	-0.22542937847975952	-1.0703358537014245
0.0	-0.1626755926612565	0.047495209416917705	0.6822268490039276	0.6401178155702153
0.0	0.0	-0.2535850426574695	-0.03840690272005046	-1.3454914671769438
0.0	0.03478534894431923	-0.24218174160261155	0.53427890014764	1.8750866712891354
0.005311633187266528	0.0	-0.1507568421589114	-0.5174917582606664	-0.9609860446164817
-0.027157785647511055	-0.15526703252576637	0.3130316434161278	0.44935366937965904	-0.15559125964010273
0.0	0.0	2.0	0.0917187849006028	-0.18236852062050707
0.11881063374070805	-0.05024584223001438	-0.8205940594059408	-0.14094413261436226	0.3490414166544712
0.09753663860305564	0.04366036299022725	0.34879406307977734	0.9007047758089414	0.8523938249815689
-0.7848754626854517	0.05325520833333395	0.6015749707353412	0.5889338522405297	0.5354361561443893
0.0	0.0	-0.15161957270847684	-0.07881316643486336	0.09281688451852724
-0.06610908883830277	0.0	-0.5026318505521727	-0.21855598625949388	0.3530712870374637
-0.4436654254836071	-0.043838316608642215	0.18961464491772917	0.20720976440533653	0.1402034692234501
-0.059328556912947715	0.0	0.27674954041657	1.0462991935239665	-0.5097282133268981
0.0	0.0	0.6495076096687558	0.3623566546602349	-0.37829912023460427
0.0	0.017100076048100113	0.3489529440748952	0.3377482924381083	0.7429215382448234
-0.1755498059508407	0.0	0.025574463993846653	0.37507136060894375	-1.0336568242824693
0.0	0.0	0.8652668167184251	1.6660142545884253	-1.392727930535456
-0.12266113523718146	-0.45762571089744936	0.34735133539914415	-0.19276472141536904	-1.498875224955009
-0.018614387548456846	-0.04314173328257846	-0.9942924290750379	-0.2902853810161316	-1.5739807362448872
0.0	0.03282413836636782	-0.39131850244167143	0.1339146011157745	-0.8303340813820552
-0.3421785655043762	0.05881600818309674	-0.06736217097698129	1.0528703565769686	-0.8068541770026331
-0.2676572616146263	0.0	-0.2978393866646017	0.45135593707761784	-1.0978977188012524
0.0	-0.18264840182648415	-0.5389693109438333	0.011100804428156981	-0.03383128295254821
0.0	0.0	-0.541047693510555	0.03599428036092866	0.46714368594082384
0.0	0.0	0.2807221898660455	-0.18759315413475838	-1.3341282596298407
0.0	0.0	0.4285828215966186	0.8255721128259712	0.7601739528496225
-0.192281278558566	0.0	0.4478280036623825	0.6770524612799077	-0.841544947408764
0.0	0.0	-0.03446655177816078	0.18966205554886645	0.011241384572344136
-0.2609572465716589	-0.050948923703986786	-0.394478527607362	0.31025323180449776	0.23122633933692793
0.0	-0.039799473908941056	0.14691458929301202	0.043821034096366084	-0.4518609810204585
0.0	0.0	-0.3118973291710022	-0.6245758961498752	0.46371607515657626
-0.10660152824752604	0.0	0.4516627143881319	0.9820693532518122	-1.1460633153909314
-0.13739196746314175	-0.31163750560789666	0.5117562149157979	-0.18235455053707214	-0.4265887509130751
-0.8897513143559098	-0.030261001134787587	-0.3937397385871768	1.2821803183248965	-1.4910536779324055
-0.08614128136666262	0.0	0.047636390123096964	0.19926299986351878	0.12140794327052302
-0.2654081380264308	-0.07740936653335058	0.5742203498917557	0.08805544988076738	0.1906509561522117
-0.08216194137012893	0.0	0.18570056509794258	0.7392719004808688	-0.6103483260060872
-0.48081443187443196	0.0	0.6219606048630321	0.6676333354396071	-0.49590100541376647
0.28697706835296705	0.0	0.1149498318905037	0.37563665003937907	-0.12152542372881377
0.0	0.0	-0.8649167979708696	-0.3629868192562793	-0.6371319813329319
-0.09153659598283692	-0.06409434687860541	0.5919790156692205	-0.24513245700260725	-1.59718026183283
0.0	-0.10152563213100804	0.2805128707056867	-0.2021576841720733	-1.4705697737453283
-0.1694819921513177	0.1175799587592684	-0.4300751879699248	-0.440127641427584	-0.37097668073496176
0.0	0.010823975104857315	0.2768416815228019	0.466341492743711	-0.6109581013770877
0.0	0.0	-0.328256395177889	-0.029513432654793496	-1.421708425172057
0.0583793387905324	0.0	-0.20041490033372436	-0.07357239321924583	-0.467665549616418
0.0	0.0	-0.0008775778850373777	-0.6240220226021437	-1.6243892327282416
0.0	0.0	-0.014020853350414579	-0.07963925960944036	-1.4522312847420642
-0.49493896870236365	-0.11342484097756954	0.1525890321171072	1.7561998402790064e-16	0.18646232439335866
-0.06479742420177069	0.0	-0.5392309916160739	0.17041917410251167	0.7075575027382256
0.0	-0.03796987723073037	-0.8189446415498113	-0.7743414826247956	-0.39842527007548156
0.0	0.0	-0.015800561797752886	-0.4784837550107974	-0.1560796724687916
0.0	0.0	-0.4534874876397656	0.03545152125877163	0.5110899117576915
-0.31122278750346594	-0.7907773608580803	0.21855962428834097	-0.6116347226905944	-0.9573021181716833
0.0	0.05618694930404819	-0.08409926470588247	-0.11408428692979564	-0.22277761999431983
-0.753049030040107	0.0	0.30783777567657333	1.016722469723383	-0.5433061833199495
0.0	0.0	-0.8332284455632474	-0.34247832738398765	-0.32531049250535327
0.0	-0.035393755530274254	-0.2045597775718257	-0.03277216610549926	-0.0468868992487394
0.0	0.0	-0.4211832850641291	-0.6699442805637491	-0.5527167243110567
0.0	0.0	0.013696094762169174	0.0	-0.6125639404563482
-0.15557078091517346	0.0	-0.1120105009844673	0.01236910772984507	-0.011692996641373311
0.0	0.02007276376866139	-0.48761132175293176	-0.2204638801642911	-0.8669675478186116
0.0086381159628406	0.0	-0.27595997836668457	0.33379470575150155	0.5462067927934704
-0.12787557091717092	-0.18450685117351792	0.09612895143441764	-0.8729968906960056	-0.5095610171899417
-0.08383944922228122	0.0	0.10424270739042822	0.41797532950508964	-0.562360525663278
0.0	-0.3835551637387912	0.1925863918173017	-0.019711616352540852	-0.11979872266305393
0.0	0.20706355370768056	0.06447453255963892	0.05185237800485097	0.5135544319707487
-0.2132197319151242	-0.07098835910701215	0.21694214876033044	0.06955598508153447	-0.5544697543183539
0.0	0.00998626888028954	-0.2840782258455864	0.09936346531086186	-0.5249287416475865
-0.009214259444123294	0.0	-0.27480731205358916	-0.30290177130685775	-0.4774344344000274
-0.03449836794017898	0.0	0.3739925604463732	-0.695817070845916	0.34071340713407167
-0.3916108032773187	-0.11562212587045079	0.36572590102415753	0.8374198538276797	0.013245868550523555
0.04349427557006962	-0.004980699788320284	-0.21335329926104366	-0.12943905016561086	0.7714832013111174
-0.13212019869178174	-0.03992853055144194	0.4112786314873878	0.3980981270982804	-0.11273653202855861
0.0	0.0	-0.5692243728923173	-0.25891799295163487	-0.8933989170421196
-0.06933891161903588	0.0	0.17330161247687004	0.6102242385385126	-0.2969448584202683
0.0	-0.06192121630960618	0.6607075221574122	0.053292451452767044	-1.5541460576083794
0.0	-0.14410628948497553	-0.37885907735839536	-0.41278190545072013	-0.04630640668523691
0.0	-0.02007276376866139	-0.8096981531201695	0.006591124554196511	-0.5154366697805828
0.0	-0.11284608319118225	0.3208406956198267	-0.5002344285353629	-0.533213396069748
0.0	0.2054513080399947	-0.12054001928640318	0.18286573146292642	-0.3860806597606357
-0.3926869175499747	0.0	-0.571344107213244	-0.65334692209398	-0.12931468062515128
0.0	0.0	0.18037529966107288	-0.5821308019182249	-0.06807926939320667
-0.507079007678892	-0.08363650063308857	-0.0786579683131408	-0.35783592863426045	0.1983817392044968
0.0	0.052977820070987766	-0.7395045814026409	0.00686406333744007	0.43923214229793633
0.0	0.2025820741156952	-0.2265964751659419	-0.12657349932378564	0.3270552758682375
0.0	-0.007935458272715409	-0.45269927889300327	0.29876846374223354	0.1309278162262842
0.0	0.0	-0.12498144574736524	-0.2717772448246307	-0.5785578918870136
0.0	0.0	0.10764067127344508	0.6253584916904416	0.31361324659964535
0.0	0.0	-0.2388300446260552	0.813612629393264	-0.018228639217615333
0.0	0.0	-0.7291548496880318	0.1924513379322471	0.18065432199345904
0.029932799971313963	0.0	-0.27894347074796344	0.051626591230551785	-0.6398899939240831
0.0	-0.0005849967825174784	0.19395643007730154	-0.2297536815252861	-0.30322856639573215
-0.22521509212165391	-0.09850444554845576	0.40886301148309895	0.6737909378898989	-0.13061498141037364
0.0	-0.011717626355775838	-0.18588790766809477	0.05354889821308013	0.6101349423131803
0.0	0.0024872528292501058	0.0009522298047928622	0.6942527878268004	0.6324854997865771
0.0	-0.14664711371817107	-1.0330461867912593	-0.33014019652181115	0.551618489409884
0.07414829659318586	0.0	-0.20430153504083454	0.05233725265271041	-0.4343049617826143
0.0	0.0	-0.5506401901403052	-0.1985554111638305	0.7803977272727272
0.0	-0.03203844613536224	0.03135075041689833	0.15021900814298755	0.3886464214863421
0.0	0.0	-0.22117745389959764	-0.11267419297936146	0.5426530956531518
0.0	0.0	0.07643399193272704	0.5117810223427928	-1.0568143003529546
0.0	-0.01952597907704018	-0.634356068008599	-0.2607985573569693	-0.6760452481562164
0.0	0.0	-0.1264546427708141	-0.3049807428683337	-2.0
-0.056245032707709135	0.036861318684759115	0.021009418014972105	-0.3775494142249997	-1.1462646264626464
0.0	0.0	0.07009440460273093	0.022891906299977782	0.3694892696722679
0.0	-0.12399419601635672	-0.3981364651072502	-0.8746663503173385	-0.9922390509077231
-0.3548177500689872	0.08548115529076541	0.47492879380009295	0.5285651214128032	-1.327664882965103
0.0	0.0	0.35778861432250286	-0.5484327852700291	-0.9722963951935917
0.0	0.09634162218461152	-0.4735084157443185	-0.4943243580376719	-0.5513544178130761
-0.36710732953252195	0.0	0.5955179010658649	0.400193653573692	-1.2106119522351841
0.0	-0.03218274752319045	0.4429062805214658	0.6152952855457119	-0.89987063389392
0.0	0.023218691046292386	-0.05346878759524092	0.39236431323515236	-0.17975157821822677
-0.36724535190312296	0.0	0.2242684547168063	-0.09298291370724682	-0.9460920858594135
0.0	0.06042596752637413	0.16334216321450207	1.2776627791521515	1.345232537259831
-0.05924165219029736	0.0	-0.023593691791878726	0.32301305326722124	-0.2161599227818842
-0.06607790047677788	0.0	-0.13399280575539563	0.20118902318988907	-0.06566204889911845
0.0	0.0	-0.8795736394383519	-0.27659160496861296	0.6068711778451747
0.0	-0.32544761630833396	-0.1308071977158539	-0.027680873653874487	0.11381650766529035
0.0	-0.6506388384088212	0.7072110562098303	0.6313139043653949	-1.053706545319858
0.0	0.0	-0.07294350842418244	-0.20878020878020895	-0.211602265491471
0.0	-0.011048343709169203	0.24299924493614802	0.011717934861124046	0.13020289689291786
0.0	-0.16672898802801991	0.12734719109806053	0.12113989168313616	0.41447733067287446
0.0	0.0	0.29371187503563045	0.4672815618726177	0.04821555187898858
0.0	-0.18422008392734457	-0.5324505138285399	-0.29174715246786137	-0.8760200570248746
-0.057354017401360556	-2.0	1.0049303386091413	0.7501319187935676	-0.6041572115821002
0.010123116816642576	-0.022610224846124863	0.3485700012489071	-0.027993711001911857	-0.2356998551109115
0.0	0.0	-0.25736220923570535	-0.136079783763631	0.05232644566671621
0.0	0.0	0.17325108281926765	0.48854848304580584	-0.24766620248594567
0.0	0.0	0.0036675713342624685	0.4844704008494822	-0.8785722898830338
-0.11212525576016369	0.03523711642930585	-0.5104204753199266	0.1974573978901811	0.02136361449261416
1.1793858198020892	0.0	-0.6949431830340903	-1.0896352642171647	1.046413747061043
0.0	-0.2233255089360223	-0.3106890411698052	-0.4954061390686993	-0.6086391685612212
0.0	0.0	0.21929386104421308	0.4378373746894009	-0.8921663442940041
0.0	-0.12797305224366726	0.2758867789322824	-0.24121599295076543	-0.4666583675671189
0.0	0.0	-0.40370092127634327	-0.6913704048579769	-0.12822864129604158
0.0	0.0	0.2657255682348186	0.18901307556207664	-0.2575288328171611
-0.12620236009651925	0.0	-0.3813815526781131	0.4905624786314701	-1.140398512886921
-0.026077339851119367	0.0	-0.3889535239728123	-0.4172966992439608	0.2667071458388677
0.0	-0.06693688625204604	0.3386571056062583	-0.03024089148491086	-0.1977540075261489
0.0	0.0	0.1322036010217433	0.3677960002056454	0.8923494403157668
0.0	0.003534661777051266	-0.6683148845311007	-0.09843275144952292	0.2785380644103908
-0.3921976546733162	-0.06807089648086308	-0.3965580823601719	0.22350848544934893	-0.2901402080506557
-0.3818295620783268	0.07670942996958079	-0.07033372635464198	0.4069119286510588	-0.6206186009573073
-0.9204092513138162	-0.320954492925633	0.016082588571550493	1.2186978297161926	-1.12624951818065
-1.3288597512213278	0.04097668684319813	0.935550492331881	1.5929565929565919	0.011844023323615052
-0.2293805740683771	0.0	0.0397543419401704	0.12529157987533293	0.19708562420700518
-0.6461427538427184	0.09497788186312778	0.2753451982105853	1.2181096064208286	-0.2064018649690665
-0.7744558507073046	0.0	0.21510814591628086	-0.0663792254241526	0.43366330164330746
-0.7942852242333924	0.0	0.7437874154787028	1.0961024505342232	-0.3635818628724444
0.27364293922801297	0.12119615333948111	0.09045009278039083	-0.19745371449890367	0.022329796423972783
0.4246727792921664	-0.010281190561866615	0.24646962673169195	0.8330510815021688	-0.9647420147420148
-0.3091463879777249	-0.0839816505845642	0.1774998914506536	1.0917605138850297	-1.06453079993936
-0.6313545157769872	-0.14861935376612487	0.566494891962752	1.1154827221099235	-1.7435380287670506
-0.2832316744745077	0.10823549949810164	-0.03762389009524217	1.186550875400548	-0.6435582477985308
-0.5427329427329423	-0.1808085596261936	0.32601415709158	1.1100923586108185	-0.04358958849976808
-0.8902391184020296	0.0	0.6141698215251491	0.6905379418688464	-0.6488125941362163
-0.20492586697305148	0.12399419601635685	0.6838734165203777	1.2856051561435047	-0.9844482066223079
-0.6334837979121092	-0.08809681927663107	-0.037634696831608846	0.04876378787752281	-0.8087840052441821
-0.393370273813926	0.0780188399012478	0.75830395081819	0.8816661746155283	-1.2999302392383767
-0.20830830368282385	-0.08560208268984688	0.10478855721393031	0.042188189132054896	0.15034114971374798
0.0	0.0	0.511327894241055	-0.34338522104745345	-0.5662754697962415
-1.9327255081673316	0.0	0.2823826247059223	0.5003890082747409	-0.05678515537670464
-0.6940312092681188	0.15267286118542572	-0.04496958819423665	0.5752459774163021	0.28289738430583494
-0.2405522968474334	0.017541661445934182	0.6586007364544976	0.7778685665409952	0.4212980109365809
-0.4274398715334783	0.0	0.3622694636069266	0.9866797732472985	-0.405372534503728
-0.5269700918523305	-0.07364914023073468	0.41728611286479417	1.4806439513941225	-1.6871376389212716
-0.8687329094857345	-0.3054568642182695	0.28434372673889663	0.32773457714597054	-0.9930513508058703
0.0	-0.10404953384100743	0.2353191715913327	0.5421686746987953	-0.4538028722285767
0.1771501925545564	0.0	0.18529300088596393	0.03082620064640985	-0.21691568836712902
-0.4782816932542454	0.18526186213070756	0.10291979501847219	0.3693487840705077	0.5058871295168493
-1.4509328620552941	0.08009301123885809	0.4968791961163331	0.6529781768133711	-0.05767297483200771
-0.6161289318938405	-0.04534638641938303	0.13041393639124194	0.6792995516453771	0.33790273290840817
0.302279416797864	-0.11284608319118225	0.373506134806395	0.1952246129517983	0.44369278510473226
-0.9378341574537248	0.0	-0.030349158024926087	1.0406075361733795	0.5999324552516042
-0.5292525191758153	0.014901226158038034	-0.29163787145818915	0.28305034310498806	0.07556467175609576
-0.4868115991233127	0.0	0.32863190887189236	1.1045183493042983	0.44410723318158823
-1.183558349567318	0.08548115529076541	0.08583745137209563	0.19290335762446428	-0.47904366918760666
-0.37588327648006437	0.0	0.26789231779382766	0.16264722378014623	-0.30627062706270636
-0.4044895624821262	0.0	-0.23501416430594924	0.30802021010721703	-0.21799180629492432
-0.5958503235101162	-0.10666206280760762	0.09309791332263262	1.1840521153332215	-1.4390990906092447
-0.47782525416236843	0.058743744446003526	0.5198926211453745	0.9395990316751341	0.26249907414265616
-0.31346026799925153	-0.1301960110893371	0.04525640669683757	0.7116815128407172	-0.4708558430480523
-0.3454507269490476	-0.017541661445934182	0.18416262801254352	1.0331132291498524	-0.19893693172299293
0.21132652306478505	0.0	0.33117977528089887	0.34781942311088315	0.44316306363210334
0.0	-0.11284608319118225	-0.07877213207839352	0.5948785795775944	-0.4990541051835035
-0.004585326953747929	0.0	0.9005182950413865	1.3875868198920775	0.16232160414742416
-0.4470243415719122	-0.133339657916388	-0.6398462412091032	-0.7401535988169188	-0.5869803833272353
-0.29021000323258295	-0.00047591178910636275	0.6431705852464316	0.824350196320213	-0.3980653403905821
-0.5195586668276999	0.0	-0.4067796610169493	-0.06406961144476365	0.5198878516190649
0.0	0.0	0.26039776630789	0.265428385987448	-1.2725454242373728
-0.44222431622368863	-0.016970725498515152	-0.17182403945589053	-0.29633464837758516	-0.42876515944050536
0.21047460638327178	-0.10692442782954258	0.40606941299719534	0.0	0.23950035352345048
-1.0291576917015026	-0.12676770860537515	0.5649903288201162	0.2418204412854449	-1.212377644458478
-0.3004383911090882	0.0	0.041426060758222645	0.9800366933612419	-0.5347599006135592
-0.27035359861258274	0.07570879865011888	-0.18692756036636116	-0.417993773037968	-0.8930238732659246
-0.2045068994429747	0.10731579636173284	-0.009351138618856827	2.0	-0.10681600091662966
-0.4169199161066647	0.02770431935524496	0.25192235150741393	0.7584694177406491	1.8034427542033629
-1.9816083265435698	0.10103081253378576	0.3415152481139094	0.42544589649215886	0.12916600223249872
-0.302279416797864	0.0	-0.22313942989810384	0.07170993821157445	-0.36228491362370335
0.08260061919504627	-0.13168151447661494	-0.10425620407597394	-0.3071850514283284	0.7496096026104182
-0.653151376508637	-0.14378910930635083	-0.04715581203627405	0.9589068921856061	0.4313690948060715
0.0	0.0	-0.17053109822967283	0.4507813109383531	-0.6779572844715471
-0.48955316146297134	-0.07436992149841608	-0.3015044282012607	0.33252834335955594	-0.539748029175569
-0.4526225659699185	0.01555138819009289	0.18523268596555495	-0.22977267852716018	-0.6155458264551784
-0.7308816938983153	-0.3067694957649882	0.33296726712452257	0.48878786868171203	0.06847875056314778
-0.551255921001982	0.0	0.10055162866791109	0.15879303011905405	-1.9913568288503094
-0.5931651278888218	-0.12679963016774579	0.06967604885820487	1.2839656843389922	-0.9010763710917478
-1.0751057599033043	0.0	-0.08729417547308913	-0.005161199095022414	0.3911196728300515
-0.04989601598499422	0.0	0.051039697542533034	0.5030923328434073	-0.016691662990736877
-0.5650860324183521	-0.008785255412998431	0.14857793444704756	1.3516552760409084	0.26638691574610085
0.0	-0.16989982450104105	0.32000580509397	0.8431916835888746	-1.369566436704246
-0.2996742671009767	0.05455397158990194	-0.03868139895899913	-0.30093963674960456	0.2025193036531475
-0.7374451470544995	0.0	-0.10948703805846689	0.4315215722401353	-0.9210896906715877
0.0	0.09907443618824147	0.07822434949907327	0.5846461878918809	0.3153629788373962
-0.29866047020229597	0.15486426867149902	-0.4991151804262525	-0.28630703873263924	-0.4605055833390424
-0.25270853173060437	0.06164854823173258	-0.6913374233128832	0.3315732697439387	-0.24522208692890046
0.5885433970588425	0.0	0.39276153763786253	0.3992158710393922	-1.3327231391537986
0.20798765827199375	0.06579670833180616	0.31267177780992333	-0.7579693848095911	0.4064661346429301
-0.8713171476245283	0.0	0.646361944532704	0.5927035219399533	0.11132521359752785
-1.1864711873238412	-0.17014910614045708	0.584363977318391	1.368638632244259	-0.36261603502489953
0.28669741392555137	0.0535645963525061	0.22950940885060428	0.39148732460937574	-0.04989376511099707
-0.4533235341510669	0.06675010429703819	-0.00765859677487984	0.5575761984432971	-0.24739080015461923
-0.036202930136820306	0.0	0.1731774386532043	1.423842049411869	-0.48445342546118264
0.0	0.0	-0.34915218086808164	0.43870192307692374	0.34908344134529584
-0.8147652844887899	-0.013022316697365253	0.039230943812210116	0.9071220620606406	0.8692536403140964
-0.46514858522525315	0.0	0.029240141070856106	0.35326158313107475	-0.3183159023866986
-0.22098225340486977	0.0	0.27183274627883197	1.5164324785239347	1.2380826620890004
-0.5752788341287861	-0.060015467904098785	0.6192638868909397	1.319320914744346	0.44640277845399784
-0.6643662208364601	-0.04345793958603529	0.48516706568127416	0.9147512312976472	-0.9624220671730691
-0.19425647677728522	0.06541182752636496	0.1454290595295458	0.6722140825327233	0.4343901964598328
-0.04669691997870914	0.1837661897335052	-0.2603226516557125	0.6228364598563462	0.12147224109182966
-0.08119966142165932	-0.02007276376866139	0.4260196016440087	0.18904107671526285	-0.7245800891805096
-0.9135614471014636	0.0	0.01063322979591063	0.21689782626781293	-0.4788205008190966
-0.4496262675181224	-0.02007276376866139	0.4302541429005365	1.2136454204334413	-0.4805203337494252
-0.4709293783113369	-0.09089728606674469	0.015604756283649471	-0.3881185902368731	-0.06916625555007407
-1.138261145427061	0.0	0.6098576040908497	1.0551227813514124	-0.4272144190955589
-0.3049435000068237	-0.08502613687970983	-0.569546491005827	0.022113438912382544	-1.1405950331940005
-0.6715295129982944	0.0	-0.033862117556632515	0.5673227734524028	1.2442342099458346
-0.46379256759756676	0.0	0.8318278840309288	0.9165349359441919	-0.4854131323525321
-0.9487521561444691	-0.1210196823371997	0.5473185161172682	1.486135955020196	-0.3638097833492301
0.0	0.0	-0.03242932988951058	0.5387762706277718	0.7878234676646434
-1.4655269576919816	0.10456149522938185	0.2772124178796858	0.43872163558750876	0.5190551055742403
-0.21510076784544985	-0.14644140916510395	0.4313010017912823	0.21087343875575223	-0.04896584043671546
0.0	-0.04141486709208471	0.4554377116863211	0.6287084837590317	-0.7378195641449756
-0.49913309830665126	0.0	0.4214425702083311	0.06268856663594266	-0.6631924910431412
0.313204951856946	0.0316526509546323	0.31498753606139523	-0.32792879379870815	-0.714295819480795
-0.7855097837366425	-0.05331791610458035	-0.1201486000785285	0.22522119049751738	-0.17592059201488883
-0.5680278471521789	-0.050324460336379426	-0.45116252885210856	-0.09074616970362495	-0.6909260012788466
0.0	-0.01813236627379882	0.007413048997207542	-0.17385091688497303	0.047689250689058583
0.0	0.0	-0.19302091356122994	-0.08181271713991771	-1.5995773159563227
0.0	0.0	0.051095146311547227	-0.4662346200807739	-0.028496491103707097
-0.11268844221105509	0.0	-0.061762034514078384	-0.049244663838703545	-0.3475796267714326
-0.34193429831964733	0.0	-0.04909701254618105	-0.2491779762444862	0.6129023876951855
0.0	-0.09134990042427923	-0.08787394071401833	-0.12514170376309905	-0.5311880660628662
-0.11116341838496054	0.0	-0.21018391092205668	-0.2848859898533755	-0.02372228777246483
0.0	0.12314281889974585	0.19887220144045553	-0.3409382808303951	-0.6422419334104639
-0.06339238209871713	0.04487449165614919	-0.6630830710471406	-0.1594720013769271	-0.40034214230981685
-0.6081491902875635	0.026663020441648776	0.41049959285337934	0.4897125441886996	-0.020743919885550622
0.0	0.0	-0.04898060666335157	0.10846263239445603	0.4505036117611151
0.0	0.0	-0.16392754003675508	0.24522506958441337	0.4100872614922134
0.0	-0.04409438217375217	-0.7076891148697728	-0.8495163284602515	-0.8649592933188307
0.0	0.0	-0.3677856655837646	-0.4040452355734741	-0.23973773236145507
0.0	0.0	-0.9171932780976455	-0.22075548601706604	0.28314720490999407
-0.15520290394638855	0.036596523330283806	0.42008205044884045	-0.03136759009741783	-1.3988113581333919
0.0	0.0	-0.2418610376023138	0.4433921653034874	-1.6188304593606004
0.06904612507535755	-0.03796987723073037	-0.37519582245430794	0.05282008610397596	-0.7004000207803002
0.0	0.0	-0.18815743987357383	0.3052052121803354	-1.322582821671952
-0.10421433245604357	0.0	0.2651228876326371	0.5050814734408601	-0.027235685181213578
0.22859793267956513	0.0	0.0763305928169625	-0.7350911871107296	0.15959082143156597
-0.23400522772648563	0.0	-0.08243418213206731	-0.4877637552376371	0.3318747086509977
