# Supplementary material for: Comprehensive analysis of Saccharomyces cerevisiae intron structures in vivo
Source: Nat Struct Mol Biol. 2025 Jun 5;32(8):1488–502. doi: 10.1038/s41594-025-01565-x (PMC12350175; doi:10.1038/s41594-025-01565-x)
Supplement: Supplementary file 5 — Source data for supplementary figures. [file 41594_2025_1565_MOESM5_ESM.zip › fig_s18a_left.csv]

Zipper dG	End dG	Longest Stem	MLD	5'SS-BP Dist
0.09056049208415975	0.0	0.27314578005115103	0.2695035460992914	1.0008715092266303
-0.7839301280708107	0.03330510056130595	0.16822506393861877	0.24932966615648341	-0.3290817622846689
-2.0	0.01611299667455171	0.9949420503482761	0.9240907805174563	-0.2455921792542605
-0.4759306787711886	0.0	-0.25199401794616166	-0.30532681029505576	0.44155844155844154
0.0	-0.520116383659993	0.326483726866624	0.9716484067910014	0.26829758520687985
-0.20428302145879862	0.14951274863169153	0.2654521126035717	0.3610526544160715	-0.2030893359520144
0.11815077760808762	0.0	0.19668840943301555	0.11899114373535079	0.33223238940928035
-0.059289749091387005	-0.04643892861064263	0.18502303488139188	0.350757183163471	0.03489423250768402
-0.76737632417978	0.0	0.02605546245743001	0.3928553264639758	-0.7147895084857834
-0.04353410396809282	0.0	0.3944632050553344	-0.31187834869829184	0.11427454557300123
-0.5794548095094697	0.0	0.2503508047874537	1.2398444510918336	-0.6653532346831701
-0.18441412294274853	-0.14378910930635083	-1.1057318749626444	-0.3950401795328061	-0.20325115262235124
-0.29127481127991617	0.26756794817631346	0.23770821598133102	0.33225586687732866	-0.08582893347412872
-0.013770805891510002	0.15492769253780714	-1.0769709462875812	-0.5478473272295246	-0.48162720270882503
0.0	0.0	-1.2164198493115095	0.7747620726119133	-0.5797138997353666
0.19185402411208846	0.12119615333948111	-0.984916293717885	0.13577889085078046	0.6391673091750193
-0.1262925934957145	-0.12539598732840554	-0.4156779410896641	-0.22068338259916903	-1.2453878811269778
0.0	-0.24839293598934384	0.3322819744519793	0.4954169797145005	0.2946350479396671
0.0	0.0	-0.36034004163775146	-0.6166638809961557	-1.327000917480706
0.0	-0.0535645963525061	-1.0660994203808927	0.12554369555472122	0.37105694071121836
0.1659602119071451	0.0	-0.20254442649434573	-0.5057625846404058	-0.783778033107792
-0.021152487975767683	-0.08260438585812907	0.10503268587157111	0.22979039463480205	-0.0584167482396035
0.0	0.0	-2.0	0.791743236890465	1.374516711057651
0.0	-0.05024584223001438	-1.3610336545098147	-0.4930729681128592	-0.8619046870332228
0.2340908869497137	0.07740936653335058	0.6198444496818288	0.5501693727368295	0.30721940118540164
-0.48820284989827334	0.1674070369217908	0.050422297297297365	0.6146417852016183	-0.22867743827992448
0.0	0.0	0.900151078148606	0.29470244716351524	-0.25685325961759947
0.04541897704126722	0.0	-0.13701512163050628	-0.05514899596042318	0.17496971254451332
-0.251038680286878	0.2516371886763268	-0.4490982832946458	0.2544449211115876	-0.09923175416133165
-0.029935891222774486	0.0	0.8446138325299851	0.7945310340428245	-0.07334047109207704
0.0	0.0	-0.050525601898948794	0.29150139252257556	-0.07672634271099743
0.0	0.008264296330288445	-0.5315458891909628	0.0096206875421287	-0.3734668808466409
-0.1755498059508407	0.0	0.6600297808976813	0.09621203416446475	-0.5940934065934065
0.0	0.07740936653335058	0.8178470016025189	0.904243191058919	-0.6383739458241032
-0.31883801039565995	-0.5222531817154901	-0.36508759199751223	-0.8001973998236344	-1.5219498836094756
0.1346087341574977	-0.04314173328257846	-1.1165243786757733	0.38268543811725153	-1.031687898089172
0.0	0.0	-1.351073591484676	-0.3552438058603917	-0.8095792199992491
-0.3421785655043762	0.12944681711747455	0.4634879725085911	0.8326674351014396	0.8053164054751042
-0.3761498677197808	0.0	-0.07550357952776915	0.20355964167845417	-1.0802000813728072
0.0	-0.14467127471467628	-0.6020761245674742	-0.34056399132321	-0.4636652443806409
0.14091230973655516	0.00748036404438342	-0.902769355164746	-0.187930174563591	0.5049543315804039
0.0	0.07473263754670793	-0.8851624167909496	-0.22686998516941068	0.23580670715606034
0.0	0.0	0.0063346586697214475	0.4398529154263701	-0.110277072524561
-0.246005731446255	0.0	0.2906201947719118	0.3469128033004679	-0.606215779729783
0.0	0.0	-0.24777006937561954	-0.06455923927011026	-0.014742685534877405
-0.21678088975161422	0.04271792818048335	0.020119665987244285	-0.24426852148446446	0.04957328097358052
0.0	-0.011125017382839717	0.6322892793481028	-0.07382708132948662	-0.6846984548928393
0.0	0.0	0.4046903187011425	-0.486570247933885	0.7598031711317661
-0.10660152824752604	0.0	0.12000581141943903	0.2562731171965895	-0.9885697097307866
0.2786125206722543	-0.31163750560789666	0.7282440601715168	-0.4792196589325613	-0.5592947886958775
-0.8897513143559098	-0.030261001134787587	0.18032068693595016	0.9775341682742854	-1.2735017187266475
-0.2105430709495091	0.0	-0.09205825776312175	-0.4191057298121844	0.03457985476461005
-0.26232649553708476	-0.07740936653335058	-0.5803152961227097	0.09205511580181719	-0.985274887713912
-0.1399246001304522	0.0	0.24135067810683639	0.8949651554302708	-0.13066241748235835
-0.48081443187443196	0.0	0.16827214084360895	0.3089524132223867	-0.6025884587983853
0.0	0.0	-0.5481340274213651	-0.34341587633241455	-0.3876692560410204
0.0	0.0	-0.41893594871513895	-0.013224950511730288	-0.32017842469773444
-0.09153659598283692	-0.03640618905213893	0.9962154762863354	-0.08583925642427573	-1.2732651103293893
0.09753663860305564	-0.10152563213100804	0.3934165485287507	0.5281100591492325	-1.2705644831255285
0.0026327036731807365	-0.0008283974651036869	-0.055404511720185165	-0.4122260746625373	-0.6174913393032225
0.0	0.0433078985357808	0.10442282333654095	0.42416156629921825	-1.285256338407048
0.0	0.0	-0.615645579724606	-0.021853613269922145	-0.646506241153005
0.026583365872706103	0.0	-0.20353576990015587	-0.25325199048702296	0.027260829316563935
0.0	0.0	-0.4436022738605762	-0.6053313833676787	-1.1185839212538549
0.0	0.0	1.0101561646827562	0.4865911928027202	-1.2947380315642776
-0.4949722058163718	-0.07495999568492782	0.9776925652028363	0.4418677676338903	-1.441887757240454
-0.15312720056334403	0.0	-0.32648059904697063	-0.07345029239766007	-0.026915042975036656
0.0	0.007771014117342236	-0.4501642098831437	-0.40431447925802866	-0.18803418803418812
0.0	0.14442356353305014	-0.1750071724250994	-0.04421200844815434	0.9580538737628249
0.0	0.0	-0.7962021439509955	-0.08961884746114525	-0.48286679536679533
-0.31122278750346594	-0.7192050238078845	0.12692982080999016	-0.10506284113009395	-0.4228008592235553
0.0	0.0	-0.6412143896860054	-0.18750555859072246	0.13427591399648625
-0.753049030040107	0.0	-0.0033860548006238132	0.1537548410072263	-0.5201134281914227
0.0	0.0	-0.6483234622021172	-0.37655023756394496	-0.24337678721614803
0.0	0.07270349449991644	0.6123967394277587	0.446657183499289	0.46766740884387964
0.0	0.0	-1.3287614488884798	-0.5464777736211182	-0.6980624231297127
0.0	0.0	-0.33517611751698	-0.5191402772478698	0.0017017655817910462
-0.24623076952155798	0.0	-0.6759009273388896	-0.19015485768665136	0.31697991967871486
0.0	0.0	-0.22255114447322502	-0.2957268326872112	-1.284513089629674
-0.10407565347040472	0.0	0.04627332980929531	0.6052772949913101	0.12549722673539118
0.10910402598061661	-0.05804672761573057	0.2874301288862196	-0.17552639284478383	0.05399546085837207
-0.05556378419845128	0.0	0.49978988653873097	0.7578074193967955	-0.9891738626111612
0.0	-0.5763556137562751	0.7542156700347856	-0.19224668132357442	0.425005928385108
0.0	0.11007731621019547	-0.1672331747110809	0.058097044266617374	0.7307626781759328
-0.2622120180508269	-0.06361037831018468	0.5074494763239416	-0.10612888688598413	-0.08614426569797629
0.16909583387075966	0.0	0.6346577527919166	0.5468815450076062	-0.9874926764653437
-0.22447178205001286	0.12119615333948111	-0.11842576028622544	-0.6579145522998858	-0.12859741093398944
0.08562234787212154	0.0	-0.35354221582108214	-1.0233737160916505	-0.050486819025344964
-0.3916108032773187	0.003725608904205217	0.7066810862773372	1.3206608572489609	0.10460108443067385
0.0	-0.004980699788320284	-0.20135386249004536	-0.2713349225268178	-0.6541782793439027
-0.1754611837048422	-0.03992853055144194	-0.18604523042172824	-0.1631023582315496	-0.7076283096295463
0.0	0.0	-0.04982939548058958	0.13944046184102069	-0.9026404194530784
0.11633788568538171	0.061549550233063334	-0.3131102395059666	0.16386296660117888	0.1667927122722585
0.0	-0.11367458128741531	0.37401037401037385	0.1134417171395179	-1.2485933503836317
0.0	-0.14410628948497553	-0.03602251407129459	-0.3666308188661857	-0.014787813516144584
0.0	-0.017585730435874868	-0.3566212408717154	0.2774496581872299	0.21231409695616765
0.0	-0.11284608319118225	-0.4349171555670171	-0.6916947881514813	-0.6996117553287223
0.0	0.0	-0.40174549549549554	-0.045107021436209975	-0.732695973741167
-0.3926869175499747	0.19466319360310186	-1.173014018691589	-0.12339937776322224	1.1305200046120143
0.0	0.0	-0.22369694455965716	-0.7906664428403561	-0.28995870402705015
-0.4278053475668442	-0.0008543810095021336	-0.9985429580421308	-0.8229153129737926	0.015331296992481246
0.0	-0.02104135855984478	0.29431913656045994	0.13438450275931968	0.004004656577415662
0.0	0.16497134300614452	-0.4076486656860687	-0.31447999578303737	0.06771538701948117
0.0	0.10339191691406943	-0.05813259008560624	0.3226579893817441	1.1514447949526811
0.117276761826823	0.0	0.3535066084866882	-0.14224528457293503	0.537844486434454
0.0	0.05225592658679574	0.008002133902373977	0.48707342295760037	0.43841163208024675
0.0	0.0	-0.5236802135591659	0.3927103805610148	0.21090573545949992
0.0	0.09361591470550006	-0.2508703869491694	0.07081053493644181	0.33446349266988196
0.13178891967623135	0.0	-0.3860610067050712	0.11162460007109888	-0.3647092967011705
0.0	-0.14093870495944688	-0.5222561465531097	0.45865720694871914	0.07919920800791978
-0.4121070827276336	-0.05927298795307123	-0.3044509024166414	0.2098067434210529	-0.5013284470911589
0.0	-0.06013306038894583	0.3430539609644089	-0.05959385082558351	-0.8253209038996535
0.0	0.0	-0.5134075082045946	-0.20889184560290983	0.48502704366562593
0.0	-0.14664711371817107	-0.9159322033898305	-0.25133240926927436	0.29810298102981014
-0.08905324340781921	0.0	-0.14276723905421196	-0.552722730111861	-0.23234483291680622
0.0	0.0	0.8328928960049744	-0.3764177911658922	0.650295358649789
0.0	0.20655590480467023	-0.2989944981976856	-0.07996404763688152	0.19300827033335038
0.0	0.0	0.4921215741916213	-0.3560711793440337	-0.49736879133248907
0.0	0.0	0.5192601391481421	0.47289156626506007	-0.6938301578086243
0.0	-0.03202246304797053	0.006622029284085034	-0.578268876611418	-0.8608957543961915
0.0	0.0	0.05626559201688732	-0.24275597612641928	-1.5838632548201659
0.11959999999999993	0.0031354113356244512	-0.7700731295705984	-0.4766301941686167	-0.8092707045735474
0.0	0.0	0.9473807296538821	0.34631079739715387	-0.5822344083213649
0.0	-0.06332130455504864	-0.14558595766649432	-0.9752484709480126	-0.9164676430811728
-0.3891165892537897	0.0	0.5379764189744995	0.46480736733169997	-1.0568645517967619
0.0	0.0	-0.17471878636383245	-0.855362085122148	-0.6779483460252224
0.0	0.0	-0.38128621503684085	-0.07266089013447166	-0.26118088977579507
-0.37184719295848695	0.0	0.5980263611897041	0.02573489236149078	-0.4597614563716258
0.0	-0.03218274752319045	0.4639389736477116	0.6907778951073561	-1.0781942544459644
0.0	-0.14378910930635083	0.03389345727565233	0.6635403097409178	0.6087616157784941
-0.4843991216494589	0.0	-0.555488027227422	-0.5775361726477564	-0.6008888421384806
0.0	0.0	0.3818549675220956	1.1023990637799885	0.3644933961823868
-0.0833382749574169	0.0	-0.07846039970392292	0.21882155504672002	-0.2850393700787402
-0.06607790047677788	0.0	-0.5254488314127804	-0.18970573066324795	-0.6050740746052462
0.0	0.0	0.2564976565828719	-0.4297113501905382	0.03006195564335104
0.0	-0.43084592912565617	0.6214795343597448	-0.4419274847530322	-0.6855504301209324
0.0	-0.7293237851832838	0.8942537909018355	1.2362736660929434	-0.35228907957149697
0.0	0.0	-0.22159037058098743	0.01912535022536194	0.3121196183034037
0.0	-0.011048343709169203	0.8432600563238198	0.31426114658660015	0.5478657004361006
0.0	-0.2509567656202474	0.08384426732066211	-0.32246905572671686	-0.4228764335004717
0.0	0.0	0.2588754883641922	-0.02515018021625982	-0.6445203745887117
0.0	-0.18422008392734457	-0.09134001823154064	-0.7096579780021098	-1.3876802303792977
0.22665125281174736	-2.0	0.9082700713135496	0.5705386112913691	-0.19138729598588447
0.0785615396021445	0.15025269771889116	0.6327128880726168	0.45880743642355276	-0.184859121161555
0.11574510914008923	0.0	-0.823167274200081	-0.5137729197240354	0.9936910109524051
0.0	0.0	0.16702298236237303	0.7739855896852487	-0.07970539272562183
0.0	0.0	-0.4646068711090615	0.13902691002115378	-0.23348514928568648
-0.0796438288399703	0.05637145824061741	-0.8466876971608834	-0.0746789281750442	0.3012604517658802
0.0	0.0	0.35094148376281625	-0.6218377283759439	-0.12010634762379534
0.0	-0.2233255089360223	0.8696711327649207	-0.3735871505056513	-0.8105387676094203
0.0	0.0	0.42022212171465895	0.17836231757406215	-1.0682782702121947
0.0	-0.23721496080870016	-0.4459430680769504	-0.39096646773431776	-0.7107697623647301
0.19185402411208846	0.0	0.5984942716857611	-0.4735849847081983	-0.5077525450274081
0.0	0.18154721582441424	0.0775916652276521	-0.2653197634091282	-0.3072125813449026
0.05720537197653689	0.0	-0.18577230446744422	-0.10823853843502293	-0.5299165673420737
-0.23541140502459107	0.0	-0.329581269698334	-0.19363546454127625	0.7413500569145849
0.0	-0.06347030793667074	-0.6822799097065462	-0.4950374431187071	-0.2502282178719952
0.0	0.0	-0.03468479025076184	0.21359138086147494	1.0281506117116046
0.0	0.11179484726699275	-0.5429457560605101	-0.3919633834631161	0.6145222037312779
-0.07774317329053218	-0.06807089648086308	-0.39973598448908865	1.0491310685054378	-0.2915858088271881
-0.8558541405076054	0.021239621548561606	-0.510452231206948	0.8112595403681462	-0.18381468110709978
-0.9933003480031226	0.029549453724131477	0.1058300794398816	0.13838546705363886	-0.3431056981296215
-1.3288597512213278	-0.12591563896685623	1.0207955108103648	0.722563402432377	-0.9583283582089552
-0.43905976472362795	0.0	-0.2770445572476029	-0.020269179872833425	0.4074700216237466
0.42710576630690494	0.03346593420471055	-0.016471107639537498	0.12467706587598201	0.7033569500674763
-0.9078233805429354	0.0	-0.16543853342918774	0.2968520567233224	-0.27874245263377057
-0.7942852242333924	0.0	0.7253395154481317	0.6729043150050306	-0.3548322282499498
0.3184978211638893	0.0	0.10378534409237011	0.059677853624543094	-0.020919688149999147
0.0	-0.22065921941801145	0.27053298383573615	0.30869869358894386	-1.025180358389574
-0.3091463879777249	-0.0839816505845642	0.007577284269074292	0.6701976284584993	-0.5612933818050444
-0.6313545157769872	-0.12611507557826748	0.6170554115759597	1.4345669534325352	-1.5261564607785865
-0.27987588418917186	0.19312928932980117	-0.0997965476015688	1.0113074345883855	-0.2645470169408297
-0.5427329427329423	-0.06325456551999509	0.02482836122280573	0.4759287178015532	-0.42349415642792926
-1.3010853734616523	0.0	-0.16710056766950715	-0.1414085310475789	-0.6520776535597315
-0.44730515568335916	0.19832002816719232	0.7733403340662226	0.9194047552862253	0.17488446563079935
-0.8383796028914179	0.009737107567569767	0.3885836853509598	-0.058781055277725605	-0.8523488377482678
-0.637423308112815	0.0835420427416438	0.566161436947669	0.7355113984446514	-1.1452759905181171
-0.4383457919835025	0.008332176086654798	0.029913804485184492	0.7035524556394777	0.03470124130310926
1.0006162188809473	0.0	0.5371306376360808	-0.9403673752085148	-0.4620826110556637
-1.9572272995228788	0.0	0.29849355489982915	1.0288993318627921	0.5196057651547263
-0.38451075941955953	0.17861566167462248	0.3463302752293577	1.1833829653152756	-0.012645612429950843
-0.6660663512368404	0.0	0.21639571300420202	1.1839341064806475	1.2006437768240341
-0.4274398715334783	0.0	0.31296903663349823	1.524652790174586	0.1346374396814749
-0.5269700918523305	-0.030313010936384367	0.40319296245011005	1.7364055299539163	-1.1490410629471532
-0.8687329094857345	-0.3054568642182695	-0.131063829787234	0.8611363292479944	-0.903577551077762
0.0	-0.17421698307175612	-0.043686583990980875	1.4399338445346557	0.034352840054437506
-0.44878048780487756	0.0	-0.2338990613148457	0.5181053500008969	-0.10630912231636092
-0.24648694544682614	0.2385656533199018	0.007106994658291281	0.7971335839840615	0.22601901534406474
-1.7563433239318735	0.0	0.5546208297333759	1.4236421098365137	-0.18871044291685168
-0.6161289318938405	-0.025556271318893896	-0.1298934062824262	1.0251434012741745	-0.3190002279115703
0.0	-0.05763801756587203	0.02082526373350935	1.3220921957776541	0.44212202060700756
-0.9378341574537248	0.0	0.11386215061512316	0.5993283347695478	0.18222888908497314
-0.5292525191758153	-0.02049523172159953	-0.10097585781049467	0.19630751196639665	0.5460280473423226
-0.4868115991233127	0.0	0.023203945079904295	0.8509602454918455	0.01116675300754046
-1.2829000088821958	0.0	-0.3254801971783104	1.0266032491615198	-0.22692646134506592
-0.37588327648006437	0.0	0.20761505826754753	1.3300025643973215	-0.765245300320954
-0.4044895624821262	0.0	0.02433396265995399	0.2381719920356498	-0.13825988804680836
-0.34477906379029777	-0.004467849658483627	0.6057684951419173	1.347895834786413	-1.474873189353135
-0.47782525416236843	-0.002774230766737656	0.8600357121833486	1.6110091743119257	-0.09959474037143941
0.07768494068497947	0.16923440749443058	0.09639800080427383	0.7438413127687913	-0.9016207724725466
-0.5277063668599566	-0.017541661445934182	0.8021869068864906	0.8937720596607084	-0.20881736272454238
0.1845299240255355	0.0	0.09668920420277473	-0.14483141147277753	-0.3608302833303472
0.0	-0.11284608319118225	0.2727012082736024	-0.7054084813696861	-0.24991536326088443
-0.5075672854693203	0.056959504647685164	0.6249164879215163	1.689793001808722	0.6822944911918549
-0.4470243415719122	-0.08299130750290229	-0.0858918582970788	-0.34051717554336974	0.069404478323011
-0.29021000323258295	-0.10166138515926909	0.4642911296436694	0.8844936828352857	-0.3673187571921749
-0.5195586668276999	0.0	0.18575173374921186	0.6853655029995687	-0.10250137090310887
0.6953854672086952	0.0	0.10749137262024663	0.39877823326099177	-1.0879464921018926
-0.8890801580863024	-0.09731133812782312	0.23313183720418007	0.9955189792909397	-0.460036565593846
-0.3000664855726301	-0.1143819202468662	0.429889235622921	0.6419891110413419	-0.0051726393543259225
-1.0291576917015026	0.11545276150871694	0.7090905982321462	1.1129516438207523	-0.5035948975647468
-0.6987818931446261	0.0	-0.4472801833313233	0.4884687956560572	-0.4324478448890367
-0.4820308464319971	-0.03282413836636782	-0.029021937842778723	-0.4134272456505885	-0.6440567422142508
-0.45130654646775503	0.0	-0.3854497281483731	0.30843548582423974	0.41627790879826476
-0.8056993703245243	0.13809587040233726	-0.24637549010668366	0.10971053833955965	-0.636896473559794
-1.9949026611485974	0.0	0.4392396847473343	0.923629040957963	-0.2684108337092313
-0.302279416797864	0.0	0.12598874452138273	0.1356762206538967	0.4840365833273634
0.0	-0.03225333528808096	-0.3174655692956696	0.1261188891439053	0.6330582969314568
-0.653151376508637	-0.03937561524398827	-0.2611789120015811	0.8189524016518138	0.18676866554266588
0.16963220195026496	0.0	0.15860158741242456	0.3010218997953479	-0.8202244732754284
-0.48955316146297134	0.008619451228271973	-0.18655458687917426	0.2204460765782794	-0.4103781344739253
-0.4526225659699185	-0.04611359907772805	-0.29359847256745564	-0.26683500661624526	0.24244502550473682
-0.7308816938983153	-0.20146111490985014	0.780325037292926	0.8044934962554194	-0.2417871730839964
-0.4723410956621425	0.0	0.31530923395637905	0.1515062041351297	-1.43837628521832
-0.5931651278888218	0.3169416761966999	-0.7219161993614875	1.285747785774843	0.5034594789723843
-1.0751057599033043	0.061627758098245985	-0.2541356446174388	0.5707808255550332	0.6694541075729195
0.048797002663295334	0.09089728606674469	0.5574603174603175	0.6968180996268517	0.12733976677310654
-0.5650860324183521	0.0025769875016107453	-0.20675695568968064	0.4656027828763333	-0.20382235767133602
0.5273790993505441	-0.18434320028936885	0.5079452702969126	1.2019233811015146	-1.0049869389693658
-0.27243299807417687	-0.04098360655737711	0.11616792591270562	0.01886724430077141	0.19504827341112357
-0.41616095570154826	0.0	0.0026020570979699642	1.2602273910177078	-0.31854787166048826
0.44468672772205226	0.0	0.1245286667311226	1.0973189074338106	-0.13313960157534505
-0.049263399853724674	0.08994454874907219	-0.033108709472345815	1.3154322991544145	-0.591585142766245
-0.25270853173060437	-0.07206279758074896	-0.790229554907052	0.47407193851616325	0.04340787487995621
-0.26521882969315747	0.0	0.7629088047057848	0.7627167899461009	-0.7534928927226336
0.0	0.0	0.5599645846748231	-0.6051617228087802	0.27293097217202744
-0.6515616983662885	0.0	0.6337384982392368	1.0126457598576553	-0.6657805703238279
-1.1864711873238412	-0.15080135972050543	0.4714699881885535	1.0393745468301758	-0.13624707325231356
-0.2771834800270816	0.0	0.3230030216161771	0.9649792306912967	0.25707254651048345
-0.5903076283814759	-0.08009301123885797	0.0675146771037181	0.07464240337718756	0.24958665804039973
-0.036202930136820306	0.0	0.4888200561417095	0.6883924868163774	-0.37174676910249543
0.0	0.0	0.08682268797247743	0.5458157437298234	-0.2767960247751689
-0.8147652844887899	-0.1790361292108879	-0.42287510456538835	0.7360801155223827	-0.42057648995968727
-0.05300554896000827	0.0	-0.5616026097544166	-0.332936214825228	-0.4431399754522652
0.23785692036133282	0.0	0.14546240276577355	0.11226313907758295	0.2970904846310146
-0.3551286206794937	-0.24856863566540988	0.3070735746392239	0.5237825319448717	-0.31246748006328773
-0.6643662208364601	0.10622736254252609	0.07829212695072763	0.47137655943541046	-0.7752604166666667
-0.5427846982332477	-0.037419927697088934	0.32534123777878693	2.0	0.41613511162655853
-0.27794360242077076	0.0	-0.46326920913488584	1.0711181390538143	-0.04072185065066162
-0.059700785910424985	0.14098175898484797	0.21005497105828388	0.4368561012979233	-0.5123571244161755
-0.5037700183522161	0.0	-0.3089703676221509	-0.9067408889275456	0.3211069624423457
-0.4496262675181224	0.17652737553440934	0.33063952259386314	0.5998324577817093	1.466519778290357
-0.4709293783113369	-0.09089728606674469	0.004104876709160774	-0.29797655125968225	0.12318271119842829
-1.138261145427061	0.0	0.6825760934518186	1.2425401032137278	-0.04138183314661991
-0.33569831305561987	-0.17002473458308542	-0.5179083855882665	0.5216035257225188	-1.4673310495172844
-0.44480588162820217	0.0	0.004341629207323703	1.0819526195829845	0.13634498168386824
-0.6413790395413669	0.0	0.40208864719187615	0.6693765187014574	-0.464517710503738
-0.8565214344064982	-0.1210196823371997	0.6880481513327603	0.030130381067756902	-0.5333763302160592
0.0	0.0	0.3602225312934631	0.8949894989498943	0.32718475960084664
-1.4655269576919816	0.0	0.25298543300784376	1.0294426584333318	0.15581506958886565
-0.18054612133654185	-0.17926198995265552	0.7348178137651821	0.7919744849806353	0.043510575312094714
0.0	0.04140421970664663	0.9752314536491523	0.954116076536774	2.0
-0.49563366207585585	0.0	0.9856928660510348	1.081742573239237	0.010708091395822282
0.0	-0.001171791776152306	-0.1262257983404578	-0.11520894748162315	-0.8181903846516272
-0.2714707601536616	0.033962010873212926	-0.6470924354973406	-0.08585139581585248	0.09829832614642749
-0.5680278471521789	-0.017670840287520913	-0.4012238533729518	-0.5536394677767552	0.2533161694744502
0.0	-0.050948923703986786	-0.25789096126255373	0.2675305633160947	-0.4970596821954373
0.0	0.0	0.38579086326906165	0.1294778619658778	-1.5907547893851288
0.0	0.0	0.648354163805338	0.07209275628515703	-0.978457695910084
-0.11268844221105509	0.0	0.4660511796833845	1.1316685422869266	-0.24140553297495743
0.3459967649231156	0.1934341370385509	0.5015854573620896	-0.29126622103642535	-0.09534818551212007
0.0	-0.04305752840909097	0.7793690535803707	0.40824286550087757	0.09538821099546183
-0.11116341838496054	0.0	0.08134869510803544	0.13645162564690055	0.07968035207597408
0.0	-0.015016894005756553	0.31927133269415153	0.11570801648185901	0.15937995118400203
-0.09164543732444963	0.02687300189964321	0.5872186215067253	0.16616101037183345	-0.1873565770967504
-0.6081491902875635	0.07561966111188899	0.20024210410476506	1.1403842997909392	0.4356557377049182
0.0	0.0	-0.6653918032074406	0.5049391224442912	0.25570410695700907
0.0	0.0	0.6987800078709168	0.2695428239138267	0.42356488802265274
0.0	-0.10284371020927885	-0.8607166368851688	-0.7058769555443412	-0.6342776567106778
0.07963890434675062	0.0	-0.09637981066552494	0.06317144811491525	-0.49633389734912564
0.0	0.0	-0.4196522840853101	0.9695007154153175	0.2330674522664739
-0.12764651009009642	0.07455731593662643	-0.36461572634384726	0.3264518045447792	-0.5707152061855669
0.0	0.0	0.43426477324782403	-0.1500268758336478	-1.0210246495891737
0.09874078049145735	0.15005972860396138	-0.8355696628673109	0.9119544666003933	0.22701487744835722
0.0	0.0	0.3911282289660668	-0.24672106376548777	-0.7660842475958284
-0.3021218343600268	0.0	0.3723679585902802	0.6593921125345388	-0.4853505758739137
0.07668560138305759	0.0	0.995630422392502	-0.8086578724910053	0.08008958348547922
-0.23400522772648563	0.0	-0.03222550375714977	0.017836517524094445	0.6228591626233092
