# Supplementary material for: Comprehensive analysis of Saccharomyces cerevisiae intron structures in vivo
Source: Nat Struct Mol Biol. 2025 Jun 5;32(8):1488–502. doi: 10.1038/s41594-025-01565-x (PMC12350175; doi:10.1038/s41594-025-01565-x)
Supplement: Supplementary file 5 — Source data for supplementary figures. [file 41594_2025_1565_MOESM5_ESM.zip › fig_s18a_middle.csv]

Zipper dG	End dG	Longest Stem	MLD	5'SS-BP Dist
0.04705882352941183	0.0	0.6338028169014085	0.23902586082602595	0.532773391567277
-0.6287248500116013	-0.02289255852259246	0.10998725708824454	0.24724714518760213	-0.822286007565533
-1.4365855303081418	0.07877673864302016	0.9920882420882423	1.6585134172405613	-0.04550370518726218
-0.45012132907885344	0.0	-0.009508266515291412	-0.309451714069428	0.4265682656826568
0.0	-0.48284968515638965	0.4269052564307398	1.0808374001892542	0.476239420559847
-0.1796830607992927	0.18154721582441424	0.5723134459183079	0.810311917540589	-0.1516387514825423
0.07294876388391269	0.0	0.18082191780821932	-0.022190956613248488	0.3339002267573695
0.045669902912621095	-0.023273957104876855	0.4209758726736627	0.7319460001179027	1.0316441077285539
-0.6548243843358909	0.0	0.04993573440533809	0.39197731106456307	0.9799666110183639
-0.04966139954853284	0.0	0.3506860106348061	0.20420075594469136	0.1261875761266748
-0.49943987453189476	0.0	0.2121876014281078	1.4464317530803275	-0.6468098883056217
-0.23066485753052912	-0.14378910930635083	-1.1310004356033108	-0.4713490075879336	-0.19466605881012083
-0.2549874121017452	0.22065921941801145	0.3316144719741751	0.40728309466727114	-0.19914964222752243
0.0860629415542711	0.19194119248570662	-0.930557433193637	-0.3923794610817508	0.10004209344745348
0.0	0.0	-0.937841169219933	0.8355094551354956	-0.286828260052612
0.1688654353562003	0.0	-1.0072945372021398	0.5224384395462508	0.5293246668507038
0.03761631360126716	-0.12539598732840554	-0.5735923258841974	-0.39950706166593686	-1.2867523756288433
0.0	-0.269798572462825	-0.42018961143009725	0.49615292919222354	0.47198815551371803
0.0	0.18650592166633226	0.17102165049101253	0.14617324021213135	-0.7184960582171015
0.0	-0.0535645963525061	-1.110397911170343	-0.08962229285239091	0.27636341515345075
0.14366304721171497	0.0	-0.704508241458356	-0.49562739510661347	0.9727589103564144
-0.031052484621828108	-0.07549515542722782	-0.3143816059710464	-0.028965551564820256	-0.32136468002986285
0.0	0.0	-2.0	0.07270488402286043	1.1152658104373272
0.0	0.22127251221852773	-1.3693561132455925	-0.5630812906506218	-0.8572952076251417
0.2038402397192761	0.0	0.2884536203752719	0.3764812750319997	0.2497316636851521
-0.411751863770881	0.1436193712829229	0.3178899630027451	0.5526336612771339	-0.23585383797923648
0.0	0.0	0.821297347852228	0.6800116840495541	0.9674112046869279
-0.12073059896215074	0.0	-0.9401952350675095	-0.49986853867592135	-0.035577604535790265
-0.19809193408499587	0.2516371886763268	-0.29877724614566725	0.46992871478995074	-0.21029986807231046
-0.0622949519217147	0.0	0.9129227025413806	0.8632880098887512	0.24506324886235542
0.0	0.0	0.16453313253012056	0.08557187596488894	-0.4125803178897532
0.0	-0.006102399700506874	-0.5165261861918742	-0.4561952376570665	-0.5774073049252906
-0.15465268676277844	0.0	0.3797815247592587	-0.07051553886230091	-0.744480135249366
0.0	0.0535645963525061	0.8605514013356927	1.5263462817660969	-0.8549008103846578
-0.14222364695196865	-0.47607794844485796	-0.16104283748804882	-0.4546546664828566	-1.4163586212072883
0.11859057071960308	0.10942415538230073	-0.6579827089337176	0.34772633578892653	-0.8339206547686712
0.0	0.07740936653335058	-1.0502920835291747	0.2949211102153633	0.5722668047286218
-0.2987227223452888	0.08009301123885809	0.3977005487326889	0.934485723098327	-0.05149414574474288
-0.32845880366954094	0.0	0.30494754220589	0.1959769171517683	-0.45621544497948996
0.0	-0.32990884097815104	-0.4227455972841079	-0.40182844082565505	0.08261752594607696
0.11865782062908686	0.022610224846124863	-0.7587468557054652	0.012438488787728078	0.6793104148476049
0.0	0.0	-0.8668194927161132	-0.4237933579335788	-0.8293024886084825
0.0	0.08009301123885809	-0.0988505747126438	0.6224806978842873	0.29661197528233535
-0.21588939808218124	0.0	0.3889612776051586	0.33534210245906537	-0.9658402384305506
0.0	0.0	-0.15579480683977184	-0.02572716824330282	0.14982739965995148
-0.1869443975568197	-0.012985326580963462	0.1402995471960989	0.15251072750499514	0.5286784283474756
0.0	-0.019387896413239264	0.5280019564685741	0.5597731456146463	0.8445575256420453
0.0	0.0	0.19735335867026874	-0.0480852645928872	1.2210554020265827
-0.094267515923567	0.0	-0.42277067195099977	0.025787241961425546	0.4261399453666735
0.24798099762470305	-0.31163750560789666	0.7735734448136635	-0.5614391865467349	-0.5922541340295908
-0.7543578226927603	-0.012721027859050963	0.5828460713420753	0.7214959563332075	-1.1687400318979266
-0.18512595792403078	0.0	-0.5571862742551369	-0.6800854343687608	0.1537364987115524
-0.2218456231993858	-0.07740936653335058	-0.5767234014588946	0.021049205229750383	-0.8218126687828683
-0.3592579628981447	0.0	0.32918674049040064	0.9621317194132724	-0.2856711915535443
-0.16588466777660033	0.0	0.6555397877703175	0.7065210818074923	-0.19941739492301294
0.14341590612777047	0.0	-0.48457947501339255	-0.4389827372735431	-0.43082672852632253
0.0	0.0	-0.38531699401264613	0.5855411296890721	-0.313903131066753
-0.08101265822784812	-0.06409434687860541	0.9006859993763642	-0.4049752109245893	-1.4668546203212525
0.0	-0.10152563213100804	0.5163588774174787	-0.01483312731767688	-1.3124212799136328
0.0019038775900346162	0.06591619226982855	-0.16286011801457834	-0.36301263059410543	-0.43373073567897646
0.0	0.048028403633136006	0.6033551572867758	0.8364675324675318	-1.2062872812597178
0.0	0.0	-0.148158035237587	0.5674843477368371	-1.2733254597604184
0.022871664548920038	0.0	-0.22596110357304394	-0.19031807719880764	0.16092952546421974
0.0	0.0535645963525061	-0.16658834586466148	-0.5049469244398448	-1.2018344330572324
0.0	0.0	1.0939499382646762	0.8608194054134009	-1.5112232526132978
-0.40313260852491334	-0.13342166280225246	0.6078520216423678	0.9753360778170422	-1.735359608105099
-0.07248322147651011	0.0	-0.8690251644661177	-0.3950664719895485	0.8620359536219552
0.0	-0.03796987723073037	-0.6466586634653863	-0.8218124831656013	-0.30550180141910915
0.0	0.14582190762733163	-0.13409319477036535	0.10270566658473401	1.1417723564100495
0.0	0.0	-0.6335697399527186	-0.09531892085045565	-0.5323904533400684
-0.2721550604455984	-0.730303514012728	-0.05999375877672025	-0.016342002737706477	-0.4944481743531478
0.0	0.0	-0.7659301227573183	0.3626168224299071	1.0161498311329442
-0.6430868167202571	0.0	0.013795582717325254	0.5510325779925924	-0.48045616064788044
0.0	0.0	-0.7521419038188316	-0.5283099291955762	-0.42673855523937887
0.0	0.07383356313659231	0.12117981520966592	0.5947291216850991	0.7025319901987477
0.0	0.0	-1.2522942835170467	-0.5762749507231887	-0.7525091446384489
0.0	0.0	-0.21446722005759786	-0.5780791155640007	0.4656738784302707
-0.216084236227682	0.0	-0.6570895670463114	-0.16588538883205314	0.22103722971874504
0.0	0.0	0.1132549808308716	-0.27006960556844545	-1.2454776498729256
-0.09204665959703077	0.0	0.33587077608614935	0.837145564545521	-0.3309479144954723
0.08400173372419763	-0.11569782450540929	0.10957736877982274	-0.2237432618778995	-0.26844206100124923
-0.04902765388046387	0.0	0.20436648858969222	0.15050280738161986	-0.44814773111136147
0.0	-0.5748017687958242	0.5880521744544407	-0.09582612990861937	0.5626092394528808
0.0	0.0	0.37338866880462795	0.12907786672211255	0.7295132834894648
-0.225	-0.0686439299463214	0.6881745937611198	0.03630773344027802	0.02761847960728528
0.1490196078431373	0.0	0.5068671389330635	-0.023165907903574295	-0.655040790360003
-0.2833333333333332	0.0	-0.34901699171997025	0.052683986602697117	-0.4007623554153521
0.0072745474263785186	0.0	0.09183814390277577	-0.5076653417927756	-0.026696991850106926
-0.3409632978534052	-0.019334346084794892	0.4343456176375231	1.523341366487383	0.1714905933429813
0.0	-0.004980699788320284	0.20099890364234357	-0.17000534005175746	-0.5787681832250078
-0.1184586421622189	-0.03992853055144194	0.4458475709404248	0.19709984298512911	-0.3833473894042781
0.0	0.0	-0.1855645402815214	0.4040016333197228	-0.7107136943202518
-0.06144200626959257	0.012498437695288153	-0.3356113627006999	-0.2446013954631419	-0.3806190528272997
0.0	-0.11613847049515608	0.3349667718332549	-0.19260825006405266	-0.9740597978956144
0.0	-0.14410628948497553	0.5043062200956936	-0.20539666201014606	0.03776926653235627
0.0	-0.02007276376866139	-0.20533751962323388	0.21444080375824148	0.38616239961562226
0.0	-0.11284608319118225	-0.7007064868336547	-0.5468313307694148	-0.6643438526345853
0.0	0.09975875334159238	-0.03274711946634323	-0.08888888888888864	-0.10703418650438523
-0.20370370370370372	0.14440089798713907	-0.8207071758777226	-0.08464592696016446	0.3632509471405377
0.0	0.0	0.05650260104041624	-0.6048455193019685	0.030514538248395437
-0.33990147783251234	-0.08363650063308857	-0.9689557855127001	-0.6606080707573245	0.052580570725328714
0.0	-0.02533321558331716	-0.9249916724707024	-0.46606943861528	0.10798206278026912
0.0	0.16003350346100265	-0.539673363202775	-0.06977162380866832	0.482428530551726
0.07313997477931895	0.13615090058147736	-0.11544220644351068	0.237349380450401	1.4060486706991135
0.03465346534653461	0.0	-0.31105060131608797	-0.5918575892658797	0.7319763198442949
0.0	0.03701707295608566	-0.34101498551819676	0.530209858467545	1.7055303717135086
0.0	0.0	-0.5914280695591076	0.5709965301686302	-0.26212226011877804
0.08101265822784812	0.12119615333948086	0.06082625256372702	0.8142316343885442	1.3503293784619683
0.12653647634757617	0.0	-0.19801771404470686	0.009003155745313551	0.11899706347413605
0.0	-0.052917420972009487	-0.23856725566250062	-0.32562982764247855	-0.01569754587663076
-0.35841151288824136	-0.06198383182302313	-0.24956576661929566	0.7730532129999513	-0.32880424059873453
0.0	-0.06013306038894583	0.6960829645287008	-0.04765609007164796	-0.5410720761075914
0.0	0.0	-0.1972432537371384	0.24762194195410994	-0.04100374881168037
0.0	-0.14664711371817107	-0.6534736842105263	0.007611872952346392	0.12974309079912688
-0.07885952227664074	0.0	0.26401446654611216	-0.2693509198195065	0.1885237596676685
0.0	0.0	-0.30647709320695105	-0.6391946001601642	1.7596370482392518
0.0	-0.08818570872779145	0.016304042278068177	0.870973312100689	0.7333950780629798
0.0	0.0	0.2533423362592841	-0.37801884848144196	-0.4679457472116663
0.0	0.0	0.14599595258745302	0.4801980198019796	-0.4563214154072983
0.0	-0.03202246304797053	-0.25771417619625625	-0.4553099941326034	-0.7251203572342256
0.0	0.0	0.4853179941550308	0.11078504465347927	-1.8167721386362683
-0.049875311720698305	0.12750155522888687	-0.6044255319148935	-0.1032903844106051	-0.6663081886618526
0.0	0.0	1.0168761220825855	0.5815255975388491	0.04302937454206358
0.0	-0.05081547236249779	0.035511900264450356	-0.5926803416671873	-0.816130950299045
-0.3290627154613236	0.0	0.46884272997032644	0.6443786554985914	-1.1619060466057396
0.0	0.0	-0.13295715041438913	-0.9223340638116111	-0.889799043062201
0.0	0.0	-0.7318276074651123	-0.2360542933266201	-0.7407104569819205
-0.3106782788457267	0.0	0.4186823423597058	0.4171216793504403	-0.7504355070817239
0.0	-0.009574264377353607	0.22053826022420997	0.6757050297741655	-0.17724916132967392
0.0	-0.13634540836786546	-0.21331658291457276	0.7158139765241935	0.8640714132276774
-0.4050259112359238	0.0	-0.1868022886204703	-0.63879934837614	-1.0144453312051078
0.0	0.0	0.4762537363002324	0.5937680842581762	0.144003517643179
-0.1485940594059407	0.0	-0.35800126502213764	-0.08112572396345127	-0.1734489006414965
-0.05856289732228869	0.14664711371817107	-0.33686440677966084	-0.14685844057532144	-0.20511638626411613
0.0	0.0	-0.2995665435864507	-0.47305018742948596	0.3661056598869323
0.0	-0.4161656206988815	0.7087011349306431	-0.1417248054936618	-0.9200909713175385
0.0	-0.6968954302046731	0.7456844336765596	0.5860597439544809	-0.6148153453173864
0.0	0.0	0.1775559939654173	0.4834573892514016	-0.15280266188891728
0.0	0.0740901531494828	0.702732939108199	1.03324038973652	1.5488290289734332
0.0	-0.2446778047890106	0.020810107766629306	-0.2622265913000734	-0.3182428085653891
0.0	0.0	0.5410191082802547	0.0406879194630872	-0.7453879282638041
0.0	-0.12377440729579468	-0.643516568948204	-0.5434277930200883	-1.1365437656532353
0.19784768211920534	-2.0	1.0582080977291282	0.7778522337721313	0.01295664264947552
0.04895454112265366	0.15025269771889077	0.09123555156548097	1.4612967939740331	0.7859640512851972
0.10274994670645918	0.0	-0.9878779434304028	-0.5009349122963223	2.0
0.0	0.0	0.4150100513736878	0.17150795655468543	-0.36233951497860195
0.0	0.0	-0.0875933371625502	0.4543756923563851	-0.26797766852762256
-0.06899544369711422	-0.025471943157347843	-1.1622069451789176	-0.6172025906147031	0.1983138103409683
0.0	0.0	0.13775745329504774	-0.6285127493093823	-0.018846725381464872
0.0	-0.0657503447644819	0.9535197685631629	-0.2648092016781417	-0.6610156270313842
0.0	0.0	-0.07321464292858575	-0.13661315877918803	-1.0139141837255046
0.0	-0.23721496080870016	-0.08953660877912548	-0.3177805800756621	-0.29686684073107056
0.16886543535620072	0.0	0.6748433182829032	-0.2701493796944887	-0.48941229758804217
0.0	0.0	-0.12376868096166338	0.3017586185004133	-0.1019734892633493
0.05344504288848957	0.0	-0.07893459110772023	-0.26617447691227186	-0.45184983677910745
-0.2067114093959733	0.0	-0.19659039616679982	0.09974549474279643	1.6457634104692929
0.0	-0.11172451694290764	-0.8659543467702767	-0.6515763032372779	-0.5036836427899292
0.0	0.0	-0.09970541581690465	0.5556568155188131	1.1202085054986972
0.0	0.04417797412432934	-0.3339364550915538	-0.23204846239919727	0.7157222065595339
-0.34146341463414626	-0.06807089648086308	-0.461153975841482	0.6243069765814916	-0.48800615427652283
-0.7269163106308124	0.02217961192833852	-0.44003011040481765	1.0317408035219358	-0.02990901001750895
-0.8742897322361789	-0.013446642874499364	0.09361474276025186	0.25548769760486584	0.0687131995655406
-1.1011846374405814	-0.12591563896685623	0.8862256563904439	0.6144374376355868	-1.0344169020809295
0.26273588726006264	0.0	-0.43899946345077795	0.22411933097185732	-0.04912534525845053
2.0	0.07206279758074896	-0.19274386942059255	-0.11230778508110728	0.8354949739007547
-0.7689480937069361	0.0	-0.253224667907335	0.31797059070040246	0.15416552854411358
-0.6768212616208833	0.0	0.5733589168445801	1.1198402207355143	-0.2183943656153829
0.2801664355062414	0.1597639309080614	0.5318174640770565	0.6957539028038818	0.11810101742987648
0.0	-0.13985005767012695	0.1975106366110833	1.4795238788777516	-1.1950791604134519
-0.27036980205616096	-0.0839816505845642	0.01664001295572791	0.7079465171950721	-0.5988071570576542
-0.5426652085611625	-0.14861935376612487	0.6096881874259695	1.6422137138879223	-1.5430394582627946
-0.24095261574179824	0.18429732022104756	-0.10464654072260926	1.0281774240647845	-0.3503800319039128
-0.46871021447458616	-0.09903392223528894	0.2769473788133084	1.2681978798586568	-0.4117776037588097
-1.0797123293570472	0.0	-0.13056318325475366	-0.008179757910085628	-0.44163376385821673
-0.3882851996048581	0.20243468745725637	0.18334948007492097	0.7459916497387735	-0.6340558484670964
-0.7127313979270871	-0.0308304833852282	0.5507070234895408	-0.16891851318080803	-0.8558796674515834
-0.5214026229547059	0.0786264600290766	0.7037689828909184	0.27429753199751	-1.4492612103302067
-0.3806918744971841	0.034083140620758075	-0.011014599889114936	0.8642249224315766	1.2890555155010817
0.8488980975701655	0.0	0.5615309126594701	-1.0651972857991223	-0.19221583941134696
-1.571082701663084	0.0	0.33868843824071626	1.256311725094224	0.4970459518599563
-0.3327376393498434	0.14940456139655625	0.13405797101449277	1.4393431947157875	-0.08673908454706332
-0.5714419783210537	0.0	0.2888719140567862	1.0033129707670014	-0.012970257856983093
-0.3714388748647673	0.10731579636173272	0.12231573578168825	1.1725954473618547	0.30238881336181783
-0.4554823505982701	-0.08349408036489882	0.21630453154049836	1.9515084880658362	-0.7085551631437458
-0.737353891238469	-0.3054568642182695	0.16435709920955627	1.1500677506775063	-0.9085294117647059
0.0	-0.17421698307175612	-0.1920555676144997	0.8129873260460418	-0.6134382117165472
-0.3895348837209301	0.0	-0.11843428341590954	-0.1363443008008273	0.5610934695568135
-0.20910593538692715	0.17917706800025857	0.2744466382624961	0.5790564629798514	1.0565656565656565
-1.424094154985453	0.0	0.5259813252199458	1.6415163593980409	-0.24572155234491086
-0.5300092336103405	-0.01920531321493908	-0.045979843776950864	1.0390221636151538	-0.029866021585411278
0.0	-0.05628010696116377	0.09189112693994986	0.7693495922883836	0.7860240963855422
-0.7931157512020253	0.0	-0.309415009674365	0.9623449830890636	0.13876793489899344
0.17263157894736839	0.030599202388318533	-0.03689704373075669	1.0567193940204502	0.5933253485930593
-0.22565437063823307	0.0	-0.014578020521676248	0.7016986393982927	-0.1075744234408079
-1.06561993025901	0.0	-0.30122434902569406	1.2343818652259535	-0.5913304195435062
-0.3275484106686151	0.0	0.249719523874675	1.7283316419545751	-0.3075767272322547
-0.35193133047210223	0.0	0.09965187119234127	0.5116563839306738	0.3600870338022127
-0.2902851902329668	-0.011908955368528968	0.6060177126570899	1.4186946101109197	-1.54192113928682
-0.41409691629955914	-0.026983415508740366	0.7613670809336165	1.1231721506026906	0.23913658881811747
0.06600177134275431	0.1643342498049812	0.22363049174334265	1.0881268099375092	-0.6848865393056854
-0.45610071601654295	-0.017541661445934182	0.6060382528057326	1.3166102465437606	-0.30481483017459465
0.0	0.0	0.07527962800050278	0.01156158930135893	0.6577703641923824
0.0	-0.11284608319118225	0.22704742028054822	-0.6807268087403517	0.10381763251853882
-0.4391691394658754	0.03796987723073037	0.8078159968405019	1.5162479678537462	0.6306807185460175
-0.38804731272048154	-0.04811284253722604	-0.12144316691573392	-0.9188980183663595	0.5264985291990162
-0.2540699688257706	-0.10166138515926909	0.4273796061194446	0.9843077088716613	-0.3724387602189943
-0.44925509273335407	0.0	-0.1880398305550972	0.041230540353859944	0.15303113598880483
0.0	0.0	0.4288024966223288	0.5057733692256662	-0.9969671905155776
-0.7538154377178422	-0.1181049523553888	0.3958409914404243	0.9425657722706304	-0.4150271653470305
-0.2625582995641867	-0.1143819202468662	0.24789036228665695	0.40175906637917286	-0.08164191622675032
-0.866192067412466	0.09455272900590421	0.4784070824144026	1.2473617862234876	-0.8133665748152035
-0.36301504379590654	0.0	-0.5505314357773375	0.9542455012540482	0.20956849363759159
-0.4176470588235294	0.010321248871113572	-0.012443829934324328	-0.4948464341488796	-0.8371983670677752
-0.3916741271262311	0.05837736492244758	-0.33342829468406376	0.19324874550186108	0.8465771700158428
-0.6861329257365733	0.13809587040233726	-0.5500876415930037	0.0625882163164897	-0.36914399334510106
-1.5983228290393163	0.0	0.4250737463126843	0.7068294460219883	-0.2549315266560634
-0.26446280991735543	0.0	0.11044461035450409	0.09127654569173833	0.6966606571051854
0.0	-0.024125134303172435	-0.2790668161340129	-0.7021874912992243	1.1657599030443546
-0.5607476635514018	-0.04153654978659039	-0.45513608428445995	0.5132215320428394	1.5904194652135342
0.1358301227488577	0.0	0.15478984177141664	0.13614910900701174	-0.4497649096758228
-0.4239930004212707	-0.14093870495944688	-0.21847021789787816	-0.18849591916051267	-0.500258446501574
0.3272374107706501	-0.04611359907772805	-0.2751438351176171	-0.42726900225363657	-0.23160036483547322
-0.6248911375606507	-0.20125040078125292	0.7261739799846034	1.1023840791999193	-0.5257022805055741
-0.371990274709593	0.0	0.3796172248803828	0.6161739555338372	-0.16207584830339308
-0.5108820160366552	0.3162852400221324	0.2016926452568888	2.0	1.4254410559461674
-0.9026961173790988	0.06154605894887028	0.012416527545909835	0.8725607038852541	0.49326292206753086
0.04397163120567305	0.22372600469548434	0.44091625257544553	0.9227204760373765	0.5524808743169397
-0.48743016759776525	-0.035393755530274254	-0.14454895091580677	1.0068967943981133	-0.0269430921604835
0.5788235294117646	-0.1570123091189183	0.5646774193548388	0.5718512706996552	-1.2631680755169543
-0.21081576535288724	-0.017530357448263967	0.1342826856537131	0.16728092012850754	0.1474685896959334
-0.6302830985289534	0.0	-0.3594425563577132	0.5663583284130416	-0.7532440993154185
0.0	0.0	0.11446029493131905	1.5463789419448692	-0.05708993844310058
-0.2613480055020632	0.08652819249798392	-0.07160309149837936	0.8717235476623499	-0.9495164657265793
-0.22169063965951144	-0.07206279758074896	-0.7883920557844105	0.5002820533483763	0.07110407690729509
-0.27414765466596225	0.0	0.380201270430376	0.6881692176312164	0.19320214669051872
0.0	0.0	0.4681825236690983	0.5664792344875205	0.7372200529599208
-0.5478870371986154	0.0	0.5494051153482441	1.1801894893102995	-0.6181898650143837
-0.9904502046384714	-0.2303634699498816	0.482505716381207	1.6374669221644296	1.1065009192942015
-0.24283765347885394	0.0	0.40571279561912005	1.0085539966215957	0.17350380421993875
-0.5084986338313049	-0.01601922306768106	0.045453545420544146	0.07119374913989494	-0.4004136392086427
-0.03213844252163161	0.0	0.49129181503282204	0.8196090195490223	-0.2934013217484654
0.0	0.0	0.055145665693333096	0.44555859946710746	0.09012619991576978
-0.6935208936698373	-0.1790361292108879	-0.5525777033314723	0.07999175342748135	-0.7488964639721013
0.002878802418193899	0.0	-0.5784538540129412	-0.2549219511089967	-0.06903876792352617
0.15841110313472131	0.0	0.155616343189614	-0.3347061442564552	-0.11581676750216072
-0.49595141700404854	-0.24856863566540988	0.18624543008898392	0.5693090324070282	-0.32224289360965697
-0.5700350175087532	0.10622736254252609	0.062380372368192084	0.7221831718522431	-0.6446080291416864
-0.46875360979554115	-0.03990625197947688	0.3011922785768357	1.9551642367820128	0.18532141049434794
-0.24349351788673362	0.0	-0.4722921210087793	0.8621303182112613	-0.11625280667490398
-0.043047311378564365	0.14353111305521954	0.3569515083278332	0.23857802691224217	-0.38621773166833695
-0.4047566249029823	0.0	-0.3102514506769827	-0.9696489456942035	0.3513444893248702
-0.3902512141015644	-0.02007276376866139	-0.008254241763128507	0.403797066910526	0.13137979584653303
-0.40827229642395546	-0.06067801081651505	-0.06503112004242373	-0.25096547132122377	0.11999486982172623
-0.9525862068965518	0.0	0.41906549853984143	1.1176375795665134	-0.020505876094211065
-0.20565834636553687	-0.11933424641052934	-0.14091454472736972	0.46593314219667153	-1.511219490368912
-0.3776868724432872	0.0	-0.009451013697436943	1.0533936651583713	0.2108684053097059
-0.5509866756620007	0.0	0.4321999829449241	0.8973670726605202	-0.6140218620429702
-0.7142353459673862	-0.1210196823371997	0.6639965913932679	0.45958100395045887	-0.5393110642447331
0.0	0.0	0.6112713983458357	0.680980518340841	0.8441818023811595
-1.2059537549249806	0.0	0.21508050173908924	1.270695492465314	-0.0030803482928464143
-0.3778873830221156	-0.17807674225163764	0.7308253790005614	0.5617485755460959	0.0543905380694862
0.0	0.04992897025076375	0.905365739110015	1.3322332303044528	-0.13634416974888053
-0.4090159428257283	0.0	0.979888674442673	1.0868409723617378	-0.029760483806795662
0.19786096256684493	-0.001171791776152306	-0.10976340912235406	0.2811684756352874	-0.9072964399013039
-0.2501035270868876	0.032188841201716785	-0.6620590728304101	-0.046756954679865986	0.31150687853257963
-0.48989049934117856	-0.04195584359054968	-0.38396574283335333	-0.3255033557046991	0.11756186752113533
0.0	-0.050948923703986786	0.023117775695095447	0.6003368717928631	-0.35777521170130855
0.0	0.0	0.7180749248017502	0.1760555391700885	-1.5819406335744572
0.0	0.030261001134787587	0.6600450636869453	0.09952545850968307	-0.6832501431961377
0.010810810810810674	0.0	0.47345735658074023	0.7452069828857558	0.0949857587600185
0.3529708590891897	0.0	0.7085648390816648	-0.1510000905059282	-0.2620936356259214
0.0	-0.04305752840909097	0.18425091495808904	0.4203216577317297	1.3059401921428897
-0.09827696234843657	0.0	0.07974106223333828	-0.2546145039233754	0.6591086786551991
0.0	0.020379569481594577	-0.025709038971638537	-0.18054909260121063	0.04788051833955637
-0.06664566861877323	0.036307778243262055	-0.06957516509801874	0.16217973527362775	-0.18923233760987904
-0.5233679989976183	0.08144923465805369	0.026515305088181645	1.1954136550361394	0.16719409282700423
0.0	0.0	-0.25105365075748953	0.2601931330472101	-0.22887383287828228
0.0	0.0	0.3972593162273647	0.7000451059990983	-0.0973158475303347
0.0	-0.10284371020927885	-0.5626483151400093	-0.8308039068369649	-0.557377049180328
0.0	0.0	-0.3660936670613693	-0.24113643089671535	0.26768658259251604
0.0	0.0	-0.8581019224900822	0.6025070159027128	1.2878006872852235
-0.11488514858164399	-0.03282413836636782	0.15569300589247154	0.38679411247287826	-1.1088485121224054
0.0	0.0	0.4234408847337818	-0.0415895227144274	-0.7741297468354428
0.10230179028132991	0.055770219429472426	-0.38478985990660425	0.30994128689539485	0.191017435444714
0.0	0.0	-0.03664122137404572	-0.28833454373490497	-0.30506879924732433
0.17399231470476242	0.0	0.41834408181877397	0.8596432923451865	-0.4466664151228163
0.0	0.0	0.22261899168350321	-0.950259132852989	0.38867107496050096
-0.20549242424242423	0.04055252819667986	-0.04755369264438602	0.20201802578189504	0.9676146515783204
