# Supplementary material for: Comprehensive analysis of Saccharomyces cerevisiae intron structures in vivo
Source: Nat Struct Mol Biol. 2025 Jun 5;32(8):1488–502. doi: 10.1038/s41594-025-01565-x (PMC12350175; doi:10.1038/s41594-025-01565-x)
Supplement: Supplementary file 5 — Source data for supplementary figures. [file 41594_2025_1565_MOESM5_ESM.zip › fig_s18b_left.csv]

Zipper dG	End dG	Longest Stem	MLD	5'SS-BP Dist
-0.01611278952668681	0.0	0.46361341507392717	-0.3911920884688457	0.8121035026337036
-1.0494762487278877	-0.01958517082084244	0.5772376483860213	0.6957495122653281	-0.28474885354930396
-1.2230498876478488	-0.007524077046549059	0.811295231653703	0.6761368601066022	0.11525921447541738
-0.45661778728994895	0.0	0.5192139537024253	0.29386769244531874	0.2828719938322266
0.0	-0.4178754480586906	0.48351173099794575	0.6121593291404605	0.43522388059701494
-0.01364835644428581	0.0	-0.012244676816384017	0.34844868735083506	-0.6489424620497366
-0.009582463244257005	0.0	0.6281386350539226	0.12966649312467407	0.17478374836173
-0.1371446202104486	-5.3402132368325456e-05	0.6946157007809287	-0.08304017189442	0.030392714854866186
0.6952968418594702	0.0	-0.05301653442085209	-0.4661912197043225	0.1587434995009718
0.1651980897289301	0.0	0.5844640583146709	0.05651369833555529	-0.30992822660979275
-0.6110568332849244	0.0	0.5204190513143856	0.6913807923732121	0.3685099507967982
-0.2588996763754048	-0.08488787354387511	-0.5419096039927236	0.5259201252936572	0.5300770365513849
-0.24295697122767354	0.1306319629300996	-0.13901187715229466	0.558808316954588	-0.6905570869927559
-0.013575428474461224	0.04736867036142292	-0.38053215670544205	0.0567039226686225	-0.14658276652238764
0.0	0.0	-0.5905785646538095	0.5581121811365138	0.2850212933976363
0.0	0.0	0.47008436080467225	-0.13776584162009162	0.7719071584165852
0.18049334969680794	-0.0009338736518756586	-0.3061878543840908	-0.3607877104934656	-0.9126029405424052
0.0	-0.18379640775727207	0.32393930009290794	0.7345675030639229	0.5151706036745408
0.0	0.0	-0.22596276460086706	-0.018689196108551024	-0.8723418528208222
0.0	0.027764199404838485	-0.2097346083592994	0.4641006150231494	1.6864234654849515
0.04603032836427048	0.0	-0.1066579206297148	-0.3278631888063561	-0.6230943396226415
-0.0676065445449364	0.0	-0.020641771439294528	0.4366355140186913	-0.5096275369860976
0.0	0.0	-2.0	0.21558654634946708	-0.1781266569244895
0.07150588317447025	-0.047212261131169074	-0.7607005907347913	0.06720725186785209	0.2841859413847659
0.12701339274282372	0.04129352831915762	0.39062883596955783	0.7359917275253665	0.8467081328482572
-0.764144070022751	0.05940180502722497	0.45003953049930057	0.988014675907052	1.0118153625342798
0.0	0.0	-0.2976043805612593	-0.1032863849765262	0.1273093989511901
-0.02306068257008532	0.0	-0.5589457437967471	-0.2788506430117563	0.46482353489673145
-0.4360163773715479	0.014584066288520605	0.1678901525236773	0.5911387035823081	0.06681052508322044
-0.12713389191238178	0.0	0.5564599792514565	0.8927902159976325	-0.62430547346022
0.0	0.0	0.21398078975453583	0.26360134809821884	-0.2537769627106802
0.0	0.007928424795338588	0.14001164822364587	0.45162399037635265	0.8535373680966022
-0.172862113166087	0.0	-0.043983788452594576	0.17919846309835094	-1.0145976447497547
0.0	0.0	0.5987748282903286	1.8217940127134757	-1.2176207610947551
-0.023410731153188393	-0.381143252398772	0.6271934546237484	-0.01869637597643694	-1.5441699419801609
-0.019450049840752763	0.0	-0.9621056561508305	-0.3651304037156131	-1.5499361013677027
0.0	0.030536502865733308	-0.48918700127211745	0.2955166481125394	-0.5584914783029131
-0.28686622622746083	0.05466818786841599	0.006459516649960982	1.2089992041812756	-0.346212188810565
-0.26537923555838216	0.0	-0.23756006512846958	0.5098462756957199	-1.1578498293515358
0.0	-0.16704106906284197	-0.13198070515689492	-0.11327408661306228	0.3702452937820878
0.0	0.0	-0.7342849987478085	-0.1474995790537135	0.5842401500938087
0.0	0.0	-0.13591235878123945	-0.15756025420680286	-1.101555758278064
0.0	0.0	0.07894736842105261	0.5925121463275226	0.2531892102444251
-0.17176054559232137	0.0	0.454553000747074	0.6014831090359795	-0.5720905364462661
0.0	0.0	0.13375822885655567	0.19724150931540382	-0.02756892230576436
-0.2573370458122205	-0.0377162792890482	-0.37129453008197166	0.19408663763465434	0.23846080030707237
0.0	-0.03551316523768442	0.009248960955335653	-0.27804227766139855	-0.7914834529044203
0.0	0.0	-0.29784045234688994	-0.6330017852588629	0.4658902546660066
-0.10502040092247664	0.0	0.45799626633478524	1.125285706692181	-0.8839203675344565
-0.02608533631451463	-0.2932136779993106	0.13694554281016327	0.09528249114301633	-0.38921430675087537
-0.8589188824532842	-0.028154474215194077	-0.2402959285488308	1.231376755070203	-1.600388331561185
-0.09228109833122843	0.0	0.17306726334535824	0.47879868822277283	0.3726511505241643
-0.25845107961618824	-0.07190451080964486	0.4798181483074277	0.16731926272562256	0.15100434872644455
-0.09593989618203665	0.0	-0.026564795768439425	0.6403936499454489	-0.20862021899359998
-0.4314027513795761	0.0	0.3588094230497956	0.6582762982905703	-0.3937572162280526
-0.10694676533778963	0.0	0.2569424314453011	0.6081384171739838	-0.2453303833553163
0.0	0.0	-0.8470182231387567	-0.33796296296296335	-0.6060970621496113
0.06401113237084707	-0.05956351853616698	0.5262705798138868	-0.14839683370807275	-1.6300281834486294
0.0	-0.040120834513357975	0.04859976027024092	-0.29206290585664585	-1.2453220839048629
-0.16349484824297333	0.10983110416870055	-0.5811150175791059	-0.35659981423509585	-0.30291357803507046
-0.8682620256224333	0.08439429012345678	0.22072168938970374	0.20664390974939703	-1.2018568216435774
0.0	0.0	-0.3808459321136537	-0.07568688439605989	-1.1347251962883655
0.05750224618149146	0.0	-0.1998804304503786	0.12981421685619393	-0.2588110278056555
0.0	0.0	-0.006407974368102596	-0.6288224653286246	-1.0539932230219384
0.0	0.0	0.0254664358530487	-0.04528184849189765	-1.285810658871149
-0.442023826882007	-0.10379258714544837	0.235514413060105	-0.1152089043940526	1.4660336011687363
-0.1508065977886534	0.0	-0.30241765647375957	0.14404271371365657	0.4120581679227257
0.0	-0.03531738557167078	-0.8555876849804388	-0.7436637005216323	-0.4792298735588828
0.0	0.0	-0.039594670669919334	-0.6322571559342323	-0.18458698661744333
0.0	0.0	-0.6368140943292346	-0.21657130748039807	0.6179756166713921
-0.3035649180622829	-0.7041545630340174	0.33600922943806183	-0.4381801108431084	-0.9563708218762743
0.0	0.0	0.025795597925136506	0.03894965509356264	-0.17258208552262674
-0.7234335551985321	0.0	0.32520550220032673	1.1152931653766383	-0.6236001727976606
0.0	0.0	-1.0847846889952153	-0.4356233712278585	-0.23077813802686428
0.0	-0.0329241333897747	-0.17837177446225605	-0.38196368113265605	-0.7061335032658913
0.0	0.0	-0.3640299094844549	-0.8229390159642161	-0.596916454156236
0.0	0.0	0.06373951652688713	0.01964477933261577	-0.6885496183206107
-0.24310517759407924	0.0	-0.06132024004364418	0.13774766274980738	0.1165406116409077
0.0	0.018681985895100565	-0.13376213447680324	-0.2648526077097509	-0.7186729432862586
0.09733105520532635	0.0	-0.31004488223378485	0.2296857278747304	0.7763670466022218
-0.11284806305801143	-0.17075988147255303	-0.12862392813393214	-1.1663568306285492	-0.5580032952950511
-0.07135843343948177	0.0	0.14042643535227928	0.4101511947223893	-0.3627762296675523
0.0	-0.3215173586379608	0.19522708158116048	-0.06220299544456462	-0.13876429062285248
0.0	0.1911409901465397	0.18208835800422934	0.14090516584548177	0.5004922228785195
-0.10901928592264482	-0.05775864503839171	0.13779911213772703	0.06983975125567927	-0.7173566569484937
0.0	0.0	-0.31708821714990754	0.45700815395911476	0.188875650592588
-0.036856979489550426	0.0	-0.013524715326556521	-0.24448785933575237	-0.5024995861612317
-0.03525140062014126	0.0	0.09471848307320772	-0.4286626101016973	0.46922732028097436
-0.13096610560295166	-0.10725951928233625	0.3082090871589368	0.6585314685314682	0.03191054138824472
-0.054392556808015795	0.0	0.06057520997709331	0.12557853778414968	0.5206495143471491
-0.1109000854965773	-0.04414106222313307	0.5211304576078397	0.19172685489166152	-0.10388330376503051
0.0	0.0	-0.686617849941632	-0.06413197325394081	-0.6035964948710495
-0.06921005212067195	0.0	-0.15003980647927004	0.588245598668652	-0.2978448415134574
0.0	0.07190451080964486	0.682429677945373	0.19899421910983614	-1.574956687162415
0.0	-0.05416279789538855	0.10653138871274566	-0.7034921265709608	-0.14647951098030346
0.0	-0.018681985895100565	-0.7724731608370853	-0.20709219858155936	-0.35005395096735337
0.0	-0.10469419555901821	0.17558810474922332	-0.512088187398221	-0.4962705121829934
0.0	0.19278575414743046	-0.2470313230481532	-0.16605249988626555	-0.3078960274644434
-0.3834843907351464	0.0	-0.4960150023441164	-0.6816434142590347	-0.12405971531072782
0.0	0.0	0.3786806465705546	-0.34116838487972495	-0.10338623915563878
-0.493140939918671	-0.082839775024611	-0.05555274475082212	-0.3784406500720011	0.05239409471240216
0.016312659303313576	0.046735425320487446	-0.5949447942330507	-0.2379141770776752	0.2664978810061092
0.0	0.18196675883266375	-0.06854812183408995	-0.0073120649070963035	0.4457161454801877
0.09906244471961802	0.003907967368472503	-0.39101852642363183	0.574780291883724	0.16285209595623834
0.0	0.0	-0.19128985205251098	-0.41806033946134413	-0.7078552515445719
0.0	0.0	-0.4458753739289155	0.26645893612285865	0.19538898831455942
0.0	0.0	-0.1346287300485773	0.5710986104384755	0.013504017597995757
0.0	0.0	-0.6086421651545441	0.10734636358066262	0.10524154217362285
-0.0027609273560569273	0.0	-0.4231106525664173	0.4991986323325141	-0.7914395081777056
0.0	0.00040577334312628466	0.19580419580419575	0.13559771792490383	-0.04804459119687376
-0.22213525720415664	-0.1052578565672845	0.3224690290092372	0.604191696702709	-0.31480245595301654
0.0	-0.023720942519304393	0.01041214750542296	0.17845054531778815	0.62818629568824
0.0	0.0023163161308255666	0.06601451562006941	0.39067900546326206	1.0098052384150435
0.0	-0.1358964222178297	-1.0225464862947764	-0.09754468014030429	0.6590813904788497
0.05286261448792632	0.0	-0.3246753246753246	0.0	-0.21934665398033604
0.0	0.0	-0.26810261798441437	-0.07462577583059489	0.7423554941803117
0.0	-0.07375519604080072	-0.0040609137055837435	0.0912357444149348	0.5072786218295086
0.0	0.0	-0.013720316622691407	-0.19610476830087287	0.16601436999824756
0.0	0.0	-0.028073640403470386	0.4219304764263895	-0.6027411219238805
0.0	-0.006850042777818183	-0.7515494182885725	-0.04945560125816541	-0.5600545950864421
0.0	0.0	-0.17661775644059774	-0.328303731464885	-1.7793385612001367
-0.05543045210462509	0.03935876462971843	-0.1012430732364836	-0.4290762992448198	-0.600337958932869
0.0	0.0	0.24718565727559738	0.03217276333186418	0.28465878559914026
0.0	0.05604184457728412	-0.5196537846628811	-0.594449801778635	-0.8298930444853191
-0.3571256150221876	0.07938035216010793	0.4747294315435537	0.2847648631077083	-0.6851005617486975
0.0	0.0	0.5971022025859269	-0.24733004345584458	-0.5522574208031927
0.0	0.0	-0.37067156348373553	-0.27870193618761946	-0.32441648539008766
-0.37628763649679464	0.0	0.7297637675075374	0.2131386861313871	-0.7821891845324538
0.0	-0.003030108584832327	0.4547997074136227	0.5172719220549163	-0.8946774496896747
0.0	0.02137779915557697	-0.0735183795948987	0.3201465861644288	-0.13692009736856145
-0.3444253866103756	0.0	0.2369849494201824	-0.1393364396788869	-0.8805040882154377
0.0	-0.024800357125142582	0.401035125775393	1.096484094714184	1.461126545073882
-0.07561878776067053	0.0	0.20030349013657067	0.005180060315771024	-0.03308323979441121
-0.0567367691241046	0.0	-0.04730567477348605	0.39601014961938896	-0.06724464199269481
0.008123201895413754	0.0	-0.7255433070866143	-0.24769377584561564	0.0660414950986905
0.008123201895413754	-0.31421637114931894	0.0459558365904054	0.013988694069177696	0.33186278923201573
0.0	-0.4135936757136132	0.6692605321747401	0.50204106255907	-0.8851277609354701
0.0	0.0	-0.10618938106189364	-0.23333120245477218	-0.22704837117472862
0.0	-0.00997575815762001	0.17490976877007888	-0.004423840256946203	0.3613532651455547
0.0	-0.14539876292640302	0.39048483015825014	0.47221040088518224	0.37691145681498944
0.0	0.0	0.37266157094845787	0.4386010458776842	0.09917355371900821
0.0	-0.01514508996183437	-0.3661033087360153	-0.1674661105318035	-0.6792489924309446
-0.0427928896380321	-2.0	0.8844583067670726	0.7095531143958126	-0.6455950047855613
0.06624130302350216	-0.021041803048723415	0.28090923053294414	0.1417552187280868	-0.21077169637220142
0.0	0.0	-0.2889411764705881	-0.026516527424627633	0.19867604128119742
0.0	0.0	0.25415834996673314	0.26053101173416976	-0.4390130218195589
0.0	0.0	-0.027509881422924955	0.547439365893018	-0.9233709153449263
-0.06961361535985393	0.03241315974285566	0.026076649545634267	0.1377700521480012	0.04822422202376864
1.1496008330440834	0.0	-0.6203746812991908	-1.2015613243039873	1.1992460958535271
0.0	-0.20660649152806237	-0.33339698300553744	-0.49148514851485203	-0.3618258370647599
0.0	0.0	0.2873733483439002	0.576802877528156	0.6517631787697411
0.0	-0.20771968058842566	0.4609477619480651	-0.039205155746509186	-0.11522300036859563
0.0	0.0	-0.40316205533596866	-0.5360782210487227	-0.40753069186441876
0.0	0.05711294084051209	0.44230317273795533	0.38977507842221215	-0.1655016364297548
0.042848671499894936	0.0	-0.45203865189724246	0.018229491821700524	-1.2448225571220224
-0.002549394518801813	0.0	-0.2019755474200456	-0.3224173219864277	0.21645253049769933
0.0	-0.05022349455075105	0.43421504637581587	-0.03631298811122701	-0.40462120709116267
0.0	0.0	0.09256559766763853	0.3595690097485892	0.9949674726893332
0.0	0.0074125321209725075	-0.42100157633078716	0.14890000485649132	0.5966404029667968
-0.28559956493232613	-0.061971720316247515	0.02740531927932349	0.5589866533080468	-0.5225857105469772
-0.6033608256516568	0.09449505718162436	0.060840740414796486	0.27765538797567324	-0.7953873447664103
-0.6101297507960908	-0.25677532396249575	-0.08328367458822973	1.182060955449112	-0.9342733613533993
-1.0101165893801203	0.03623452743978219	0.9739173732847121	1.8244111349036405	-0.1978037448965226
-0.4355551316845218	0.0	-0.05382651300807403	0.2342166717433241	0.18043767764504784
-0.5366220073128357	-0.03531738557167078	0.42035075359182744	1.068039772727273	0.27095901624757535
-0.7441277163948068	0.0	0.13112959719789824	-0.3626785997427802	0.6992338419225981
-0.6538736804437302	0.0	0.7298482693219536	1.1389771742271015	-0.5087782022091338
0.29738625363020366	0.11240897316846685	-0.20966233766233777	-0.8407908016860941	0.07438113226469657
-0.09246355442460005	-0.007770145387418569	0.11559610097475603	0.9661250809562689	-1.3917715463310518
-0.22150620276488633	-0.0764288927418756	0.08211005573435903	1.6339697169190228	-1.1077598334364975
-0.601166206322067	-0.13773169396570875	0.9985316231755861	1.6190318795551062	-1.7274213589693284
-0.2711024260044806	0.10579285480626681	-0.10643833194412866	0.9893713225363197	-0.8930500778842011
-0.5026768727990101	-0.11344188548237255	0.11755346530020118	1.0841404659017537	-0.04264699987975472
-1.2342647812387593	0.023407143860306148	0.7442991548397384	0.4010937278320191	-0.6914674312252684
-0.19767114388320828	0.0	0.6923181049069373	1.5620075082962832	-0.9835221031099662
-0.5318372631331171	-0.08693179723524617	0.03689996436110408	0.00844174616941316	-0.3023513842287486
-0.030635108159856577	0.07598466189393203	0.31908152884755125	1.018604651162791	-0.511672749810619
-0.41836936451878853	-0.09958224035752461	-0.04860602404446929	0.09565847098175803	0.586662749706228
0.0	0.07190451080964486	0.38199290242832645	-0.08292836857052578	-0.3766730758461049
-1.7214464325302459	0.0	0.3403258073735352	0.34898513146700155	-0.16991932212556893
-0.6727062789997436	0.13863794630285442	-0.12580515297906597	0.6019452859843738	0.31502051866016356
-0.2963566747820113	0.0	0.44447943141179896	0.5471057620244237	0.5054854635216676
-0.39932474054707295	0.0	0.29847273818905007	0.6800865080685407	-0.4310605816612452
-0.47375311668709696	-0.017149467133550395	0.4103457686897738	1.6440690862055851	-1.6055534311851045
-0.8610807348431904	-0.22587548903338467	0.3177331518039484	0.49398891368511866	-0.7988207506508285
0.359514814078346	-0.07895578050079903	0.17126047948227666	0.4817518248175192	-0.6615258234623845
0.2420687389314931	0.0	-0.012886172146043257	0.04069119286510549	-0.09116745074741896
-0.4734231041814325	0.18069442606838415	0.03366399324609542	-0.10473215318755075	0.4283200620321494
-1.0084158492325963	0.0	0.4114841977176307	0.7986848548443509	-0.002653301886792369
-0.5970916399357042	-0.042415337256989066	0.18460751725901295	0.5813292075265628	0.8212121212121212
-0.03328998699609881	-0.10783044069596702	0.3402981604719421	0.037895829728326814	0.33185909776783395
-0.6778541059226042	0.0	-0.19512195121951206	0.8354223433242499	0.371206087956818
-0.25310134976983734	0.005563680295034017	-0.22761314036296806	0.29892445250745037	0.06734154929577459
-0.4586652312017109	0.0	0.5185185185185185	1.1194973135415716	0.29466801938902054
-1.179984570198829	0.07938035216010793	0.15594318940043836	0.554597527886644	-0.3039828136925121
-0.3542047301919145	0.0	0.2790793138835949	0.09582059123343531	-0.37894110648423546
-0.3971136053267392	0.0	-0.2662595984827459	0.27878556425434403	-0.1800842647021725
-0.004660137619689054	-0.09958224035752461	-0.18862576915905283	1.3115709470800723	-1.1221362463966014
-0.4142567787113997	0.0678844589895561	0.28093306288032466	1.1638011878712085	0.3327856369975551
-0.31779463095228083	-0.11610919380428175	-0.047573739295908676	0.7369762313158553	-0.31641552340255386
-0.508877028646117	0.0	-0.20253444745725196	0.9950055357362525	-0.38632709499003137
0.24462272863835186	0.0	0.40009272137227625	0.5044614041082892	0.04636806365319992
0.0	-0.10469419555901821	-0.1600088443396226	0.11804657179818666	-0.4247584256422343
-0.08225678882151358	0.0	1.031958258601011	1.7166880152395958	0.13851513311387398
-0.36931432450780777	-0.12725737194808762	-0.6924934968413228	-0.9481394847803998	-0.6701820538502327
-0.27046678390174156	-0.004527793517072553	0.26414438425215114	0.8669708161344047	-0.34983825282090175
-0.46401368850348595	0.0377162792890482	-0.4680806657796561	-0.29458993652528553	0.8169926339852681
0.0	0.0	0.3372760810862206	0.5829636202307007	-1.3002549162418064
-0.40333806138044176	-0.020061574704646867	-0.10748358461644057	-0.3241790347084251	-0.3933629952009947
0.13818833317316395	-0.09774693318997134	0.49809569361038786	0.37337838466188344	0.27591678857454555
-0.589981447124305	0.004381318059793154	0.19836114719696213	-0.20573038985439093	-1.0618355391625083
-0.6837279702152091	0.0	0.07591885920867644	1.1123312594421606	-0.7222628404313652
-0.18189591102517083	0.10213511016001153	0.10000324054570797	-0.2179991855572146	-0.7870076275705374
-0.4923335433732415	0.09958224035752461	-0.2541411895497499	2.0	-0.013068190764095478
-0.4549763033175368	0.0257780277465317	-0.10282087447108605	0.7338611649528558	2.0
-2.0	0.08943246640239783	0.5257695394896492	0.4648213439983166	0.23756449360052442
-0.26234509056244076	-0.0012184453125190491	-0.033943580886586035	0.6718055610178149	-0.4852060209822107
0.08138922995965624	0.04736867036142292	-0.19748499571306088	-0.23556916592577906	0.38098407607983137
0.0	-0.1376570279270667	0.015595389729410627	0.5285047520756633	0.29620580372160554
0.0	0.0	-0.13395755581564833	0.8782719777029372	-0.5669437823382361
-0.11665837631227569	-0.07138850645046121	-0.3267689800353117	-0.031073085599966865	-1.0754587470827803
-0.39668753787113764	-0.009258012388903936	-0.03872113676731787	-0.1954092217091622	-0.2518075798057563
-0.6464159864400739	-0.2440304750012803	0.3254164867383348	0.5676356237787303	0.36031442532398567
-0.5534621121308916	0.0	0.26215751693458694	-0.0370558375634522	-1.9727955864168172
-0.5349284340952793	-0.11758365587183402	-0.007068749287424385	0.6251416063439642	-0.8721732060585985
-1.0371750637330703	0.0	-0.03359096313912021	-0.06570164254106421	0.2830513758758184
-0.25134320790225645	0.0	0.11027997435349422	0.6061018736134598	-0.034201408293282755
-0.4712742852042493	-0.007675043933010115	0.18480240043084648	1.1867101750222477	0.35573870161453763
0.0	-0.18421643466546914	0.2459633361660799	0.9820462246497739	-1.3583780062994097
0.0	0.05472153311284645	-0.08944765959333902	0.17546366973073166	0.5387615583504973
-0.7252531579496815	0.0	-0.03482386191581695	0.5241118322163076	-0.9117079331792294
0.0	0.09449505718162436	0.20715031028612219	1.0174963978004525	0.587276129377172
-0.2957194679564696	0.1449202938383892	-0.2565274306795192	-0.38791777373793845	-0.320862676056338
-0.2452223273415333	0.08124806919987654	-0.7842443540303085	0.5665107949457762	0.09121522215320228
0.9783575151169815	0.0	0.4017551413749975	0.3304735720516297	-1.1709831914828712
0.23170961068271612	0.061528188495659615	0.3773428068161579	-0.4737439835595694	0.588060398836197
-0.8418669124530996	0.0	0.718577150486363	0.552793599578573	-0.4271341962969031
-1.1336819310199138	-0.14552242377829844	0.5781016069468011	1.9664883675968277	-0.3052053022955061
0.5348627951086573	0.0377162792890482	0.2571489291364613	-0.03894075061916493	0.21220169143546
-0.47737026679829747	-0.07333091117765614	0.261987090825265	0.5857943249593343	-0.38161754434976963
-0.11703835860838556	0.0	0.13276591971983964	1.1342144131356353	-0.45897095680377414
-0.28324033096016965	0.0	-0.5335378099098111	0.8363034623217915	0.3914247231367854
-0.7593552047773625	-0.003844665377775654	0.1796008029390601	0.9601547388781426	0.758566302590592
-0.46081037941825537	0.0	0.048197623682620754	0.2514197779650452	-0.36310582876663583
-0.019397441188609154	0.0	-0.00967505002152828	0.1089552238805975	1.192120746994116
-0.2477741996590267	-0.051026242537052506	0.2979449398991858	1.2658444254487702	-0.11775338442130628
-0.7013613805035737	0.01738428809714225	0.4280321586030027	1.0967720771552278	-0.9409771251059025
-0.12975673680149838	0.05429149597749362	0.005038020575841231	0.5237777406974806	0.34842664134329
-0.026738655354158626	0.1606318630963291	-0.18994784572966156	0.4699949759029416	0.14867458318339916
-0.052863436123348255	-0.018681985895100565	0.2657503964630689	-0.022619877604771504	-0.4012900253397835
-0.8856591087905021	0.0	-0.049439144564419835	-0.11552856134647907	-0.6634451961209049
-0.20971692371635878	-0.08943246640239783	0.5856226942225725	0.8902173372457353	0.2653302444328874
-0.36579672195941454	-0.08439429012345678	-0.05121031504683128	0.6250343662856901	-0.203209758565446
-1.0606138767087971	0.0	0.5757706996338438	1.308240243918676	-0.4172655805425001
-0.6895076111297471	-0.07840383585520398	-0.3146643634106183	0.0	-0.8912832558852064
-0.6776265458768368	0.0	-0.20877537655533723	0.30231717337715636	1.2246429632029374
-0.26253742667634866	0.0	0.7396568128875619	1.058722006486005	-0.4556002430485227
-0.9017049289368426	-0.11224065927177992	0.4792120551924474	1.4778238710442104	-0.5121821721432362
0.0	0.0	-0.12826943747760675	-0.19683977781373044	0.2971428571428573
-1.2246470136468373	0.09703556353403527	0.25043630017452007	0.5053314501233909	0.5893325561060916
-0.3483079358796759	-0.09431154417509104	0.5364261230707846	0.12474063224703986	-0.061063690085357794
0.0	-0.0325826995942278	0.7328404278228412	0.9156644285398073	-1.0169587482951183
-0.7436573819440623	0.0	0.5366948175387205	0.19870306620767014	-0.6344882306268184
0.30811126240031167	0.029429617231040924	0.23246304738223514	0.2125744540039708	-0.8337399625743184
-0.759919988835651	0.023407143860306148	-0.13426637454628704	0.3587034052783123	-0.15035687453042834
-0.5533310583617168	0.040120834513357975	-0.14203189318205417	0.0096849087893873	-0.6706611223621614
0.0	-0.01594339792916321	-0.1474264344060622	-0.06538289296909983	0.2975241588488398
0.0	0.0	-0.0167706446635809	0.0245612067515278	-0.457029205485188
0.0	0.0	-0.19057575405583294	-0.43397027600849275	0.06917898320823347
0.2216813330836924	0.0	0.060845239284643804	0.5534931810349065	-0.5403698138664869
-0.237535231800952	0.0	0.1483890038427431	0.11206935476588248	0.440998711978599
0.0	-0.08291709424484503	-0.2815617686907256	-0.23426144407739533	-0.6586560068122149
-0.09668869491465541	0.0	-0.602289214896018	-0.520228639299235	-0.05988711374724958
0.0	0.12278375325376949	0.2675690919345743	-0.3242927285480482	-0.5704110915188606
-0.06256156575975957	-0.0689898457663903	-0.6657677902621724	-0.41391464255612614	-0.37425629064458105
-0.591772843101565	0.025137070486630827	0.4082856638862988	0.4446219021967166	0.11979775806538681
0.0	0.0	0.07842636352024521	-0.009585713347777887	0.6011433851128947
0.0	0.0	-0.007349938750510524	0.1569793181961928	0.4654000952092439
0.0	-0.0356503283146515	-0.5194605548179722	-0.8144711405689039	-0.8010728285537446
0.0	0.0	-0.1325475702941617	-0.0653403311770215	-0.33024861878453027
0.0	0.0	-0.9722846441947565	-0.32775725975812864	0.2851115725633673
0.10801208029845452	0.06664156401475081	-0.34715319282793333	-0.39220507216682565	-0.34773936170212755
0.19862886788956843	0.0	-0.03926620386936708	0.34343434343434154	-1.3750561192421658
0.02043248765537204	-0.03531738557167078	-0.0482963943102877	0.12407932011331474	-0.72075225922006
0.0	0.0	-0.04775022956841149	0.300461649702431	-0.9498841604682358
-0.1104904164257552	0.0	0.48978441595040156	0.7090476421737655	-0.14928590676367579
0.20516632596171733	0.0	0.27887426900584816	-0.4752147697561491	0.14718350666382018
-0.22606355893593202	0.0	-0.1568882927763941	-0.4129292929292928	0.3191809403658595
