# Supplementary material for: Comprehensive analysis of Saccharomyces cerevisiae intron structures in vivo
Source: Nat Struct Mol Biol. 2025 Jun 5;32(8):1488–502. doi: 10.1038/s41594-025-01565-x (PMC12350175; doi:10.1038/s41594-025-01565-x)
Supplement: Supplementary file 5 — Source data for supplementary figures. [file 41594_2025_1565_MOESM5_ESM.zip › fig_s18c.csv]

Zipper dG	End dG	Longest Stem	MLD	5'SS-BP Dist
-0.18640252138676283	0.007523342120323507	0.7276938569989931	-0.4994879420883552	-0.6659421696099359
-0.7741900853466328	0.32875529279826166	0.19606554298323867	0.8966975843441027	-0.3539758509268482
-1.6827536145524689	0.4671802863740243	0.9773281952472705	0.8534588725373032	-0.08185885933631637
-0.42522318534197795	0.1682222437904897	-0.4341301949246045	-0.46325063760723406	-0.02225193174865736
0.0	-0.3913634248487663	0.598764321276468	0.7307229950197486	0.07659989888952828
-0.20269569725246242	-0.038569316937928755	-1.306500719328181	-0.858937586048646	-0.6895657966450675
0.3367373699487465	-0.14311021157975218	-0.20263140319241305	-0.13585224076504734	-0.6251858564975432
-0.42544635148422333	0.06921961186445409	0.15287928538643533	-0.09487675697698113	-0.17786591705495022
-0.7528743618094149	0.010437596221590068	0.11708672355626121	-0.2872435325602133	-0.27756953716960786
-0.12077759349475142	-0.0015640281763918084	-0.6469741725365449	-0.6114425007169492	0.39529034576158756
-0.5547483657036002	-0.05352620614639257	0.25619601952684923	1.5249791088678664	-1.346759080227266
-0.18953284766207645	0.29133421784409536	-0.38803758461590265	0.593395252837977	0.7851783598788996
-0.28851518722958763	0.12647984074595942	-0.6040397005049626	-0.2840548898337838	-0.6892695906957276
0.10390262266281845	0.19841106942198056	-1.3159291096253847	-1.0789690129121112	-1.1201647974364843
0.0	-0.18092119523593445	-0.3686393643745981	-0.7044140210079078	-0.09553399958410304
0.0	0.11428728617590281	0.15583792855430337	0.5626795440738874	0.20223946060303763
-0.13777760308164	-0.016726233976245567	-0.7651062074654569	0.0034896364540573806	0.015492464072905575
0.0	-0.07477442248965303	0.18998272884283246	0.2875570549712244	0.29711325562936036
0.0	-0.041120509162843176	0.6202572347266881	0.1281884934092183	-1.570914427478249
0.0	-0.17048593612490565	-0.9077066035190791	-0.3899448759322453	-0.07419656650492838
0.17371367460185105	-0.13908898291732705	-0.019257221458046914	0.17455040783563344	-0.47005134055904163
-0.09393814713176475	-0.023657418487766417	-0.7552062340454117	-0.40853719520732845	-0.2993500900477644
0.0	0.19916717254638516	-0.6174646741892852	0.6631629113823505	0.8795400898499962
0.0	0.12280530235884315	-1.3225547528953103	-0.83907580056749	-0.6721959206919873
0.033337110164794535	-0.06704134442443206	-0.03379610152853719	-0.280815994302284	-0.3525613494661078
0.2867650356550208	0.09596440627198066	-0.7927956147220048	-0.2819185816164811	-0.04271215989041784
0.0	0.0032772672358186987	1.5682739972960789	0.7682026596388374	1.3340229219247797
0.05210143611824398	0.042242769561746864	-1.3684726168315864	-0.6144162124817688	0.10622517487433665
-0.44835136016134164	0.20416721312979508	-0.3103518405531831	-0.18374539853275082	-0.7276760359626657
-0.47355286644379446	-0.09789088344976678	0.6478462157809983	0.3740689047234256	-1.0382509698705633
0.0	-0.038964800042124076	0.17380299514870268	0.7291223089661691	1.121506094891352
0.0	-0.10529424434872324	-0.44355758266818684	0.6239399203024424	-0.1942909000907514
-0.1545287443747227	0.25124287878464646	0.6990994336644695	-0.3375262054507329	-0.5126282971941009
0.0	-0.3642417540740156	0.4699858463075513	0.7231064445183345	-1.264106370079234
-0.3162982484220269	-0.47570494339357133	-0.4528820729772608	-0.4398106690546237	-0.6239649293716512
0.12802245607839008	0.09481855569921412	-0.9040010563845239	0.1987075098136688	0.4364749542523901
0.0	-0.03911911704465351	0.1654157468727004	-0.5494006849315061	-1.3218956886807687
-0.006040074581790393	0.007474633272012573	0.577042270980538	0.46596890034919086	-1.728587730931746
-0.4194774476281621	-0.21500657473715906	-0.5620373112229791	-0.8130838685008644	-1.020320140934909
0.0	-0.1353914941182736	0.4252984293193718	-0.658630278729871	0.14733632730419033
0.14514704026252687	0.24086045853382418	-1.4156900416266411	-0.3402739726027398	-0.23271911552635807
0.0	-0.06915366296513324	0.14166286669706657	0.2541124478271542	0.40196790596315135
0.0	-0.17462848774820786	1.0035674243196413	0.4902714090965423	-0.16342197553364812
-0.2635028263450209	0.008777990496535262	0.4528227657202808	0.05317850766207324	-0.04263786242183061
0.0	0.0004957300820521787	-0.17101273499090336	-0.06114053039093677	0.006767765384133375
-0.17933581846224558	-0.18605210450114237	1.15332329059044	0.6864025888416134	1.7876679841897234
0.0	-0.0907218786530225	-1.0214715894213147	-0.8579077307474928	-0.10407085027937221
0.0	-0.149452318593337	0.662785055798156	0.09938874628354014	-0.060216042289128906
0.0	-0.22251884706009964	0.3101912496725179	-0.569326503248874	-1.0866236818838548
0.26426719167820756	0.24948294959061684	-0.6934813972806366	-0.16535609975286408	-0.19308839578028386
-0.824015318152327	0.11195269685274767	0.7323438513487734	0.38471739572342656	0.5439045183290707
-0.10678491499742823	-0.02866421594370347	-0.6286942504030091	-0.4073709634135436	-0.3261557324108638
-0.23002639547472167	0.15147610113438068	-0.6169735859007605	-0.2726866005517862	-0.5603783144739065
-0.44416139370531654	0.04284951595993833	0.23301264292550228	0.8507246995408511	0.12986082341480898
-0.4723090764552424	0.18787673198862292	0.33295121640555353	-0.026495258132772172	-0.6869583362314808
-0.39548978153629316	0.1903557315003605	-0.5074413820609163	0.2828047165647262	0.23633516348748124
0.0	0.02176552798588683	-0.6978641193517225	-0.5931232091690546	-1.9138647866955893
-0.02188912681418023	-0.04167498425188181	0.9744304049348324	-0.1275672199670422	-0.43047864674201625
0.09645984951276669	0.09999455181347329	-0.5718858864513698	0.18238754078060668	-0.3573820846363083
0.0015170447674781944	0.2276820059765894	-0.2739261769689825	0.4576555882564052	0.15699498117942298
-0.6679224550663214	-0.03070961308589103	0.09541686219302384	0.2703373339776156	-1.6464967380496205
0.0	0.025310455778530264	-0.5848520314328708	0.11010312934014951	-0.07554088742207546
0.014435901459281395	0.042015282904133734	-0.5205078482309466	0.42967375118451284	0.1686627038739715
0.0	0.04253766839438362	0.11300493225947435	0.42653540152252256	-0.11502612928627655
0.0	0.32411245997768795	0.15814994405072752	-0.6233172736290205	0.5577734995102509
-0.3969011200101595	0.11318504383087936	0.7155329748927145	0.47837491189350967	0.49594947653327826
0.06771536674087862	-0.07452309671672812	0.3397651006711407	0.28638917477939524	0.1606263035395822
0.0	-0.08676607335381817	0.1622217324223057	0.12336114421930926	0.4986493787142084
0.0	0.027342210586208802	0.07792534776861586	0.18730463394570893	1.5704983012457532
0.0	-0.2299083894131426	0.04682048396173326	-0.2755527260099548	0.13255757935110918
0.0	-0.6341825809552958	0.07514576730457488	0.2754689157839846	0.8120967250372254
0.0	-0.14014466546112167	0.08197947114404194	-0.5400273016836041	0.21102561399810274
-0.6609020292647683	-0.05443492946132171	-0.046372783653722584	0.2664018129423943	-0.8228251748251748
0.0	0.13443650772746502	-0.4036030169841011	-0.4186266398770832	-0.05048134163350004
0.0	0.1715994883383215	0.009021049114600785	0.5285623091389036	-1.6518650088809947
0.0	0.23368998443022893	-0.9788439113776448	-0.3214535290006995	-0.11827956989247304
0.0	-0.0172450744094875	-0.7946474523932066	0.43792500485719954	1.2891840607210625
-0.2428081287938771	0.0966314556570855	-0.5016516687549836	0.2571974059033886	0.7076247355312139
0.0	0.07297295968293009	0.7059125964010281	0.3797310627693271	-1.6766890334477285
-0.12052401746724897	-0.0018120244649188766	0.5646917227419445	0.40243556683632836	-0.41286189788356453
0.09185239903507587	-0.3123078733576706	0.8394807335668659	-0.5438369524112819	-0.4090586829258413
-0.05434860645167011	-0.062276495951128545	0.859604428181018	0.26617855455833683	0.47375460803184033
0.0	-0.38882538698490643	0.7811152246097476	0.4355648139380743	-0.4107402445628937
0.0	-0.07310568689225004	0.19683036587751912	0.1295087318426639	-1.2868125050575892
0.0	-0.04432815275350994	0.9094437918177639	0.6949853616609819	0.5299719204004395
0.16716608224418228	0.12097742715417553	0.4778092540132198	0.13896552085846492	0.19911421832312357
-0.16975814952034568	0.13920890937019878	0.1569437274135259	0.623505713586475	0.4898190201410841
-0.006649152413750734	0.2168868816469599	-0.5067333794645231	-0.0102136478018453	1.5569608411757
-0.38396306483861065	0.059007259104162504	0.2806342801298823	0.15251087946564146	-0.5898624922936715
0.0	0.1214339300964586	-1.1995441884021272	-0.6273649450959544	-0.1084735104543311
-0.1822549886667087	-0.1303070404958605	0.17299251226439444	-0.47089235859787	-0.061988755150506364
0.0	-0.060452657705256437	0.36747414647967097	0.2561135371179042	0.06288476214703649
-0.0700322757444735	0.08127928597991779	-0.04035107716858526	0.8250689857011457	-0.2009757767696653
0.0	0.26121197727168405	0.21576763485477168	0.0	-1.5066267635741768
0.0	0.2477809434119704	-0.762729009778577	0.2066162840439167	0.04337748344370849
0.0	-0.12000296231792873	0.30988184747583236	-0.2703115567984425	-0.6030128860364965
0.0	-0.12666553208387352	-0.3791846959690277	-0.8087767573169432	-0.7720154354634966
0.0	0.048359052349136754	-1.0072859050162122	-0.7047192972884495	-0.8089783281733747
-0.38774936779994384	0.0690318879639465	-0.6615706883245746	-0.16268419859442315	0.5377921856338508
0.0	0.072356255664523	-0.4461623412479293	-0.7931491458039246	-0.5621528829647581
-0.42171912872854456	-0.10179324137469056	-0.5514170464665515	-0.7959443871046072	-1.0066141026120101
0.0	0.19965778329823275	-0.4277847007275797	0.05564516129032259	0.06826549905463226
0.0	0.18491572158150882	0.13957520589510164	0.2470741748515588	0.21558585369229707
0.06808930553842357	0.11538261533121828	-0.32554684275691304	0.1745722371108911	0.3461416139011768
0.14203793559770617	0.19752633019086385	-0.09834481092183173	0.2619148038802181	-0.4200451262608049
0.0	0.2535263742579792	-1.1539475947480076	-0.1631952391851684	0.09428139977677105
0.0	0.25247028882491407	0.4765768292946076	0.863600667517424	0.7781256038647342
0.0	0.013324018413854532	-1.1068089683130635	-0.2896503970629603	-0.2789362560197375
0.14295026133305125	-0.012875984686478714	0.6866025869229854	-0.0989222430423684	0.060076768672747145
0.0	0.4070289409177557	-0.6082135823181852	0.5365757216291016	-0.369330616557241
-0.40719495786417403	0.09799836263448934	-0.8087732721244579	-0.9774881516587678	0.5582424682981989
0.0	0.15718264094794238	0.37179263396753376	-0.08095556243583626	-0.40918329816682486
0.0	-0.14093018401109875	0.5520000000000003	0.44359565858639227	0.5501450098363315
0.0	0.1048529114581829	-0.5989749540663377	-0.6666580092201797	-0.20892461843178362
-0.035724909809276575	-0.05744613789106581	0.7137926273643518	0.24595510162807155	0.3169526683009617
0.0	0.11244900658419527	0.39040822152440774	0.19877144672738778	0.2487574106233905
0.0	0.1946068503644795	-0.475722188076214	0.6380580840918942	1.9897942204226524
0.0	0.0034162844017303637	0.5751101504696983	0.4069725583584851	0.2634816440976374
0.0	0.0623760570093623	-0.008982499612823602	0.06728668171557647	-0.924886733963914
0.0	0.2693766354896405	0.3091322266302046	0.804690183882691	0.4076599187856811
0.0	-0.027147228397680415	-0.18233502538071064	-0.005801569506726621	-0.23378099907624536
-0.05563618771165946	0.09338660144587248	-0.7108174554394591	-0.39581817803919855	-0.5251250597018678
0.0	0.23647326049735837	-0.005279134221987523	0.5930493273542596	0.6491562783633098
0.0	0.08688637368964675	-0.5359477124183007	-0.6121389159363836	-1.028481634256531
-0.3842620198367086	0.14558602039042215	0.3898421413864103	0.10060753341433787	-1.7619775205642882
0.0	-0.033237280170174875	-0.3275082856282012	-0.47274373244725126	-0.9347031677420702
0.0	-0.12710233484204558	1.0331961019333995	0.8200083167363371	0.737720111214087
-0.39236183482708314	0.2152100408158601	0.28042620654057454	0.27252254853275754	-1.6692672102565906
0.0	0.0394630904522202	-0.2384199388666824	0.33505687693898756	0.010951008645533195
0.0	0.09021525288556817	-0.611195577055978	0.21756326925736408	1.1476152523176308
-0.6500434296766058	-0.3523190454675746	-0.04864671515440574	-1.0483564645726804	-1.373081581194036
0.0	0.21033663582593448	-0.4781946559601272	0.49837343613408003	1.3985330073349636
-0.14426919985054526	0.048763906287725485	-0.10039065379229024	-0.4583729338336871	-0.41301729090605843
-0.06250379225956164	0.013445321392768963	-0.45848131236259093	-0.6060464622891687	-0.526151974307825
0.0	-0.02141720719618185	1.391482056731791	0.8085319949811796	0.7617216153525903
0.0	-0.35163335692015746	-0.6347912524850895	-0.014922468046453823	0.15700812298969638
0.0	-0.45337153544638875	0.9793869694459335	0.6728928562214596	0.2693464155720843
0.0	0.1363785957978476	-0.9452659880929518	-0.8040278095113741	-0.6941448058761805
0.0	0.1442159021693293	-0.43744911804613307	0.2662140539247201	0.41855402226201766
0.0	-0.37071057299598037	0.470156718906302	0.6659573659611655	1.0276695455443234
0.0	-0.22858357919357886	0.310762892168451	0.15767924588186735	-0.4646032268686204
0.0	-0.1546820462905448	0.42593924638964215	-0.2661603833288131	-1.1306801676557248
0.2810985814417854	-2.0	0.9187935752160403	0.17996087806998534	0.56337890146504
0.10061895993002186	-0.030335665877502384	1.0431213168055273	0.5416680182956511	0.008040987689461388
0.11445633242100021	-0.022284976270255913	1.0105216687513796	0.2728351126927649	0.5800184831979865
0.0	-0.035715557135195725	0.5433070866141733	-0.24573710338873267	-0.10551139173101058
0.0	0.0063985079439693015	0.06216959187988973	0.0068077549208230195	0.6953516736685188
-0.09429575595544581	0.04744514253188429	-1.450154060232581	-0.4652908067542214	-0.21874058451340772
0.0	0.2868282970043129	0.24236327053228449	-0.4873711860982017	-0.25857051250431634
0.0	0.024332650065065565	0.5349332301141861	-0.1734328585573931	-0.31578947368421056
0.0	0.0	1.7343931756494766	0.9685883514313918	1.4966413257712885
0.0	-0.027255979778247293	0.4516301086739118	0.09676082822509491	-0.10706886870994604
0.18964184488533878	-0.128873166437205	0.372760917838638	0.2682444414131771	0.035905929115601205
0.0	0.018048405231078913	-0.2906172448386929	0.5975739152877764	0.8877674040429531
0.03634347728029297	-0.09428313613709001	0.27308447937131625	-0.3149451262487837	0.00032291918947276887
-0.23264367816091952	-0.035711897537381056	-0.24287505223568745	-0.729374355448608	-0.46242234909691543
0.0	0.007132618012173489	-1.3994511956095648	0.18498909996885654	-0.2342075694044781
0.0	-0.019931586177175453	1.1361584854415465	0.44084666203059797	1.28237728523583
0.0	-0.04152928763871325	0.5580843267791713	-0.22782720352196614	0.22632812199900124
-0.3879904984786148	0.1831978325007767	-0.5651961097278088	0.7351537028411728	-0.6817443878407882
-0.8542056204207704	-0.06092419455435065	-0.3935888790912392	0.6449598195403919	-1.3859377201634495
-1.0458601410445005	0.24027432895825834	0.09042444125487004	0.2531578210334686	-0.1255822097706181
-1.2557000376272383	-0.36631154797154913	0.9915440025054806	0.6700008640112719	-0.7077823166932078
0.0448168188121636	-0.04618181190030441	-0.27322625180994736	0.3251490001671021	-0.00920773201469505
-0.6311689345562689	-0.11260965143851073	0.038898770396721086	0.527472846886475	0.9193903268392206
-1.0176485210042254	0.09483072381268465	0.18152915235116143	0.7096171610386953	-1.0534723550793956
-0.7675072460621585	0.25405807231856564	0.48817990313462145	0.5037503750375025	-0.1709348753958418
-0.9195851495565911	-0.09290913118820986	-0.3034544859201047	-0.09944529168272677	-0.8661204888621096
-0.6583248611871434	0.10686777185460362	0.08111223166690673	0.8348963402906081	1.4646421676101966
-0.3826899891451939	0.09262338809246913	-0.024826595434241136	0.8361489879265334	-1.8858275934042994
-0.5939834419120028	-0.001318248179993711	0.6785702432710496	0.92570031450155	-1.206359121716588
-0.2715552531935115	0.30785500569692886	-0.0868439904790515	1.3048305244943357	-1.7411256914642919
-0.5187841783126104	-0.05058240755438193	0.14188855284745686	0.936973631015578	-0.39718686074622583
-1.2683321361710798	-0.08576171363606959	-0.18043313853557919	-0.6558277125586386	-0.3531457673436432
-0.40944334223550566	0.07029359350762407	0.6857900122456512	0.8966283339235446	-0.5391418025223008
-0.76406692606626	0.0394197808038346	0.46226993113251474	0.26056590621468184	-0.574337342067371
-0.6824494949494953	0.0915499867218371	0.22505039710489866	0.9416320885200562	0.7778612968311114
0.38774936779994384	0.1718339503889285	0.03788469476677523	-0.34791681942008124	0.3154608530692418
0.9924365278084117	-0.15415050227371987	0.20810628921260016	-0.48283114102171804	-0.4281419982822789
-1.9407176576426195	-0.05345338146570873	0.33458561875422654	0.735875861979488	-0.4642097395503937
0.3568116620299352	0.19684348438670615	0.561472072952288	0.4592438154043541	-0.05736890419904045
-0.6989636258117	0.18479318689885765	0.37322133314022937	1.1066149499742448	0.44282683205483914
-0.407235800125849	-0.041705027240007804	0.09530300448685167	0.8755361278210935	-0.34468331779116373
-0.5342519052134467	0.0005672656519230531	0.25835154944065847	0.9233685853948658	-0.1230875651041667
-0.8541249292598184	-0.12704096178495453	-0.07052284175785996	0.6954719205826981	-1.5166250654833442
0.0	-0.16999734367120028	-0.6248358709316943	-0.1436331110749713	0.11893512127785438
0.0	0.2289462990722254	-0.2465544520482662	1.078065964553634	-0.13314437555358735
-0.6073173894752835	0.0640084884858338	-0.23068762657922678	-1.0020180088128225	-0.8188708900550107
-1.53158540280804	-0.2682376826119248	0.527180783817952	0.27628519762335263	-1.2948433174999148
-0.5797611196599975	-0.037520179159386026	-0.14380493337113692	-0.33860786628762185	-0.9483324184284163
0.0	-0.012836745165829803	0.045329162519551	1.083096404252777	0.4543370533569438
-0.9233388947178316	0.037155374024177866	0.07439353099730485	0.7342142188961632	-0.23121955328438465
-0.5297784062366271	0.1826161892741171	-0.025211097708081984	0.9247749819328555	0.6402059712471815
-0.4465046432281231	0.0722246324758362	0.2587247441616374	-0.04903344078601833	-0.8515422311905448
-1.3055793807776157	0.11961890889724786	-0.2969364891073075	0.5290432095822089	-2.0
-0.20501792900170118	0.2003161175242064	0.10054461667364879	0.7247749363256718	-1.0755746836578013
-0.39603349033395807	0.015676252450962453	-0.043149479922219756	0.47572823335610187	-0.3958209051480903
-0.17676996175947715	-0.03528878225156714	0.612448276609112	1.2823414140775617	-0.45556510433882025
-0.4859869556877034	-0.08724573283488755	0.5801333382993781	0.5930667440352861	-0.8911947733286032
-0.31280925039028384	0.015730785391849238	-0.0528837180364584	0.13144546162394355	-0.7165275685192395
-0.5165354078627229	-0.197184547590062	0.9837648620918581	0.9362952316537031	-0.1005372941382421
0.0	0.061150818960699	-0.14308915291905266	-0.15383284129084857	-0.7670767820193535
0.0	-0.029325116306940915	0.2329445448358405	0.31762338810474583	0.08145669797966808
-0.4469292753901396	-0.04562016341845953	0.80279127426869	1.421178188265046	-0.47970408491476346
0.0	-0.09283921352442036	-0.06007194244604277	-0.7254052822017709	0.11735457889304059
-0.28410489991503035	-0.0683783503166765	0.7084044582789437	0.7654620146527082	-0.8814836928128965
-0.6357490205924816	0.08453214126487928	0.257244374259771	-0.2007002423915971	0.43687374749499003
0.9210277562945778	-0.04712183613895289	0.5237243193136009	1.2357709108558483	-0.723225018870386
-0.8502628096743359	-0.12611324755677863	-0.7756174647987358	0.6042612271052482	-0.311125446005604
-0.4726188761929925	0.14224230092296103	0.5309407120654475	0.3027195602188337	-0.36962878333107424
-1.0877447964622968	0.13548666281794688	0.9326602068235487	1.1138689549730725	0.5080284285338248
-0.6895627188609844	0.015360952506183828	-0.6379034534675826	0.9356958692193743	-0.846309575615386
-0.4032805429864253	-0.01614528858039339	-0.6317129267802514	0.09028407460545297	-1.1193043035477017
-0.4282890820335754	0.04243375262585098	-0.2836929156442205	-0.34457412187184455	-0.10865174644508457
0.0	0.11157067751804436	-0.6517655700718822	0.8319113250200532	-0.375242200596521
-2.0	-0.17397269026105022	0.7127957262783006	0.7027465852190796	0.12616316417362572
0.0	0.3019075011392087	0.04790878693197392	0.2672615375787235	0.029606493192266308
0.0	0.043094720419578	-0.3998869710598818	-0.8855338449168224	0.13780863391971607
-0.30939601875127387	0.30216621740118904	-0.40972071877029653	0.9136262875222536	-0.032915261515920835
0.0	-0.21214793972886173	0.18451278251204178	1.797878280290339	-1.2264110582554932
-0.582934116224851	0.008489666942627806	0.031143531969149013	-0.0695719110320866	1.366716510448959
-0.4346103750836707	0.16832787162857957	-0.07539823749816854	1.1419643343518335	-0.27231908215824957
-0.7497418669924225	-0.10827699422781512	0.8194632256881574	0.8089097303634226	0.1940908468743279
-0.6336500303528524	-0.1074078936337292	0.4929737520441253	-0.06886325724632555	-1.6164769298845487
0.0	0.2966610534452295	-0.2648889693732035	0.36191661284987536	-0.02781763345143624
-1.0528674519172485	0.10071906396412202	-0.2557289252793656	0.4568027801911379	0.286440350247217
0.0	-0.10253863176706862	0.4967807823808888	0.7846120203583726	-1.2181966682590806
0.0	0.055967814259448995	-0.2679461560420737	0.22375393945349611	0.6914845173041894
0.0	-0.12205784021331585	0.5637793887579048	0.8687567459022559	-1.094663167104112
-0.6405142446546134	0.11222324275015919	-0.10559295067923154	0.09519247350974225	-1.163212541552099
-0.4088428256465794	-0.00955072564975775	-0.07430631760464029	0.6185742686736734	-0.3497917766437913
0.0	0.11634941286638924	0.11907870974911786	0.35623117739853677	-0.5797823521699227
-0.3743829353450487	0.17992056944688836	-0.4514614039470397	0.5113625184456485	-0.5736396352517791
-0.11026985972990345	-0.015798692742276722	-1.1354086149954323	0.8082966506487611	-0.4825046040515654
-0.4878323684614987	0.08599370644116609	0.8321214615630858	0.7969614914571891	0.6188956464141628
0.0	-0.024474347079110503	0.5651201522721865	0.6610473548945262	0.3883625784162196
-0.7532724110791157	-0.1568935135760867	0.6481389082925858	0.7494895597963688	-1.5005656003708856
-1.1417116006351447	-0.16404005472759545	0.4408647106564031	0.3727883459444166	-0.09935290696955074
-0.6021587690423335	0.08237231154382414	0.3278312578331241	0.8600949197614062	0.7140311600493443
-0.5697424389590383	-0.04008218272637447	-0.18322608790489686	-0.3941010259742227	-0.8668098159509203
-0.554925025367357	-0.032175197706891666	0.5919133368175985	0.6571682991985741	-0.3498731552961073
0.0	0.2434912905038399	0.07759243888725262	1.0711041519764395	-0.21465636152650372
-0.7486560928563591	-0.153625169614846	-0.7112039789281616	0.20177016708885176	-0.2173229968836119
0.3794201714985708	0.250560464196228	-0.5958832023888196	-0.23296487222441353	0.8790342355937
0.20786780149394501	-0.03711922677795307	0.22143723308904956	0.18886640386482453	-0.5651122758834108
0.0	-0.14059282006414556	-0.8593402751766673	-1.0540425456416445	0.017355951677318474
-0.659855833184658	-0.017817104085851642	0.19784107166081447	0.6112165275814656	-0.9100161088779489
-0.5597565661067486	0.06926356953169448	0.3317701872749827	2.0	-0.359851725121186
0.0	-0.03923884768749943	-0.2223615584119475	1.0212408847295762	0.29279840009795305
-0.21812328707530337	0.029336553702819148	-0.8696915122291291	-0.4827114827918944	-0.3097371040459045
-0.45408171060248353	-0.019136152228090862	-0.2843527153044432	-0.8585290259523133	0.8604397317947918
-0.43748704780248204	0.17940031915787122	0.4792102679977033	0.7476184061122758	-0.3620265281006425
-0.47160619501199724	0.04772627770164283	0.16141856502808105	0.7798641927509903	0.5723834870334841
-1.1208799280192452	0.11288192633214081	0.8191136634521616	1.084197954441814	-0.7210893570896281
-0.37854689448755113	-0.19007935001328868	0.04676993439141915	0.017775869471877315	0.13082772624119107
-0.481282437901754	-0.050307471019111545	-0.13148558230349766	0.7118819539477601	0.47728293749438433
-0.5812253350975094	0.18439966711219827	0.36609767204382687	0.29780091799684905	0.06806933596040615
-0.9482205325392455	-0.07972936800487983	0.26466687072747697	0.09704819775512222	-0.8124417420733369
0.0	0.10001681334840104	-0.6236625514403293	-0.04534446459213138	-0.1638551149022853
-1.455876372509149	-0.07936650751957888	0.38585573759865144	0.9900646903528754	0.4033682481002259
-0.1938496186602102	0.07146666666666769	0.72412892860729	0.6921078584658307	-0.610607347031188
0.0	0.42085167826982	0.8036714604549418	1.1170290168904289	0.5419909812033992
-1.0234951562986436	-0.16020856548157142	0.5079930005635142	0.56633702794186	-1.046287021806453
0.0	0.16048411677083152	-0.03849599565630485	0.2895867588412164	-0.7473580298228295
-0.7850811637526502	-0.030760415005136727	-0.7467119631157484	0.05308284089642125	-0.7576125159404064
-0.5532477443507365	0.06789509270293677	-0.6438612589465958	0.036334913112162234	-0.2769546387052655
0.0	-0.1742115580003899	0.08147609285100176	-0.715282432802424	-0.4956068448488645
0.0	-0.18187102157140356	-0.5718513360605796	-0.1828325251906198	-0.35264400306725413
0.0	0.5473207640783924	-0.8510148151090281	-0.7716087443946185	-0.9139847864248098
0.0	0.03887352325955056	0.7335453581705286	1.6232354168470933	-0.495245818550431
-0.7102738070618245	0.06147125045236617	0.5684796854521625	-0.11390360898118387	-0.5809701896181366
0.0	-0.12171304105120907	-0.03707907680665927	0.23442071156689362	0.24691770523572448
-0.09349017675679001	0.1426104759468631	-0.027813341574323254	1.0011999483099185	0.3348305647840531
0.0	0.006620127928265409	1.1958116496332059	1.6283087614313625	1.4322428806778065
-0.09003978502128854	-0.049630437293656196	0.7394339383170453	0.14855215472388586	0.3178272359665043
-0.59256353742513	0.008764481598374842	0.1874205223515601	1.0181845282456394	-0.7322381930184806
0.0	0.0644898496529955	0.5849445589792166	1.2639467110741043	0.9081566654689184
0.0	0.14134055107394636	0.22582299251358856	-0.047728844823610346	0.5280702682681624
0.0	-0.03443213412807377	-0.07294596114740624	0.4590648678617639	0.31427821897879843
0.07876712328767116	-0.03773950226519054	0.7694241495796998	0.3052577845839723	0.11515570317202009
0.0	-0.07960560183487683	1.1562625317470923	-0.06967351060249045	0.39606067354564123
0.08387288152352339	0.18348439760571356	0.6656946469485525	0.6529520674758277	0.685207559213076
-0.4189599451571833	0.09168382927348899	0.43657126125466666	-0.1476261631460977	-0.3053361810626004
0.11445633242100021	0.16999035224566872	-0.23529839618867543	0.04053870836534491	-0.3337462207482586
0.0	-0.02711382763172271	-0.8510902237702181	-0.9162071930800737	-1.7702816663855625
-0.25478425259527054	0.1970329454580065	0.44018864055771983	0.8380820013898529	-0.03700955162425478
0.0	0.01567394472768037	2.0	-0.2965523684948155	0.15496902316897246
-0.15543198155431995	0.19315040906282543	-0.19416102636629948	0.6189071167237097	1.2230555934360652
