# Supplementary material for: Comprehensive analysis of Saccharomyces cerevisiae intron structures in vivo
Source: Nat Struct Mol Biol. 2025 Jun 5;32(8):1488–502. doi: 10.1038/s41594-025-01565-x (PMC12350175; doi:10.1038/s41594-025-01565-x)
Supplement: Supplementary file 5 — Source data for supplementary figures. [file 41594_2025_1565_MOESM5_ESM.zip › fig_s19a.csv]

	smik	skud	suva	cgla	kafr	knag	ncas	ndai	tbla	tpha	kpol	zrou	tdel	klac	agos	ecym	sklu	kthe	kwal
Zipper dG	-12.858622197550499	-19.37681056743842	-19.366162712350572	-6.743316026644359	-14.693966274923852	-12.870558835622123	-21.63186072812311	-18.084126559661584	-5.203263270528587	-11.662138512697114	-10.213614120567254	-6.771454374450034	-7.467861969901518	-8.568275785096022	-8.187596151683907	-8.98763074798315	-13.011949424386266	-14.073355774072734	-11.957485180389522
End dG	-2.830596021224728	-0.6864642341527968	-1.1347342814110035	-7.962870403632344	-0.08274124374516832	-1.962237450822137	-1.0010691334842123	-3.254507731495444	-2.7775094679330636	-3.2683484155999047	-4.028340118514107	-0.5520192945866165	-0.23758512988750766	-2.592028535555835	-0.580675030106267	-0.38295769649481204	-0.5655147312613241	-0.5079461802441698	-1.9640812172815534
Longest Stem	-1.4643118347526107	-0.26303423555655403	-0.6421079102633093	-2.7456269945538607	-1.2514084692328378	-2.0219886721038476	-2.5388167835215003	-1.020173130951687	-0.0832424269403908	-0.1574925386873275	-1.2331671885261433	-0.45014078423654663	-0.2979988794688524	-3.315510822668025	-4.489391826668293	-1.4868356921213062	-3.281735419320908	-2.4496024477867904	-1.8403254270459855
MLD	-4.349196421271925	-4.0438602873357725	-6.594750682207371	-0.25628812027766334	-1.7017528422353423	-5.2068264612711594	-6.756867040144929	-1.3818139346849885	-0.02064981066109743	-1.9608814986929426	-4.452000153797546	-1.1452754827377731	-1.8068281496560443	-2.0906676342591233	-5.190471507855323	-2.0899672543638474	-7.110070821403097	-4.017201772071378	-2.9372626948102676
5'SS-BP Dist	-9.103149847412176	-7.426887814735248	-9.17666398886366	-6.232352564881171	-4.17565224237227	-10.361442758804706	-11.497015518447585	-11.849120354470497	-4.673541310995187	-11.58169004370198	-10.196469005675844	-12.645641234764149	-4.51095955063705	-10.219113357002321	-7.279947016768303	-5.517990098737452	-9.54306956661941	-14.351161956451639	-6.674106915844764
