# Supplementary material for: Comprehensive analysis of Saccharomyces cerevisiae intron structures in vivo
Source: Nat Struct Mol Biol. 2025 Jun 5;32(8):1488–502. doi: 10.1038/s41594-025-01565-x (PMC12350175; doi:10.1038/s41594-025-01565-x)
Supplement: Supplementary file 5 — Source data for supplementary figures. [file 41594_2025_1565_MOESM5_ESM.zip › fig_s19b.csv]

	smik	skud	suva	cgla	kafr	knag	ncas	ndai	tbla	tpha	kpol	zrou	tdel	klac	agos	ecym	sklu	kthe	kwal
Zipper dG	-9.048406072553078	-17.348971210106953	-13.253804108373936	-3.8334050750772395	-7.5605138968393995	-11.413975945594405	-15.817352428414942	-8.707376905930007	-3.678323065274809	-8.810631180494303	-6.769173657594887	-2.8898050681173344	-5.775799241259901	-4.814049860505048	-9.368318980385135	-9.481206215010495	-9.254295805123459	-13.617150688019596	-11.905559985151795
End dG	-0.0978338927529789	-0.42638352123352735	-0.07072417328584714	-1.8816824528156972	-1.0180876867758508	-0.48164290987859887	-0.09945067099780949	-1.1213807180224251	-1.8768003215804092	-0.5853689974268526	-0.6211052534798877	-0.22171885192000096	-0.08814575373593	-0.9947598540761068	-0.10822035916267156	-0.10038228805214901	-0.76206708427196	-0.3970569339071577	-0.028041267427858948
Longest Stem	-0.06493953147690856	-0.896838711027143	-0.7829069784967537	-2.0253324933463053	-0.2871749957940227	-1.0837282544439772	-1.5169513551905878	-3.2874263130291093	-0.13277128918258904	-2.4643352434032813	-3.7787134033758045	-0.24428944123382307	-0.8667958053935225	-0.6627683525708147	-4.556068094335908	-7.320692341547954	-0.06985989637242171	-2.6764632025194723	-2.0251115806369846
MLD	-9.138694889479373	-7.797588213660942	-6.673137869253478	-0.9865266949185292	-2.911099295025332	-5.697166983028274	-5.142293474903845	-5.049862966309314	-3.3477587781761278	-4.332803267283295	-7.633557600612411	-1.3789718204579164	-4.361520626766142	-2.7632544105338592	-3.9230248832840546	-8.187768334188833	-8.667832896907715	-6.97386849499595	-5.9976828441230845
5'SS-BP Dist	-4.337399590603277	-4.341551568931849	-5.536741107518691	-4.278470538693714	-2.0264315419515126	-6.752810218367128	-3.069811143797525	-2.6572277348034015	-0.3459245626161383	-9.924269219576953	-4.93851532722892	-5.89629772314953	-1.6579277897914129	-4.570533852832257	-5.231066995293977	-5.550680052607036	-1.9235001971764765	-8.514478604932428	-5.630297246534032
