# Supplementary material for: Comprehensive analysis of Saccharomyces cerevisiae intron structures in vivo
Source: Nat Struct Mol Biol. 2025 Jun 5;32(8):1488–502. doi: 10.1038/s41594-025-01565-x (PMC12350175; doi:10.1038/s41594-025-01565-x)
Supplement: Supplementary file 5 — Source data for supplementary figures. [file 41594_2025_1565_MOESM5_ESM.zip › fig_s19c.csv]

Num orthologs	Full intron	Zipper stem
0	0	0
2	0	0
4	1	1
6	2	1
8	7	1
10	4	3
12	18	10
14	52	15
16	64	23
18	125	41
