# Supplementary material for: Comprehensive analysis of Saccharomyces cerevisiae intron structures in vivo
Source: Nat Struct Mol Biol. 2025 Jun 5;32(8):1488–502. doi: 10.1038/s41594-025-01565-x (PMC12350175; doi:10.1038/s41594-025-01565-x)
Supplement: Supplementary file 5 — Source data for supplementary figures. [file 41594_2025_1565_MOESM5_ESM.zip › fig_s19d.csv]

Fraction of sequence conserved	Full intron	Zipper stem
0	0	0
0.1	0	5
0.2	1	38
0.3	5	38
0.4	29	3
0.5	89	2
0.6	122	3
0.7	26	3
0.8	1	3
0.9	0	0
