# Supplementary material for: Comprehensive analysis of Saccharomyces cerevisiae intron structures in vivo
Source: Nat Struct Mol Biol. 2025 Jun 5;32(8):1488–502. doi: 10.1038/s41594-025-01565-x (PMC12350175; doi:10.1038/s41594-025-01565-x)
Supplement: Supplementary file 6 — Source data for plots. [file 41594_2025_1565_MOESM6_ESM.xlsx]

## Sheet: fig1_E
intron_coords	no_pladb_ri	pladb_ri
chrXII:712725-713155	0.023314	0.441036
chrVI:54377-54686	0.004818	0.153568
chrXII:40221-40400	0.011578	0.457552
chrII:407027-407122	0.012323	0.443277
chrIV:652780-653523	0.0337	0.24809
chrXVI:138725-138864	0.027482	0.725058
chrXV:552665-552874	0.009323	0.437803
chrIV:216157-216489	0.03716	0.108435
chrIV:239398-239509	0.052614	0.858971
chrII:393180-393510	0.015022	0.414318
chrX:435227-435343	0.090249	0.808387
chrXVI:623577-623710	0.023426	0.571719
chrXVI:883387-883486	0.018867	0.667771
chrXIII:424997-425153	0.029913	0.492052
chrVIII:187514-187676	0.040449	0.498975
chrXIV:545291-545370	0.093123	0.692386
chrV:307746-307848	0.045885	0.4911
chrIV:715247-715358	0.117392	0.801978
chrVII:72988-73137	0.025171	0.782356
chrVIII:498719-498786	0.28114	0.77177
chrXIII:99259-99375	0.01712	0.478405
chrII:170676-170804	0.0898	1.16417
chrXIII:23360-23658	0.054119	0.703742
chrIV:733702-733775	0.124548	1.02185
chrXIV:380689-380781	0.025777	0.681107
chrVII:249886-250086	0.030759	0.703963
chrIV:399361-399484	0.071011	0.878485
chrVII:497937-497999	0.066002	0.965152
chrI:87387-87500	0.089842	0.932427
chrV:432671-433196	0.104055	0.707633
chrIV:629905-630173	0.188809	0.899338
chrV:158994-159087	0.014323	0.785032
chrIII:173115-173198	0.029051	0.857817
chrIX:127661-128148	0.039979	0.207526
chrV:307956-308067	0.193254	1.15782
chrVII:497365-497458	0.064002	0.672803
chrXVI:678193-678279	0.030931	0.643913
chrIV:65306-65377	0.133555	0.906825
chrV:166771-166874	0.038373	1.05081
chrXI:82998-83074	0.017761	0.73359
chrIV:337524-337634	0.062863	0.831472
chrIV:1236842-1237608	0.419289	1.09066
chrIV:431386-431472	0.360866	1.17033
chrVII:543638-543721	0.155285	0.875884
chrII:125154-125270	0.066431	0.965201
chrVII:859260-859473	0.100606	1.3299
chrVI:203292-203386	0.037891	0.518046
chrVIII:129528-129647	0.151528	0.974922
chrXIV:501156-501502	0.059581	0.619793
chrII:426516-426873	0.520033	1.99108
chrX:172432-172752	0.047004	0.105941
chrV:148194-148282	0.507042	1.48725
chrIV:1266769-1266861	0.17945	1.209
chrII:142749-142846	0.040329	1.10498
chrX:365784-365902	0.034515	0.805613
chrXIII:517563-517885	0.142439	1.14455
chrIII:293939-293993	0.362443	1.93443
chrXIII:337817-337903	0.141815	1.00369
chrII:110420-110505	0.230459	1.17179
chrII:186352-186427	0.154966	0.784903
chrXIII:721198-721345	0.203607	1.19505
chrXIII:854816-854898	0.21665	1.42213
chrXIV:350957-351053	0.102594	0.766916
chrVIII:354864-354955	0.122858	0.900994
chrVII:62131-62189	0.12487	1.12878
chrXIII:236591-236953	0.194917	1.08695
chrXVI:729385-729481	0.036855	0.534706
chrXIV:622944-623286	0.437291	0.93584
chrVII:346808-346893	0.09808	0.320997
chrIV:458017-458097	0.280576	1.28763
chrIX:47698-47760	0.029932	0.426201
chrXIII:140090-140183	0.083269	0.651964
chrXI:437837-437905	0.122374	0.869325
chrVIII:251155-251248	0.666789	1.29091
chrXII:327258-327399	0.159709	0.992541
chrXVI:582558-582701	0.153411	0.862492
chrX:50268-50411	0.337711	0.875717
chrX:396493-396570	0.087326	0.677847
chrXI:430455-430596	0.515353	0.909502
chrXVI:305306-305411	0.124214	0.923268
chrXIV:48293-48401	0.064089	0.637505
chrIX:348363-348494	0.258085	0.808009
chrVII:150183-150525	0.054727	0.509074
chrXIII:225239-225338	0.180435	1.23935
chrXI:447706-447810	0.327388	1.05166
chrXIV:557610-557684	0.671735	1.19053
chrIV:1212877-1212978	0.082857	0.729651
chrXVI:492918-493020	0.108069	0.543048
chrXIV:185491-185586	0.203527	0.602112
chrXII:694382-694472	0.272241	0.886881
chrXIII:82290-82373	0.280602	1.11852
chrII:679942-680039	0.08374	0.857016
chrVIII:189749-189850	0.113129	0.556467
chrII:110879-110948	0.5531	1.11713
chrXVI:833693-833827	0.364237	0.672593
chrVIII:255637-255750	0.175409	1.44106
chrVI:63859-63973	0.605814	1.27617
chrXIV:145149-145254	0.043623	0.837261
chrII:691966-692133	0.21833	0.512797
chrXII:286467-286556	0.037496	0.539261
chrIV:1103809-1103892	0.279983	0.701638
chrXIII:206097-206203	0.118668	0.827405
chrI:151006-151096	0.316484	1.39805
chrIV:1073312-1073401	1.07742	1.54254
chrXI:155271-155654	0.136741	0.232512
chrVIII:315771-315858	0.285153	0.82838
chrXII:548677-548763	0.089332	1.02106
chrIX:166434-166519	0.121958	0.865577
chrIV:122077-122176	0.110962	0.718024
chrXII:564454-564513	0.400777	1.86408
chrII:479345-479434	0.820473	1.19128
chrIII:101633-101700	0.303685	0.978497
chrIII:294239-294291	0.351291	1.03464
chrXIV:534874-534965	0.481576	1.08984
chrV:348201-348276	0.366642	1.01046
chrVIII:298360-298484	0.337445	1.07472
chrXII:987141-987212	0.241871	1.03307
chrXVI:96153-96233	0.226685	0.957653
chrXIII:211440-211570	0.018239	0.085047
chrIV:254974-255044	0	0.066908
chrX:387348-387435	0.494919	1.02486
chrXIII:666933-667017	0.310323	1.03521
chrII:366502-366584	0.202057	0.648846
chrXVI:345444-345596	0.369294	0.822409
chrIV:267725-267806	0.059844	0.893408
chrII:726917-727011	0.356465	0.771025
chrXVI:218646-218746	0.29942	0.902577
chrII:653368-653452	0.52698	1.34445
chrXII:744153-744287	0.017854	0.737719
chrIV:1238630-1238824	0.75631	0.900572
chrVII:253185-253248	0.790534	1.40694
chrXII:398532-398626	0.08778	0.848748
chrXIV:366035-366157	0.127277	0.838131
chrV:517851-517929	0.156302	0.601042
chrVII:167354-167994	0.342623	0.548759
chrIV:254955-255044	0.126807	0.476251
chrXIII:559782-560157	0.133968	0.433148
chrII:443705-443833	0.396452	0.415227
chrX:469183-469263	1.74057	1.13576
chrVI:242009-242081	0.372922	1.03215
chrVII:436312-436374	0.956618	2.95033
chrIV:1319617-1319816	0.02493	0.268337
chrVII:157199-157282	2.44671	1.5538
chrXI:449951-450020	1.88951	1.11238
chrXII:786615-786712	0.889475	1.31539
chrXII:1024572-1024654	1.23736	0.872561
chrIII:107033-107287	0.108415	0.236947
chrVII:946327-946420	1.89887	1.2205
chrII:462209-462499	0.229261	0.239124
chrXIV:609790-609874	0.422884	1.10221
chrVII:435679-435749	0.741379	0.34127
chrV:239623-239711	0.792226	0.73912
chrIV:60478-61787	0.83959	0.870135
chrII:45644-45977	0.009446	0.216395
chrXV:867149-867586	0.021871	0.443454
chrVII:311015-311526	0.062914	0.328049
chrIV:322282-322703	0.005544	0.196845
chrXVI:654167-654570	0.006249	0.257555
chrIV:491559-491898	0.008438	0.331289
chrII:604514-604927	0.026524	0.453417
chrXIII:732465-732875	0.016149	0.475652
chrV:269751-270148	0.030952	0.589793
chrIX:256554-257026	0.023297	0.459
chrXV:80360-80774	0.011262	0.262847
chrXVI:282140-282665	0.00632	0.265064
chrVIII:148116-148666	0.005596	0.382021
chrVII:365526-365985	0.023382	0.585309
chrX:702798-703054	0.007531	0.210782
chrX:75938-76324	0.024281	0.553852
chrIX:316771-317171	0.008736	0.235753
chrIV:1450457-1450846	0.004657	0.295806
chrVII:439093-439323	0.024545	0.303962
chrVII:555830-556307	0.267874	8.28393
chrII:89132-89440	0.039931	0.462099
chrXIII:223380-223781	0.018309	0.754949
chrXIII:225891-226289	0.011714	0.285814
chrXVI:795029-795394	0.012374	0.298871
chrVII:920664-921119	0.0098	0.242217
chrIV:1359969-1360404	0.016234	0.213906
chrXII:263205-263594	0.012436	0.296082
chrIII:177906-178213	0.008935	0.185555
chrIV:307333-307765	0.012523	0.483324
chrXIV:494524-494973	0.006014	0.112401
chrVIII:505247-505516	0.005301	0.241277
chrVII:727038-727357	0.021057	0.528568
chrX:156789-157249	0.008432	0.322356
chrII:332875-333386	0.008842	0.194602
chrXI:109577-109883	0.006871	0.305192
chrXI:432034-432432	0.01167	0.475121
chrV:396810-397281	0.017176	0.424468
chrIV:230019-230320	0.007756	0.126929
chrX:91094-91411	0.006973	0.402398
chrVIII:126551-127112	0.010947	0.210176
chrXIV:62372-62923	0.011722	0.357254
chrXV:505937-506338	0.007984	0.164925
chrVII:437941-438397	0.017586	0.371081
chrIX:99095-99385	0.014327	0.471674
chrXVI:75985-76223	0.019365	0.254788
chrXV:93843-94290	0.011918	0.356625
chrXII:522669-523028	0.007501	0.313312
chrIV:117666-118157	0.044682	0.933377
chrII:592416-592768	0.022572	0.332308
chrII:168424-168808	0.016488	0.367854
chrIV:308427-308792	0.016036	0.464917
chrXII:242321-242680	0.006878	0.313565
chrXII:931349-931698	0.081016	1.00577
chrIX:68715-69149	0.008715	0.163429
chrVIII:382306-382747	0.014539	0.302428
chrII:60193-60697	0.02613	0.309835
chrIV:579478-580017	0.04573	0.254897
chrXVI:377995-378389	0.022504	0.485566
chrV:306325-306791	0.009784	0.187034
chrXI:618374-618742	0.006763	0.074175
chrXII:898157-898645	0.021837	0.448934
chrII:606280-606668	0.007012	0.330073
chrXIV:443826-444171	0.018975	0.539519
chrV:423590-423951	0.018503	0.563769
chrXV:92440-92830	0.018697	0.513113
chrXVI:406646-407067	0.005447	0.423149
chrXV:778859-779386	0.016923	0.555694
chrV:362732-363092	0.077487	1.62235
chrIV:217602-218007	0.057982	0.90065
chrXIV:331325-331837	0.032076	0.444941
chrVII:534473-534785	0.012124	0.20494
chrII:414753-415259	0.021441	0.419948
chrXI:158615-158966	0.023647	0.699115
chrXI:551680-552002	0.011246	0.387336
chrVII:787786-788178	0.032283	0.686388
chrXII:819330-819777	0.017946	0.447626
chrXV:900767-901193	0.008901	0.232627
chrXIII:551951-552495	0.015578	0.440971
chrXII:795912-796335	0.025617	0.402578
chrXII:1028868-1029252	0.007752	0.244359
chrIV:1401800-1402184	0.03255	0.612107
chrXIII:550801-551203	0.00543	0.227945
chrIX:231957-232366	0.029414	0.534676
chrXIII:753742-754219	0.019091	0.274226
chrIV:1355236-1355550	0.013174	0.653509
chrVI:223440-223771	0.027823	0.566649
chrVI:221267-221414	0.013516	0.389102
chrXIII:651160-651623	0.033347	0.584933
chrX:73796-74204	0.155063	0.974352
chrVIII:104405-104803	0.030345	0.616732
chrXIII:123742-124157	0.006596	0.164423
chrXV:678379-678790	0.020036	0.454108
chrXVI:911276-911352	0.04044	0.928587
chrX:608306-608581	0.006543	0.416584
chrXVI:404956-405457	0.241804	1.03738
chrXII:855877-856434	0.012967	0.024288
chrXIV:64018-64450	0.146055	0.964846
chrIV:340810-341219	0.011359	0.320571
chrVII:148598-148966	0.006368	0.210186
chrIX:155222-155310	0.125737	0.780022
chrXIV:414911-415913	0.119308	0.703621
chrVIII:107831-107894	0.085841	0.97831
chrXI:625901-625976	0.179685	0.70653
chrVI:64599-64920	1.05325	1.44699
chrVIII:138240-138408	0.149614	0.889451
chrIV:569633-569723	0.082434	0.665755
chrII:47058-47146	0.631226	0.898616
chrXV:240947-241025	0.036045	0.895571
chrV:131776-131899	0.058377	0.758342
chrXII:766181-766249	0.029729	0.093232
chrXII:766073-766129	0.012033	0.05734
chrIII:111557-111633	0.258139	0.804811
chrVII:383485-383565	0.206914	0.787391
chrXIII:652775-652847	0.210984	0.502027
chrXIII:537448-537564	0.127527	0.339852
chrIV:314044-314336	0.201781	0.617709
chrII:602103-602216	0.118734	0.757938
chrXV:242441-242504	0.675497	1.21479
chrXII:766073-766249	0.155063	0.306885
chrVIII:262354-262440	0.875264	0.508792
chrV:548552-548644	0.931677	0.818803

## Sheet: fig1_F
intron_coords	position	no_pladb_reactivity	pladb_reactivity
chrVII:555830-556307	0	0	0
chrVII:555830-556307	1	0	0
chrVII:555830-556307	2	0	0.217
chrVII:555830-556307	3	0	0
chrVII:555830-556307	4	0	0
chrVII:555830-556307	5	0	0
chrVII:555830-556307	6	0	0
chrVII:555830-556307	7	0	0
chrVII:555830-556307	8	0	0
chrVII:555830-556307	9	0	0
chrVII:555830-556307	10	0	0.533
chrVII:555830-556307	11	0	0
chrVII:555830-556307	12	0	0
chrVII:555830-556307	13	0	0.512
chrVII:555830-556307	14	0	0
chrVII:555830-556307	15	0.333	0.47
chrVII:555830-556307	16	0	0.617
chrVII:555830-556307	17	0	0
chrVII:555830-556307	18	0.167	0.884
chrVII:555830-556307	19	1	0.779
chrVII:555830-556307	20	0	0
chrVII:555830-556307	21	0	0.54
chrVII:555830-556307	22	0.333	0.687
chrVII:555830-556307	23	1	0.54
chrVII:555830-556307	24	0	0
chrVII:555830-556307	25	0.333	0.73
chrVII:555830-556307	26	0	0
chrVII:555830-556307	27	1	0.996
chrVII:555830-556307	28	0	0
chrVII:555830-556307	29	0.667	0.947
chrVII:555830-556307	30	0	0.302
chrVII:555830-556307	31	1	0.737
chrVII:555830-556307	32	0.667	0.491
chrVII:555830-556307	33	0	0.561
chrVII:555830-556307	34	0.333	0.526
chrVII:555830-556307	35	0	0
chrVII:555830-556307	36	0	0
chrVII:555830-556307	37	0.333	0.491
chrVII:555830-556307	38	0	0
chrVII:555830-556307	39	0	0
chrVII:555830-556307	40	0	0
chrVII:555830-556307	41	0.333	0.779
chrVII:555830-556307	42	0	0.779
chrVII:555830-556307	43	0	0
chrVII:555830-556307	44	0	0
chrVII:555830-556307	45	0	0
chrVII:555830-556307	46	0	0.519
chrVII:555830-556307	47	0	0.323
chrVII:555830-556307	48	0	0
chrVII:555830-556307	49	0	0
chrVII:555830-556307	50	0	0.295
chrVII:555830-556307	51	0	0.217
chrVII:555830-556307	52	0	0.47
chrVII:555830-556307	53	0	0.589
chrVII:555830-556307	54	0	0
chrVII:555830-556307	55	0	0.526
chrVII:555830-556307	56	0	0.217
chrVII:555830-556307	57	1	0.758
chrVII:555830-556307	58	0.667	0.512
chrVII:555830-556307	59	0	0.687
chrVII:555830-556307	60	0	0.54
chrVII:555830-556307	61	0	0
chrVII:555830-556307	62	0	0
chrVII:555830-556307	63	0	0
chrVII:555830-556307	64	0	0
chrVII:555830-556307	65	0.667	0.856
chrVII:555830-556307	66	0.333	0.596
chrVII:555830-556307	67	0.167	0.737
chrVII:555830-556307	68	0.667	0.463
chrVII:555830-556307	69	0	0
chrVII:555830-556307	70	0.167	1
chrVII:555830-556307	71	0	0.554
chrVII:555830-556307	72	0	0.835
chrVII:555830-556307	73	0.333	0.568
chrVII:555830-556307	74	0	0
chrVII:555830-556307	75	0	0
chrVII:555830-556307	76	0.667	0.372
chrVII:555830-556307	77	0.667	0.47
chrVII:555830-556307	78	0.333	0.428
chrVII:555830-556307	79	0	0
chrVII:555830-556307	80	0.333	0.73
chrVII:555830-556307	81	0	0
chrVII:555830-556307	82	0.5	1
chrVII:555830-556307	83	0	0.709
chrVII:555830-556307	84	0.667	1
chrVII:555830-556307	85	1	0.617
chrVII:555830-556307	86	0.833	0.673
chrVII:555830-556307	87	0	0
chrVII:555830-556307	88	0	0
chrVII:555830-556307	89	0.029	0.011
chrVII:555830-556307	90	0.025	0.011
chrVII:555830-556307	91	0	0
chrVII:555830-556307	92	0.017	0.018
chrVII:555830-556307	93	0	0
chrVII:555830-556307	94	0.012	0.014
chrVII:555830-556307	95	0.017	0.012
chrVII:555830-556307	96	0	0
chrVII:555830-556307	97	0.012	0.012
chrVII:555830-556307	98	0.012	0.013
chrVII:555830-556307	99	0	0
chrVII:555830-556307	100	0	0
chrVII:555830-556307	101	0	0
chrVII:555830-556307	102	0	0
chrVII:555830-556307	103	0.025	0.013
chrVII:555830-556307	104	0.029	0.017
chrVII:555830-556307	105	0.025	0.026
chrVII:555830-556307	106	0	0
chrVII:555830-556307	107	0	0
chrVII:555830-556307	108	0.079	0.034
chrVII:555830-556307	109	0	0
chrVII:555830-556307	110	0	0
chrVII:555830-556307	111	0	0
chrVII:555830-556307	112	0	0
chrVII:555830-556307	113	0.012	0.02
chrVII:555830-556307	114	0.017	0.011
chrVII:555830-556307	115	0.012	0.026
chrVII:555830-556307	116	0.033	0.016
chrVII:555830-556307	117	0.149	0.071
chrVII:555830-556307	118	0.012	0.02
chrVII:555830-556307	119	0.041	0.015
chrVII:555830-556307	120	0	0
chrVII:555830-556307	121	0	0
chrVII:555830-556307	122	0	0
chrVII:555830-556307	123	0	0
chrVII:555830-556307	124	0	0
chrVII:555830-556307	125	0.029	0.03
chrVII:555830-556307	126	0	0
chrVII:555830-556307	127	0	0
chrVII:555830-556307	128	0.058	0.035
chrVII:555830-556307	129	0	0
chrVII:555830-556307	130	0	0
chrVII:555830-556307	131	0.041	0.036
chrVII:555830-556307	132	0	0
chrVII:555830-556307	133	0	0
chrVII:555830-556307	134	0.066	0.041
chrVII:555830-556307	135	0	0
chrVII:555830-556307	136	0	0
chrVII:555830-556307	137	0.054	0.067
chrVII:555830-556307	138	0.054	0.078
chrVII:555830-556307	139	0	0
chrVII:555830-556307	140	0	0
chrVII:555830-556307	141	0	0
chrVII:555830-556307	142	0.314	0.292
chrVII:555830-556307	143	0.653	0.571
chrVII:555830-556307	144	0.893	0.681
chrVII:555830-556307	145	0	0
chrVII:555830-556307	146	0.587	0.638
chrVII:555830-556307	147	0.951	0.809
chrVII:555830-556307	148	0	0
chrVII:555830-556307	149	1	1
chrVII:555830-556307	150	1	1
chrVII:555830-556307	151	0.905	0.873
chrVII:555830-556307	152	0.98	1
chrVII:555830-556307	153	1	0.809
chrVII:555830-556307	154	0.657	0.523
chrVII:555830-556307	155	0.599	0.962
chrVII:555830-556307	156	0.376	0.341
chrVII:555830-556307	157	0.285	0.226
chrVII:555830-556307	158	0.248	0.198
chrVII:555830-556307	159	0.169	0.135
chrVII:555830-556307	160	0.128	0.098
chrVII:555830-556307	161	0.079	0.061
chrVII:555830-556307	162	0.095	0.04
chrVII:555830-556307	163	0.033	0.025
chrVII:555830-556307	164	0.05	0.02
chrVII:555830-556307	165	0.021	0.016
chrVII:555830-556307	166	0.029	0.016
chrVII:555830-556307	167	0.041	0.022
chrVII:555830-556307	168	0.021	0.015
chrVII:555830-556307	169	0.045	0.029
chrVII:555830-556307	170	0.014	0.013
chrVII:555830-556307	171	0.033	0.026
chrVII:555830-556307	172	0.037	0.023
chrVII:555830-556307	173	0.05	0.042
chrVII:555830-556307	174	0.049	0.06
chrVII:555830-556307	175	0.134	0.088
chrVII:555830-556307	176	0.128	0.168
chrVII:555830-556307	177	0.186	0.264
chrVII:555830-556307	178	0.235	0.337
chrVII:555830-556307	179	0.328	0.434
chrVII:555830-556307	180	0.512	0.558
chrVII:555830-556307	181	0.91	0.984
chrVII:555830-556307	182	0	0
chrVII:555830-556307	183	0.991	0.925
chrVII:555830-556307	184	1	1
chrVII:555830-556307	185	0.52	0.711
chrVII:555830-556307	186	1	1
chrVII:555830-556307	187	0.386	0.635
chrVII:555830-556307	188	0	0
chrVII:555830-556307	189	1	1
chrVII:555830-556307	190	0	0
chrVII:555830-556307	191	0	0
chrVII:555830-556307	192	0	0
chrVII:555830-556307	193	0	0
chrVII:555830-556307	194	0	0
chrVII:555830-556307	195	0.239	0.327
chrVII:555830-556307	196	0.052	0.114
chrVII:555830-556307	197	0	0
chrVII:555830-556307	198	0.083	0.098
chrVII:555830-556307	199	0	0
chrVII:555830-556307	200	0	0
chrVII:555830-556307	201	0.023	0.082
chrVII:555830-556307	202	0.008	0.035
chrVII:555830-556307	203	0.037	0.031
chrVII:555830-556307	204	0	0
chrVII:555830-556307	205	0.003	0.017
chrVII:555830-556307	206	0.004	0.028
chrVII:555830-556307	207	0.014	0.018
chrVII:555830-556307	208	0	0
chrVII:555830-556307	209	0	0
chrVII:555830-556307	210	0.01	0.013
chrVII:555830-556307	211	0.012	0.01
chrVII:555830-556307	212	0	0
chrVII:555830-556307	213	0.017	0.007
chrVII:555830-556307	214	0	0
chrVII:555830-556307	215	0	0
chrVII:555830-556307	216	0	0
chrVII:555830-556307	217	0.006	0.004
chrVII:555830-556307	218	0	0
chrVII:555830-556307	219	0.019	0.01
chrVII:555830-556307	220	0.021	0.006
chrVII:555830-556307	221	0	0
chrVII:555830-556307	222	0.01	0.005
chrVII:555830-556307	223	0	0
chrVII:555830-556307	224	0	0
chrVII:555830-556307	225	0	0
chrVII:555830-556307	226	0.003	0.011
chrVII:555830-556307	227	0	0
chrVII:555830-556307	228	0.01	0.004
chrVII:555830-556307	229	0.008	0.004
chrVII:555830-556307	230	0.012	0.005
chrVII:555830-556307	231	0	0
chrVII:555830-556307	232	0.008	0.004
chrVII:555830-556307	233	0.003	0.008
chrVII:555830-556307	234	0.023	0.011
chrVII:555830-556307	235	0.012	0.008
chrVII:555830-556307	236	0	0
chrVII:555830-556307	237	0.008	0.007
chrVII:555830-556307	238	0	0
chrVII:555830-556307	239	0	0
chrVII:555830-556307	240	0	0
chrVII:555830-556307	241	0	0
chrVII:555830-556307	242	0	0
chrVII:555830-556307	243	0.004	0.008
chrVII:555830-556307	244	0.016	0.007
chrVII:555830-556307	245	0	0
chrVII:555830-556307	246	0.004	0.004
chrVII:555830-556307	247	0	0
chrVII:555830-556307	248	0	0
chrVII:555830-556307	249	0	0
chrVII:555830-556307	250	0	0
chrVII:555830-556307	251	0	0
chrVII:555830-556307	252	0	0
chrVII:555830-556307	253	0.008	0.008
chrVII:555830-556307	254	0	0
chrVII:555830-556307	255	0	0
chrVII:555830-556307	256	0	0
chrVII:555830-556307	257	0.004	0.009
chrVII:555830-556307	258	0	0
chrVII:555830-556307	259	0	0
chrVII:555830-556307	260	0.012	0.009
chrVII:555830-556307	261	0.016	0.01
chrVII:555830-556307	262	0.173	0.634
chrVII:555830-556307	263	0	0
chrVII:555830-556307	264	0.26	0.244
chrVII:555830-556307	265	0.952	0.556
chrVII:555830-556307	266	0.866	0.703
chrVII:555830-556307	267	0	0
chrVII:555830-556307	268	0	0
chrVII:555830-556307	269	0.693	0.399
chrVII:555830-556307	270	0.346	0.31
chrVII:555830-556307	271	0	0
chrVII:555830-556307	272	0	0
chrVII:555830-556307	273	0.087	0.233
chrVII:555830-556307	274	0	0
chrVII:555830-556307	275	0	0
chrVII:555830-556307	276	0	0
chrVII:555830-556307	277	1	0.502
chrVII:555830-556307	278	0	0
chrVII:555830-556307	279	1	0.62
chrVII:555830-556307	280	0.346	0.665
chrVII:555830-556307	281	0	0
chrVII:555830-556307	282	0	0.241
chrVII:555830-556307	283	0	0.447
chrVII:555830-556307	284	0.173	0.691
chrVII:555830-556307	285	0.433	0.634
chrVII:555830-556307	286	0	0
chrVII:555830-556307	287	0.346	0.579
chrVII:555830-556307	288	0	0
chrVII:555830-556307	289	0	0
chrVII:555830-556307	290	0	0
chrVII:555830-556307	291	0.173	0.617
chrVII:555830-556307	292	0.346	0.422
chrVII:555830-556307	293	0.173	0.356
chrVII:555830-556307	294	0.173	0.376
chrVII:555830-556307	295	0.346	0.456
chrVII:555830-556307	296	0.26	0.316
chrVII:555830-556307	297	0	0
chrVII:555830-556307	298	0	0
chrVII:555830-556307	299	0	0
chrVII:555830-556307	300	0	0.528
chrVII:555830-556307	301	0	0
chrVII:555830-556307	302	0	0
chrVII:555830-556307	303	0.173	0.333
chrVII:555830-556307	304	0.173	0.513
chrVII:555830-556307	305	0	0
chrVII:555830-556307	306	0.26	0.233
chrVII:555830-556307	307	0.346	0.393
chrVII:555830-556307	308	0	0
chrVII:555830-556307	309	0.519	0.706
chrVII:555830-556307	310	0	0
chrVII:555830-556307	311	0	0
chrVII:555830-556307	312	0.519	0.663
chrVII:555830-556307	313	0	0
chrVII:555830-556307	314	0	0.846
chrVII:555830-556307	315	0	0
chrVII:555830-556307	316	0.26	0.869
chrVII:555830-556307	317	0	0
chrVII:555830-556307	318	0.26	0.995
chrVII:555830-556307	319	0.519	0.663
chrVII:555830-556307	320	0	0
chrVII:555830-556307	321	0.26	1
chrVII:555830-556307	322	0.173	0.731
chrVII:555830-556307	323	0.26	0.628
chrVII:555830-556307	324	0.519	0.829
chrVII:555830-556307	325	0	0
chrVII:555830-556307	326	0	0
chrVII:555830-556307	327	0.346	0.706
chrVII:555830-556307	328	0	0
chrVII:555830-556307	329	0	0
chrVII:555830-556307	330	0.346	0.671
chrVII:555830-556307	331	0.087	0.565
chrVII:555830-556307	332	0	0
chrVII:555830-556307	333	0	0
chrVII:555830-556307	334	0	0
chrVII:555830-556307	335	0	0.903
chrVII:555830-556307	336	0.779	1
chrVII:555830-556307	337	0.173	0.275
chrVII:555830-556307	338	0	0
chrVII:555830-556307	339	0	0
chrVII:555830-556307	340	0	0
chrVII:555830-556307	341	0	0
chrVII:555830-556307	342	0.952	1
chrVII:555830-556307	343	0	0
chrVII:555830-556307	344	1	0.663
chrVII:555830-556307	345	0	0
chrVII:555830-556307	346	0	0
chrVII:555830-556307	347	0	0
chrVII:555830-556307	348	0.26	0.809
chrVII:555830-556307	349	0	0
chrVII:555830-556307	350	0	0
chrVII:555830-556307	351	0	0
chrVII:555830-556307	352	0	0
chrVII:555830-556307	353	0	0
chrVII:555830-556307	354	0	0
chrVII:555830-556307	355	0.519	0.817
chrVII:555830-556307	356	0.204	0.667
chrVII:555830-556307	357	0.407	0.474
chrVII:555830-556307	358	0	0
chrVII:555830-556307	359	0	0
chrVII:555830-556307	360	0.102	0.244
chrVII:555830-556307	361	0.204	0.474
chrVII:555830-556307	362	0	0
chrVII:555830-556307	363	0.351	0.456
chrVII:555830-556307	364	0.234	0.316
chrVII:555830-556307	365	0	0
chrVII:555830-556307	366	0.234	0.681
chrVII:555830-556307	367	0.585	0.631
chrVII:555830-556307	368	0	0
chrVII:555830-556307	369	0	0
chrVII:555830-556307	370	0	0
chrVII:555830-556307	371	0	0
chrVII:555830-556307	372	0	0
chrVII:555830-556307	373	0.468	0.94
chrVII:555830-556307	374	0	0
chrVII:555830-556307	375	0	0
chrVII:555830-556307	376	0	0
chrVII:555830-556307	377	0	0
chrVII:555830-556307	378	0	0
chrVII:555830-556307	379	0	0
chrVII:555830-556307	380	0	0
chrVII:555830-556307	381	0	0.308
chrVII:555830-556307	382	1	0.909
chrVII:555830-556307	383	0	0.962
chrVII:555830-556307	384	0.936	0.673
chrVII:555830-556307	385	0	0.62
chrVII:555830-556307	386	0	0
chrVII:555830-556307	387	0.234	0.94
chrVII:555830-556307	388	0	0
chrVII:555830-556307	389	0.468	0.757
chrVII:555830-556307	390	0	0
chrVII:555830-556307	391	0	0
chrVII:555830-556307	392	0	0
chrVII:555830-556307	393	0.702	1
chrVII:555830-556307	394	0.702	1
chrVII:555830-556307	395	0	0
chrVII:555830-556307	396	0	0
chrVII:555830-556307	397	0	0
chrVII:555830-556307	398	0	0
chrVII:555830-556307	399	0	0
chrVII:555830-556307	400	0	0
chrVII:555830-556307	401	0.468	0.825
chrVII:555830-556307	402	0	0
chrVII:555830-556307	403	0	0
chrVII:555830-556307	404	0.234	0.734
chrVII:555830-556307	405	0.819	0.331
chrVII:555830-556307	406	0.702	0.441
chrVII:555830-556307	407	0	0.593
chrVII:555830-556307	408	0	0
chrVII:555830-556307	409	0	0
chrVII:555830-556307	410	1	0.879
chrVII:555830-556307	411	0	0
chrVII:555830-556307	412	0	0
chrVII:555830-556307	413	0	0
chrVII:555830-556307	414	0	0
chrVII:555830-556307	415	0	0.228
chrVII:555830-556307	416	0	0
chrVII:555830-556307	417	0	0.236
chrVII:555830-556307	418	0.468	0.867
chrVII:555830-556307	419	0	0
chrVII:555830-556307	420	0	0
chrVII:555830-556307	421	0	0
chrVII:555830-556307	422	0	0
chrVII:555830-556307	423	0	0
chrVII:555830-556307	424	0.468	1
chrVII:555830-556307	425	0	0.3
chrVII:555830-556307	426	0.234	0.19
chrVII:555830-556307	427	0	0.217
chrVII:555830-556307	428	0.819	0.616
chrVII:555830-556307	429	0.585	0.574
chrVII:555830-556307	430	0.702	0.635
chrVII:555830-556307	431	0.468	0.449
chrVII:555830-556307	432	0	0
chrVII:555830-556307	433	0	0
chrVII:555830-556307	434	0	0
chrVII:555830-556307	435	0	0
chrVII:555830-556307	436	0	0
chrVII:555830-556307	437	0	0
chrVII:555830-556307	438	1	0.3
chrVII:555830-556307	439	0	0
chrVII:555830-556307	440	0	0
chrVII:555830-556307	441	0	0
chrVII:555830-556307	442	0	0
chrVII:555830-556307	443	0.468	0.654
chrVII:555830-556307	444	0.585	0.475
chrVII:555830-556307	445	0	0
chrVII:555830-556307	446	0	0.445
chrVII:555830-556307	447	0.234	0.217
chrVII:555830-556307	448	0.702	0.247
chrVII:555830-556307	449	0.234	0.148
chrVII:555830-556307	450	0	0.148
chrVII:555830-556307	451	0.936	0.894
chrVII:555830-556307	452	0	0
chrVII:555830-556307	453	0	0
chrVII:555830-556307	454	0	0
chrVII:555830-556307	455	0	0
chrVII:555830-556307	456	0	0
chrVII:555830-556307	457	0	0
chrVII:555830-556307	458	0	0
chrVII:555830-556307	459	0.702	0.875
chrVII:555830-556307	460	0	0
chrVII:555830-556307	461	0	0
chrVII:555830-556307	462	0.468	0.472
chrVII:555830-556307	463	0	0
chrVII:555830-556307	464	0	0
chrVII:555830-556307	465	0	0
chrVII:555830-556307	466	0	0
chrVII:555830-556307	467	0	0
chrVII:555830-556307	468	0	0
chrVII:555830-556307	469	0	0
chrVII:555830-556307	470	0	0
chrVII:555830-556307	471	0.585	0.339
chrVII:555830-556307	472	0	0.369
chrVII:555830-556307	473	0.234	0.289
chrVII:555830-556307	474	0	0
chrVII:555830-556307	475	0.117	0.148
chrVII:555830-556307	476	0	0
chrVII:311015-311526	0	0	0
chrVII:311015-311526	1	0	0
chrVII:311015-311526	2	0.235	0.246
chrVII:311015-311526	3	0	0
chrVII:311015-311526	4	0	0
chrVII:311015-311526	5	0	0
chrVII:311015-311526	6	0.384	0.552
chrVII:311015-311526	7	0	0
chrVII:311015-311526	8	0	0
chrVII:311015-311526	9	0	0
chrVII:311015-311526	10	0.235	0.526
chrVII:311015-311526	11	0.117	0.243
chrVII:311015-311526	12	0.342	0.47
chrVII:311015-311526	13	0	0
chrVII:311015-311526	14	0	0
chrVII:311015-311526	15	0	0
chrVII:311015-311526	16	0	0
chrVII:311015-311526	17	0	0
chrVII:311015-311526	18	0.085	0.236
chrVII:311015-311526	19	0.245	0.307
chrVII:311015-311526	20	0	0
chrVII:311015-311526	21	0.309	0.482
chrVII:311015-311526	22	0	0
chrVII:311015-311526	23	0	0
chrVII:311015-311526	24	0	0
chrVII:311015-311526	25	0.096	0.094
chrVII:311015-311526	26	0.053	0.09
chrVII:311015-311526	27	0	0
chrVII:311015-311526	28	0	0
chrVII:311015-311526	29	0.309	0.212
chrVII:311015-311526	30	0.213	0.183
chrVII:311015-311526	31	0.918	0.77
chrVII:311015-311526	32	0	0
chrVII:311015-311526	33	0.139	0.169
chrVII:311015-311526	34	0.064	0.118
chrVII:311015-311526	35	0.053	0.301
chrVII:311015-311526	36	0.128	0.305
chrVII:311015-311526	37	0.715	0.772
chrVII:311015-311526	38	0.555	0.634
chrVII:311015-311526	39	0	0
chrVII:311015-311526	40	0.363	0.553
chrVII:311015-311526	41	0.224	0.534
chrVII:311015-311526	42	0	0
chrVII:311015-311526	43	0	0
chrVII:311015-311526	44	0	0
chrVII:311015-311526	45	0	0
chrVII:311015-311526	46	0.075	0.09
chrVII:311015-311526	47	1	1
chrVII:311015-311526	48	0	0
chrVII:311015-311526	49	0	0
chrVII:311015-311526	50	0	0
chrVII:311015-311526	51	0	0
chrVII:311015-311526	52	0	0
chrVII:311015-311526	53	0	0
chrVII:311015-311526	54	0	0
chrVII:311015-311526	55	0	0
chrVII:311015-311526	56	0	0
chrVII:311015-311526	57	0.491	0.841
chrVII:311015-311526	58	0	0
chrVII:311015-311526	59	0	0
chrVII:311015-311526	60	0	0
chrVII:311015-311526	61	0	0
chrVII:311015-311526	62	0	0
chrVII:311015-311526	63	0	0
chrVII:311015-311526	64	0	0
chrVII:311015-311526	65	0	0
chrVII:311015-311526	66	0.117	0.092
chrVII:311015-311526	67	0.715	0.963
chrVII:311015-311526	68	0.662	0.859
chrVII:311015-311526	69	1	1
chrVII:311015-311526	70	0.149	0.265
chrVII:311015-311526	71	0.245	0.286
chrVII:311015-311526	72	0.374	0.386
chrVII:311015-311526	73	0	0
chrVII:311015-311526	74	0.171	0.176
chrVII:311015-311526	75	0	0
chrVII:311015-311526	76	0	0
chrVII:311015-311526	77	0	0
chrVII:311015-311526	78	0.085	0.156
chrVII:311015-311526	79	0	0
chrVII:311015-311526	80	0	0
chrVII:311015-311526	81	0	0
chrVII:311015-311526	82	0	0
chrVII:311015-311526	83	0	0
chrVII:311015-311526	84	0	0
chrVII:311015-311526	85	0.171	0.189
chrVII:311015-311526	86	0	0
chrVII:311015-311526	87	0.117	0.098
chrVII:311015-311526	88	0	0
chrVII:311015-311526	89	0.053	0.09
chrVII:311015-311526	90	0.171	0.133
chrVII:311015-311526	91	0	0
chrVII:311015-311526	92	0	0
chrVII:311015-311526	93	0	0
chrVII:311015-311526	94	0	0
chrVII:311015-311526	95	0.256	0.264
chrVII:311015-311526	96	0.63	1
chrVII:311015-311526	97	0.149	0.248
chrVII:311015-311526	98	0	0
chrVII:311015-311526	99	0	0
chrVII:311015-311526	100	0.107	0.157
chrVII:311015-311526	101	0	0
chrVII:311015-311526	102	0.085	0.222
chrVII:311015-311526	103	0.245	0.272
chrVII:311015-311526	104	0	0
chrVII:311015-311526	105	0	0
chrVII:311015-311526	106	0	0
chrVII:311015-311526	107	0.181	0.185
chrVII:311015-311526	108	0.085	0.179
chrVII:311015-311526	109	0.267	0.223
chrVII:311015-311526	110	0	0
chrVII:311015-311526	111	0.768	0.764
chrVII:311015-311526	112	1	0.921
chrVII:311015-311526	113	0	0
chrVII:311015-311526	114	0.053	0.128
chrVII:311015-311526	115	0	0
chrVII:311015-311526	116	0.096	0.281
chrVII:311015-311526	117	0.34	0.604
chrVII:311015-311526	118	0	0
chrVII:311015-311526	119	0	0
chrVII:311015-311526	120	0	0
chrVII:311015-311526	121	0	0
chrVII:311015-311526	122	0.101	0.214
chrVII:311015-311526	123	0.077	0.367
chrVII:311015-311526	124	0	0
chrVII:311015-311526	125	0.31	0.501
chrVII:311015-311526	126	0.542	0.849
chrVII:311015-311526	127	0.399	0.696
chrVII:311015-311526	128	0.304	0.661
chrVII:311015-311526	129	0.429	0.618
chrVII:311015-311526	130	0	0
chrVII:311015-311526	131	0.638	0.815
chrVII:311015-311526	132	0	0
chrVII:311015-311526	133	0	0
chrVII:311015-311526	134	0	0
chrVII:311015-311526	135	0.06	0.119
chrVII:311015-311526	136	0	0
chrVII:311015-311526	137	0	0
chrVII:311015-311526	138	0	0
chrVII:311015-311526	139	0	0
chrVII:311015-311526	140	0	0
chrVII:311015-311526	141	0	0
chrVII:311015-311526	142	0	0
chrVII:311015-311526	143	0	0
chrVII:311015-311526	144	0	0
chrVII:311015-311526	145	0	0
chrVII:311015-311526	146	0	0
chrVII:311015-311526	147	0.364	0.489
chrVII:311015-311526	148	0	0
chrVII:311015-311526	149	0	0
chrVII:311015-311526	150	0	0
chrVII:311015-311526	151	0.056	0.091
chrVII:311015-311526	152	0	0
chrVII:311015-311526	153	0.185	0.23
chrVII:311015-311526	154	0.828	0.724
chrVII:311015-311526	155	0.745	0.881
chrVII:311015-311526	156	0	0
chrVII:311015-311526	157	0	0
chrVII:311015-311526	158	0	0
chrVII:311015-311526	159	0	0
chrVII:311015-311526	160	0	0
chrVII:311015-311526	161	0.375	0.444
chrVII:311015-311526	162	0	0
chrVII:311015-311526	163	0	0
chrVII:311015-311526	164	0.781	0.888
chrVII:311015-311526	165	0.06	0.105
chrVII:311015-311526	166	0.056	0.091
chrVII:311015-311526	167	0.358	0.491
chrVII:311015-311526	168	0	0
chrVII:311015-311526	169	0.066	0.114
chrVII:311015-311526	170	0	0
chrVII:311015-311526	171	0.056	0.106
chrVII:311015-311526	172	0.727	0.786
chrVII:311015-311526	173	1	1
chrVII:311015-311526	174	0	0
chrVII:311015-311526	175	0	0
chrVII:311015-311526	176	0	0
chrVII:311015-311526	177	0	0
chrVII:311015-311526	178	0	0
chrVII:311015-311526	179	0.155	0.185
chrVII:311015-311526	180	0	0
chrVII:311015-311526	181	0.107	0.125
chrVII:311015-311526	182	0.256	0.291
chrVII:311015-311526	183	0	0
chrVII:311015-311526	184	0	0
chrVII:311015-311526	185	1	1
chrVII:311015-311526	186	0	0
chrVII:311015-311526	187	0	0
chrVII:311015-311526	188	0.232	0.274
chrVII:311015-311526	189	0	0
chrVII:311015-311526	190	0	0
chrVII:311015-311526	191	0	0
chrVII:311015-311526	192	0	0
chrVII:311015-311526	193	0.221	0.305
chrVII:311015-311526	194	0	0
chrVII:311015-311526	195	0	0
chrVII:311015-311526	196	0	0
chrVII:311015-311526	197	0.948	0.797
chrVII:311015-311526	198	0.799	0.747
chrVII:311015-311526	199	0	0
chrVII:311015-311526	200	1	1
chrVII:311015-311526	201	0	0
chrVII:311015-311526	202	0.215	0.233
chrVII:311015-311526	203	0	0
chrVII:311015-311526	204	0.131	0.253
chrVII:311015-311526	205	0	0
chrVII:311015-311526	206	0.173	0.186
chrVII:311015-311526	207	0	0
chrVII:311015-311526	208	0	0
chrVII:311015-311526	209	0.322	0.282
chrVII:311015-311526	210	0.614	0.716
chrVII:311015-311526	211	0.638	0.697
chrVII:311015-311526	212	0	0
chrVII:311015-311526	213	0	0
chrVII:311015-311526	214	0	0
chrVII:311015-311526	215	0.274	0.252
chrVII:311015-311526	216	0.072	0.148
chrVII:311015-311526	217	0	0
chrVII:311015-311526	218	0.292	0.425
chrVII:311015-311526	219	0	0
chrVII:311015-311526	220	0	0
chrVII:311015-311526	221	0.775	0.847
chrVII:311015-311526	222	0.477	0.491
chrVII:311015-311526	223	0.93	0.835
chrVII:311015-311526	224	0	0
chrVII:311015-311526	225	0.089	0.101
chrVII:311015-311526	226	0	0
chrVII:311015-311526	227	0.131	0.091
chrVII:311015-311526	228	0.167	0.157
chrVII:311015-311526	229	0.256	0.166
chrVII:311015-311526	230	0.518	0.469
chrVII:311015-311526	231	0.154	0.165
chrVII:311015-311526	232	0	0
chrVII:311015-311526	233	0	0
chrVII:311015-311526	234	0.181	0.16
chrVII:311015-311526	235	0	0
chrVII:311015-311526	236	0.12	0.219
chrVII:311015-311526	237	0.401	0.223
chrVII:311015-311526	238	0.555	0.471
chrVII:311015-311526	239	0.154	0.126
chrVII:311015-311526	240	0.181	0.144
chrVII:311015-311526	241	0.127	0.154
chrVII:311015-311526	242	0	0
chrVII:311015-311526	243	0.254	0.191
chrVII:311015-311526	244	0.1	0.138
chrVII:311015-311526	245	0.361	0.361
chrVII:311015-311526	246	0	0
chrVII:311015-311526	247	0	0
chrVII:311015-311526	248	0	0
chrVII:311015-311526	249	0	0
chrVII:311015-311526	250	0	0
chrVII:311015-311526	251	0.161	0.135
chrVII:311015-311526	252	0.555	0.444
chrVII:311015-311526	253	0	0
chrVII:311015-311526	254	0.268	0.199
chrVII:311015-311526	255	0	0
chrVII:311015-311526	256	0.094	0.088
chrVII:311015-311526	257	0.408	0.592
chrVII:311015-311526	258	0	0
chrVII:311015-311526	259	0	0
chrVII:311015-311526	260	0	0
chrVII:311015-311526	261	0	0
chrVII:311015-311526	262	0	0
chrVII:311015-311526	263	0.248	0.235
chrVII:311015-311526	264	0.575	0.612
chrVII:311015-311526	265	0	0
chrVII:311015-311526	266	0.776	0.823
chrVII:311015-311526	267	0.93	1
chrVII:311015-311526	268	0	0
chrVII:311015-311526	269	0	0
chrVII:311015-311526	270	0.047	0.069
chrVII:311015-311526	271	0	0
chrVII:311015-311526	272	0.047	0.09
chrVII:311015-311526	273	0.08	0.085
chrVII:311015-311526	274	0	0
chrVII:311015-311526	275	0	0
chrVII:311015-311526	276	0	0
chrVII:311015-311526	277	1	0.946
chrVII:311015-311526	278	0	0
chrVII:311015-311526	279	0	0
chrVII:311015-311526	280	1	1
chrVII:311015-311526	281	0	0
chrVII:311015-311526	282	0.134	0.105
chrVII:311015-311526	283	0.074	0.068
chrVII:311015-311526	284	0.047	0.068
chrVII:311015-311526	285	0.074	0.089
chrVII:311015-311526	286	0	0
chrVII:311015-311526	287	0	0
chrVII:311015-311526	288	0.207	0.141
chrVII:311015-311526	289	0	0
chrVII:311015-311526	290	0.094	0.098
chrVII:311015-311526	291	0	0
chrVII:311015-311526	292	0	0
chrVII:311015-311526	293	0.241	0.228
chrVII:311015-311526	294	0.529	0.525
chrVII:311015-311526	295	0	0
chrVII:311015-311526	296	1	1
chrVII:311015-311526	297	0.368	0.374
chrVII:311015-311526	298	0.154	0.209
chrVII:311015-311526	299	0.723	0.488
chrVII:311015-311526	300	0	0
chrVII:311015-311526	301	0	0
chrVII:311015-311526	302	0.207	0.182
chrVII:311015-311526	303	0.201	0.241
chrVII:311015-311526	304	0	0
chrVII:311015-311526	305	0.301	0.252
chrVII:311015-311526	306	0.341	0.353
chrVII:311015-311526	307	0	0
chrVII:311015-311526	308	0	0
chrVII:311015-311526	309	0	0
chrVII:311015-311526	310	0.074	0.071
chrVII:311015-311526	311	0	0
chrVII:311015-311526	312	0.181	0.145
chrVII:311015-311526	313	0.134	0.113
chrVII:311015-311526	314	0	0
chrVII:311015-311526	315	0.094	0.108
chrVII:311015-311526	316	0.154	0.167
chrVII:311015-311526	317	0	0
chrVII:311015-311526	318	0	0
chrVII:311015-311526	319	0	0
chrVII:311015-311526	320	0	0
chrVII:311015-311526	321	0.281	0.136
chrVII:311015-311526	322	0.147	0.099
chrVII:311015-311526	323	0	0
chrVII:311015-311526	324	0	0
chrVII:311015-311526	325	0.047	0.068
chrVII:311015-311526	326	0	0
chrVII:311015-311526	327	0.228	0.191
chrVII:311015-311526	328	0	0
chrVII:311015-311526	329	0.218	0.25
chrVII:311015-311526	330	0.188	0.125
chrVII:311015-311526	331	0.63	0.684
chrVII:311015-311526	332	1	1
chrVII:311015-311526	333	0	0
chrVII:311015-311526	334	0	0
chrVII:311015-311526	335	0	0
chrVII:311015-311526	336	1	0.908
chrVII:311015-311526	337	0.977	0.995
chrVII:311015-311526	338	0.2	0.156
chrVII:311015-311526	339	0	0
chrVII:311015-311526	340	0	0
chrVII:311015-311526	341	0	0
chrVII:311015-311526	342	0.044	0.091
chrVII:311015-311526	343	0.389	0.37
chrVII:311015-311526	344	0	0
chrVII:311015-311526	345	0	0
chrVII:311015-311526	346	0	0
chrVII:311015-311526	347	0.942	0.87
chrVII:311015-311526	348	0	0
chrVII:311015-311526	349	0.707	0.783
chrVII:311015-311526	350	0	0
chrVII:311015-311526	351	0	0
chrVII:311015-311526	352	0.294	0.39
chrVII:311015-311526	353	0	0
chrVII:311015-311526	354	0	0
chrVII:311015-311526	355	0	0
chrVII:311015-311526	356	0.171	0.216
chrVII:311015-311526	357	0.106	0.1
chrVII:311015-311526	358	0.165	0.21
chrVII:311015-311526	359	0	0
chrVII:311015-311526	360	0.924	1
chrVII:311015-311526	361	0.194	0.159
chrVII:311015-311526	362	0.059	0.094
chrVII:311015-311526	363	0	0
chrVII:311015-311526	364	0.159	0.306
chrVII:311015-311526	365	1	1
chrVII:311015-311526	366	0	0
chrVII:311015-311526	367	0	0
chrVII:311015-311526	368	0.118	0.144
chrVII:311015-311526	369	0	0
chrVII:311015-311526	370	0.359	0.493
chrVII:311015-311526	371	0	0
chrVII:311015-311526	372	0.044	0.091
chrVII:311015-311526	373	0	0
chrVII:311015-311526	374	0	0
chrVII:311015-311526	375	0	0
chrVII:311015-311526	376	0.094	0.159
chrVII:311015-311526	377	0	0
chrVII:311015-311526	378	0.618	0.733
chrVII:311015-311526	379	0.1	0.2
chrVII:311015-311526	380	0.135	0.193
chrVII:311015-311526	381	0.124	0.162
chrVII:311015-311526	382	0	0
chrVII:311015-311526	383	0	0
chrVII:311015-311526	384	0	0
chrVII:311015-311526	385	0	0
chrVII:311015-311526	386	0	0
chrVII:311015-311526	387	0	0
chrVII:311015-311526	388	0	0
chrVII:311015-311526	389	0.183	0.13
chrVII:311015-311526	390	0	0
chrVII:311015-311526	391	0.271	0.455
chrVII:311015-311526	392	0	0
chrVII:311015-311526	393	0.618	0.848
chrVII:311015-311526	394	0	0
chrVII:311015-311526	395	0.077	0.163
chrVII:311015-311526	396	0	0
chrVII:311015-311526	397	0.118	0.112
chrVII:311015-311526	398	0.094	0.122
chrVII:311015-311526	399	0.106	0.158
chrVII:311015-311526	400	0	0
chrVII:311015-311526	401	0	0
chrVII:311015-311526	402	0.78	0.808
chrVII:311015-311526	403	0	0
chrVII:311015-311526	404	0	0
chrVII:311015-311526	405	0.082	0.201
chrVII:311015-311526	406	0.158	0.193
chrVII:311015-311526	407	0.083	0.167
chrVII:311015-311526	408	0.121	0.186
chrVII:311015-311526	409	0.149	0.19
chrVII:311015-311526	410	0	0
chrVII:311015-311526	411	0.103	0.141
chrVII:311015-311526	412	0	0
chrVII:311015-311526	413	0	0
chrVII:311015-311526	414	0	0
chrVII:311015-311526	415	0.196	0.186
chrVII:311015-311526	416	0.149	0.158
chrVII:311015-311526	417	0.177	0.129
chrVII:311015-311526	418	0.69	0.862
chrVII:311015-311526	419	0.503	0.727
chrVII:311015-311526	420	0	0
chrVII:311015-311526	421	0	0
chrVII:311015-311526	422	0	0
chrVII:311015-311526	423	0	0
chrVII:311015-311526	424	0.168	0.133
chrVII:311015-311526	425	0	0
chrVII:311015-311526	426	0	0
chrVII:311015-311526	427	0	0
chrVII:311015-311526	428	0	0
chrVII:311015-311526	429	0	0
chrVII:311015-311526	430	0	0
chrVII:311015-311526	431	0	0
chrVII:311015-311526	432	0	0
chrVII:311015-311526	433	0.205	0.203
chrVII:311015-311526	434	0	0
chrVII:311015-311526	435	0.69	0.686
chrVII:311015-311526	436	0	0
chrVII:311015-311526	437	0.944	0.843
chrVII:311015-311526	438	0.357	0.495
chrVII:311015-311526	439	0.765	0.748
chrVII:311015-311526	440	0.816	0.639
chrVII:311015-311526	441	0	0
chrVII:311015-311526	442	0	0
chrVII:311015-311526	443	0	0
chrVII:311015-311526	444	0.944	0.644
chrVII:311015-311526	445	0.944	0.559
chrVII:311015-311526	446	0.638	0.583
chrVII:311015-311526	447	0	0
chrVII:311015-311526	448	0	0
chrVII:311015-311526	449	0	0
chrVII:311015-311526	450	0	0
chrVII:311015-311526	451	1	1
chrVII:311015-311526	452	0.421	0.407
chrVII:311015-311526	453	0.599	0.523
chrVII:311015-311526	454	0.383	0.472
chrVII:311015-311526	455	0.357	0.643
chrVII:311015-311526	456	0.179	0.294
chrVII:311015-311526	457	0	0
chrVII:311015-311526	458	0	0
chrVII:311015-311526	459	0	0
chrVII:311015-311526	460	0	0
chrVII:311015-311526	461	0	0
chrVII:311015-311526	462	0	0
chrVII:311015-311526	463	0.548	0.536
chrVII:311015-311526	464	0.485	0.543
chrVII:311015-311526	465	0	0
chrVII:311015-311526	466	0.587	0.487
chrVII:311015-311526	467	0.536	0.43
chrVII:311015-311526	468	0.332	0.452
chrVII:311015-311526	469	0	0
chrVII:311015-311526	470	0.944	0.577
chrVII:311015-311526	471	0	0
chrVII:311015-311526	472	0	0
chrVII:311015-311526	473	0	0
chrVII:311015-311526	474	0.37	0.359
chrVII:311015-311526	475	0.23	0.266
chrVII:311015-311526	476	0.191	0.143
chrVII:311015-311526	477	0.281	0.347
chrVII:311015-311526	478	0.293	0.309
chrVII:311015-311526	479	0	0
chrVII:311015-311526	480	0	0
chrVII:311015-311526	481	0	0
chrVII:311015-311526	482	0	0
chrVII:311015-311526	483	0.255	0.139
chrVII:311015-311526	484	0	0
chrVII:311015-311526	485	0	0
chrVII:311015-311526	486	0	0
chrVII:311015-311526	487	0.523	0.338
chrVII:311015-311526	488	0.179	0.276
chrVII:311015-311526	489	0	0
chrVII:311015-311526	490	0	0
chrVII:311015-311526	491	0.23	0.13
chrVII:311015-311526	492	0.153	0.128
chrVII:311015-311526	493	0.166	0.128
chrVII:311015-311526	494	0.191	0.128
chrVII:311015-311526	495	0	0
chrVII:311015-311526	496	1	0.695
chrVII:311015-311526	497	0	0
chrVII:311015-311526	498	0	0
chrVII:311015-311526	499	0	0
chrVII:311015-311526	500	0	0
chrVII:311015-311526	501	0	0
chrVII:311015-311526	502	0	0
chrVII:311015-311526	503	0	0
chrVII:311015-311526	504	0	0
chrVII:311015-311526	505	0	0
chrVII:311015-311526	506	0	0
chrVII:311015-311526	507	0.293	0.179
chrVII:311015-311526	508	0.217	0.221
chrVII:311015-311526	509	0.119	0.224
chrVII:311015-311526	510	0	0
chrIV:579478-580017	0	0	0
chrIV:579478-580017	1	0	0
chrIV:579478-580017	2	0.246	0.308
chrIV:579478-580017	3	0	0
chrIV:579478-580017	4	0	0
chrIV:579478-580017	5	0	0
chrIV:579478-580017	6	0	0
chrIV:579478-580017	7	0	0
chrIV:579478-580017	8	0.439	0.666
chrIV:579478-580017	9	0	0
chrIV:579478-580017	10	0	0
chrIV:579478-580017	11	0.544	0.626
chrIV:579478-580017	12	0.246	0.48
chrIV:579478-580017	13	0.211	0.561
chrIV:579478-580017	14	0.474	0.522
chrIV:579478-580017	15	1	0.914
chrIV:579478-580017	16	0.579	0.526
chrIV:579478-580017	17	0.509	0.755
chrIV:579478-580017	18	0	0
chrIV:579478-580017	19	0.193	0.124
chrIV:579478-580017	20	0	0
chrIV:579478-580017	21	0.07	0.105
chrIV:579478-580017	22	0	0
chrIV:579478-580017	23	0.193	0.279
chrIV:579478-580017	24	0	0
chrIV:579478-580017	25	0.246	0.511
chrIV:579478-580017	26	0	0
chrIV:579478-580017	27	0.14	0.162
chrIV:579478-580017	28	0	0
chrIV:579478-580017	29	0	0
chrIV:579478-580017	30	0.228	0.207
chrIV:579478-580017	31	0.07	0.127
chrIV:579478-580017	32	0	0
chrIV:579478-580017	33	0	0
chrIV:579478-580017	34	0.07	0.105
chrIV:579478-580017	35	0.526	0.635
chrIV:579478-580017	36	0.667	0.812
chrIV:579478-580017	37	1	0.945
chrIV:579478-580017	38	1	1
chrIV:579478-580017	39	0	0
chrIV:579478-580017	40	0	0
chrIV:579478-580017	41	0	0
chrIV:579478-580017	42	0	0
chrIV:579478-580017	43	0.07	0.105
chrIV:579478-580017	44	0.07	0.159
chrIV:579478-580017	45	0	0
chrIV:579478-580017	46	0	0
chrIV:579478-580017	47	0	0
chrIV:579478-580017	48	0.123	0.382
chrIV:579478-580017	49	0.158	0.445
chrIV:579478-580017	50	0	0
chrIV:579478-580017	51	0.421	0.554
chrIV:579478-580017	52	0	0
chrIV:579478-580017	53	0	0
chrIV:579478-580017	54	0	0
chrIV:579478-580017	55	0.14	0.229
chrIV:579478-580017	56	0	0
chrIV:579478-580017	57	0.158	0.216
chrIV:579478-580017	58	0	0
chrIV:579478-580017	59	0.246	0.306
chrIV:579478-580017	60	0.649	1
chrIV:579478-580017	61	0.807	0.971
chrIV:579478-580017	62	0	0
chrIV:579478-580017	63	0.263	0.794
chrIV:579478-580017	64	0.684	0.727
chrIV:579478-580017	65	0	0
chrIV:579478-580017	66	0.561	0.583
chrIV:579478-580017	67	0	0
chrIV:579478-580017	68	0	0
chrIV:579478-580017	69	0.877	0.528
chrIV:579478-580017	70	0.14	0.284
chrIV:579478-580017	71	0.316	0.375
chrIV:579478-580017	72	0.474	0.86
chrIV:579478-580017	73	0	0
chrIV:579478-580017	74	0.737	0.853
chrIV:579478-580017	75	0	0
chrIV:579478-580017	76	1	0.862
chrIV:579478-580017	77	0.947	0.823
chrIV:579478-580017	78	0	0
chrIV:579478-580017	79	0	0
chrIV:579478-580017	80	0	0
chrIV:579478-580017	81	0	0
chrIV:579478-580017	82	0	0
chrIV:579478-580017	83	0.719	0.842
chrIV:579478-580017	84	0.404	0.626
chrIV:579478-580017	85	0	0
chrIV:579478-580017	86	0	0
chrIV:579478-580017	87	0.474	0.541
chrIV:579478-580017	88	0.86	0.849
chrIV:579478-580017	89	0.421	0.792
chrIV:579478-580017	90	0.456	0.657
chrIV:579478-580017	91	0.912	1
chrIV:579478-580017	92	0	0
chrIV:579478-580017	93	0	0
chrIV:579478-580017	94	0	0
chrIV:579478-580017	95	0	0
chrIV:579478-580017	96	0.544	0.62
chrIV:579478-580017	97	0	0
chrIV:579478-580017	98	0	0
chrIV:579478-580017	99	0	0
chrIV:579478-580017	100	0.263	0.31
chrIV:579478-580017	101	0	0
chrIV:579478-580017	102	0.39	0.566
chrIV:579478-580017	103	0.467	0.494
chrIV:579478-580017	104	0	0
chrIV:579478-580017	105	0.456	0.591
chrIV:579478-580017	106	0	0
chrIV:579478-580017	107	0.356	0.529
chrIV:579478-580017	108	0.378	0.503
chrIV:579478-580017	109	0	0
chrIV:579478-580017	110	0	0
chrIV:579478-580017	111	0	0
chrIV:579478-580017	112	0	0
chrIV:579478-580017	113	0	0
chrIV:579478-580017	114	0.111	0.231
chrIV:579478-580017	115	0	0
chrIV:579478-580017	116	0.189	0.191
chrIV:579478-580017	117	0	0
chrIV:579478-580017	118	0	0
chrIV:579478-580017	119	0	0
chrIV:579478-580017	120	0.579	0.612
chrIV:579478-580017	121	0	0
chrIV:579478-580017	122	0	0
chrIV:579478-580017	123	0.245	0.185
chrIV:579478-580017	124	0	0
chrIV:579478-580017	125	0.111	0.162
chrIV:579478-580017	126	0.423	0.336
chrIV:579478-580017	127	0.178	0.254
chrIV:579478-580017	128	0.523	0.612
chrIV:579478-580017	129	0.323	0.455
chrIV:579478-580017	130	0	0
chrIV:579478-580017	131	0	0
chrIV:579478-580017	132	0.657	0.547
chrIV:579478-580017	133	0	0
chrIV:579478-580017	134	0.657	0.588
chrIV:579478-580017	135	0	0
chrIV:579478-580017	136	0	0
chrIV:579478-580017	137	0.735	0.649
chrIV:579478-580017	138	0.913	1
chrIV:579478-580017	139	0.412	0.447
chrIV:579478-580017	140	0.568	0.467
chrIV:579478-580017	141	0	0
chrIV:579478-580017	142	0	0
chrIV:579478-580017	143	0	0
chrIV:579478-580017	144	0.111	0.148
chrIV:579478-580017	145	0.083	0.116
chrIV:579478-580017	146	0	0
chrIV:579478-580017	147	0	0
chrIV:579478-580017	148	0	0
chrIV:579478-580017	149	0	0
chrIV:579478-580017	150	0	0
chrIV:579478-580017	151	0	0
chrIV:579478-580017	152	0	0
chrIV:579478-580017	153	0.278	0.197
chrIV:579478-580017	154	0.1	0.183
chrIV:579478-580017	155	0.356	0.388
chrIV:579478-580017	156	0.334	0.402
chrIV:579478-580017	157	1	1
chrIV:579478-580017	158	0	0
chrIV:579478-580017	159	0	0
chrIV:579478-580017	160	0	0
chrIV:579478-580017	161	0.289	0.197
chrIV:579478-580017	162	0	0
chrIV:579478-580017	163	0.89	0.815
chrIV:579478-580017	164	0	0
chrIV:579478-580017	165	0	0
chrIV:579478-580017	166	0	0
chrIV:579478-580017	167	0	0
chrIV:579478-580017	168	0.323	0.38
chrIV:579478-580017	169	0	0
chrIV:579478-580017	170	0.1	0.158
chrIV:579478-580017	171	0.1	0.116
chrIV:579478-580017	172	0	0
chrIV:579478-580017	173	0	0
chrIV:579478-580017	174	0	0
chrIV:579478-580017	175	0.501	0.502
chrIV:579478-580017	176	0	0
chrIV:579478-580017	177	0.134	0.185
chrIV:579478-580017	178	0	0
chrIV:579478-580017	179	0	0
chrIV:579478-580017	180	0.167	0.119
chrIV:579478-580017	181	0	0
chrIV:579478-580017	182	0	0
chrIV:579478-580017	183	0	0
chrIV:579478-580017	184	0	0
chrIV:579478-580017	185	0.2	0.273
chrIV:579478-580017	186	0	0
chrIV:579478-580017	187	0.089	0.148
chrIV:579478-580017	188	0.083	0.145
chrIV:579478-580017	189	0	0
chrIV:579478-580017	190	0.083	0.158
chrIV:579478-580017	191	0	0
chrIV:579478-580017	192	0.957	0.919
chrIV:579478-580017	193	0	0
chrIV:579478-580017	194	0	0
chrIV:579478-580017	195	0	0
chrIV:579478-580017	196	0.178	0.139
chrIV:579478-580017	197	0.089	0.116
chrIV:579478-580017	198	0.234	0.324
chrIV:579478-580017	199	0	0
chrIV:579478-580017	200	0	0
chrIV:579478-580017	201	1	0.971
chrIV:579478-580017	202	0	0
chrIV:579478-580017	203	0.234	0.206
chrIV:579478-580017	204	0	0
chrIV:579478-580017	205	0	0
chrIV:579478-580017	206	0	0
chrIV:579478-580017	207	0	0
chrIV:579478-580017	208	0	0
chrIV:579478-580017	209	0	0
chrIV:579478-580017	210	0.223	0.219
chrIV:579478-580017	211	0	0
chrIV:579478-580017	212	0	0
chrIV:579478-580017	213	0.189	0.167
chrIV:579478-580017	214	0.289	0.276
chrIV:579478-580017	215	0.924	0.701
chrIV:579478-580017	216	1	1
chrIV:579478-580017	217	0	0
chrIV:579478-580017	218	0	0
chrIV:579478-580017	219	0	0
chrIV:579478-580017	220	0.778	0.578
chrIV:579478-580017	221	0	0
chrIV:579478-580017	222	0	0
chrIV:579478-580017	223	0	0
chrIV:579478-580017	224	0	0
chrIV:579478-580017	225	0.843	0.67
chrIV:579478-580017	226	0.778	0.673
chrIV:579478-580017	227	0.648	0.39
chrIV:579478-580017	228	0.565	0.625
chrIV:579478-580017	229	0.472	0.579
chrIV:579478-580017	230	0	0
chrIV:579478-580017	231	0.5	0.504
chrIV:579478-580017	232	0	0
chrIV:579478-580017	233	0	0
chrIV:579478-580017	234	0	0
chrIV:579478-580017	235	0	0
chrIV:579478-580017	236	0	0
chrIV:579478-580017	237	0.565	0.524
chrIV:579478-580017	238	0.907	0.673
chrIV:579478-580017	239	0	0
chrIV:579478-580017	240	0	0
chrIV:579478-580017	241	0.454	0.341
chrIV:579478-580017	242	0	0
chrIV:579478-580017	243	0	0
chrIV:579478-580017	244	0	0
chrIV:579478-580017	245	0	0
chrIV:579478-580017	246	0.204	0.311
chrIV:579478-580017	247	0.306	0.228
chrIV:579478-580017	248	0.213	0.296
chrIV:579478-580017	249	1	0.996
chrIV:579478-580017	250	0	0
chrIV:579478-580017	251	0	0
chrIV:579478-580017	252	0	0
chrIV:579478-580017	253	0	0
chrIV:579478-580017	254	0.315	0.222
chrIV:579478-580017	255	0	0
chrIV:579478-580017	256	0.694	0.542
chrIV:579478-580017	257	0.722	0.617
chrIV:579478-580017	258	0	0
chrIV:579478-580017	259	0.62	0.539
chrIV:579478-580017	260	0	0
chrIV:579478-580017	261	0.537	0.487
chrIV:579478-580017	262	0	0
chrIV:579478-580017	263	0	0
chrIV:579478-580017	264	0.176	0.15
chrIV:579478-580017	265	0.287	0.23
chrIV:579478-580017	266	0	0
chrIV:579478-580017	267	0	0
chrIV:579478-580017	268	0	0
chrIV:579478-580017	269	0	0
chrIV:579478-580017	270	1	1
chrIV:579478-580017	271	0	0
chrIV:579478-580017	272	0.142	0.15
chrIV:579478-580017	273	0.231	0.206
chrIV:579478-580017	274	0	0
chrIV:579478-580017	275	0	0
chrIV:579478-580017	276	0.37	0.432
chrIV:579478-580017	277	0	0
chrIV:579478-580017	278	0.278	0.364
chrIV:579478-580017	279	0.278	0.314
chrIV:579478-580017	280	0	0
chrIV:579478-580017	281	0	0
chrIV:579478-580017	282	0	0
chrIV:579478-580017	283	0.694	0.544
chrIV:579478-580017	284	0.407	0.46
chrIV:579478-580017	285	0	0
chrIV:579478-580017	286	0.333	0.324
chrIV:579478-580017	287	0.389	0.235
chrIV:579478-580017	288	0	0
chrIV:579478-580017	289	0	0
chrIV:579478-580017	290	0.417	0.478
chrIV:579478-580017	291	0.231	0.179
chrIV:579478-580017	292	0.185	0.229
chrIV:579478-580017	293	0.37	0.305
chrIV:579478-580017	294	0	0
chrIV:579478-580017	295	0	0
chrIV:579478-580017	296	0.333	0.201
chrIV:579478-580017	297	0.167	0.156
chrIV:579478-580017	298	0	0
chrIV:579478-580017	299	0	0
chrIV:579478-580017	300	0.204	0.298
chrIV:579478-580017	301	0	0
chrIV:579478-580017	302	0	0
chrIV:579478-580017	303	0	0
chrIV:579478-580017	304	0.157	0.193
chrIV:579478-580017	305	0	0
chrIV:579478-580017	306	0.611	0.589
chrIV:579478-580017	307	0	0
chrIV:579478-580017	308	1	1
chrIV:579478-580017	309	0.611	0.5
chrIV:579478-580017	310	0	0
chrIV:579478-580017	311	0.87	0.694
chrIV:579478-580017	312	0.142	0.15
chrIV:579478-580017	313	0	0
chrIV:579478-580017	314	0	0
chrIV:579478-580017	315	0	0
chrIV:579478-580017	316	0.278	0.418
chrIV:579478-580017	317	0	0
chrIV:579478-580017	318	0	0
chrIV:579478-580017	319	0.157	0.203
chrIV:579478-580017	320	0.241	0.18
chrIV:579478-580017	321	0	0
chrIV:579478-580017	322	0	0
chrIV:579478-580017	323	1	1
chrIV:579478-580017	324	0	0
chrIV:579478-580017	325	0	0
chrIV:579478-580017	326	0	0
chrIV:579478-580017	327	0	0
chrIV:579478-580017	328	0	0
chrIV:579478-580017	329	0.231	0.16
chrIV:579478-580017	330	0.142	0.231
chrIV:579478-580017	331	0.328	0.467
chrIV:579478-580017	332	0.359	0.383
chrIV:579478-580017	333	0.187	0.356
chrIV:579478-580017	334	0.25	0.345
chrIV:579478-580017	335	0	0
chrIV:579478-580017	336	0.546	0.627
chrIV:579478-580017	337	0	0
chrIV:579478-580017	338	0.874	1
chrIV:579478-580017	339	1	0.812
chrIV:579478-580017	340	0	0
chrIV:579478-580017	341	0.546	0.636
chrIV:579478-580017	342	0.983	0.835
chrIV:579478-580017	343	1	1
chrIV:579478-580017	344	0.437	0.49
chrIV:579478-580017	345	0	0
chrIV:579478-580017	346	0.546	0.412
chrIV:579478-580017	347	0.452	0.349
chrIV:579478-580017	348	0.53	0.499
chrIV:579478-580017	349	0.64	0.788
chrIV:579478-580017	350	0.749	0.732
chrIV:579478-580017	351	0	0
chrIV:579478-580017	352	0	0
chrIV:579478-580017	353	0	0
chrIV:579478-580017	354	0.312	0.267
chrIV:579478-580017	355	0.296	0.242
chrIV:579478-580017	356	0.296	0.392
chrIV:579478-580017	357	0.101	0.236
chrIV:579478-580017	358	0	0
chrIV:579478-580017	359	0.499	0.552
chrIV:579478-580017	360	0	0
chrIV:579478-580017	361	0.437	0.598
chrIV:579478-580017	362	0	0
chrIV:579478-580017	363	0	0
chrIV:579478-580017	364	0.53	0.59
chrIV:579478-580017	365	0	0
chrIV:579478-580017	366	0	0
chrIV:579478-580017	367	0.64	0.968
chrIV:579478-580017	368	0	0
chrIV:579478-580017	369	0.64	0.494
chrIV:579478-580017	370	0.406	0.636
chrIV:579478-580017	371	0.515	0.797
chrIV:579478-580017	372	0.14	0.663
chrIV:579478-580017	373	0.187	0.514
chrIV:579478-580017	374	0.546	0.454
chrIV:579478-580017	375	0	0
chrIV:579478-580017	376	0.328	0.47
chrIV:579478-580017	377	0	0
chrIV:579478-580017	378	0	0
chrIV:579478-580017	379	0	0
chrIV:579478-580017	380	1	1
chrIV:579478-580017	381	0.328	0.714
chrIV:579478-580017	382	0	0
chrIV:579478-580017	383	0.421	0.376
chrIV:579478-580017	384	0.437	0.349
chrIV:579478-580017	385	0	0
chrIV:579478-580017	386	0.265	0.361
chrIV:579478-580017	387	0.328	0.465
chrIV:579478-580017	388	0.39	0.331
chrIV:579478-580017	389	0.109	0.236
chrIV:579478-580017	390	0.101	0.238
chrIV:579478-580017	391	0	0
chrIV:579478-580017	392	0	0
chrIV:579478-580017	393	0.359	0.714
chrIV:579478-580017	394	0.374	0.492
chrIV:579478-580017	395	0	0
chrIV:579478-580017	396	0.265	0.543
chrIV:579478-580017	397	0	0
chrIV:579478-580017	398	0	0
chrIV:579478-580017	399	0	0
chrIV:579478-580017	400	0.328	0.509
chrIV:579478-580017	401	0	0
chrIV:579478-580017	402	0.25	0.498
chrIV:579478-580017	403	0.218	0.665
chrIV:579478-580017	404	0	0
chrIV:579478-580017	405	0	0
chrIV:579478-580017	406	0	0
chrIV:579478-580017	407	0.39	0.621
chrIV:579478-580017	408	0.296	0.443
chrIV:579478-580017	409	0	0
chrIV:579478-580017	410	0	0
chrIV:579478-580017	411	0	0
chrIV:579478-580017	412	0.101	0.236
chrIV:579478-580017	413	0.156	0.278
chrIV:579478-580017	414	0	0
chrIV:579478-580017	415	0	0
chrIV:579478-580017	416	0	0
chrIV:579478-580017	417	0	0
chrIV:579478-580017	418	0.202	0.44
chrIV:579478-580017	419	0	0
chrIV:579478-580017	420	0	0
chrIV:579478-580017	421	0	0
chrIV:579478-580017	422	0	0
chrIV:579478-580017	423	0.303	0.444
chrIV:579478-580017	424	0	0
chrIV:579478-580017	425	0	0
chrIV:579478-580017	426	0.727	0.848
chrIV:579478-580017	427	0.363	0.758
chrIV:579478-580017	428	0.888	1
chrIV:579478-580017	429	0	0
chrIV:579478-580017	430	0.464	0.28
chrIV:579478-580017	431	0	0
chrIV:579478-580017	432	0	0
chrIV:579478-580017	433	0.161	0.25
chrIV:579478-580017	434	0.222	0.348
chrIV:579478-580017	435	0.161	0.325
chrIV:579478-580017	436	0	0
chrIV:579478-580017	437	0.363	0.572
chrIV:579478-580017	438	0	0
chrIV:579478-580017	439	0	0
chrIV:579478-580017	440	0	0
chrIV:579478-580017	441	0.383	0.756
chrIV:579478-580017	442	0.727	1
chrIV:579478-580017	443	0	0
chrIV:579478-580017	444	0	0
chrIV:579478-580017	445	1	0.944
chrIV:579478-580017	446	0	0
chrIV:579478-580017	447	0.343	0.55
chrIV:579478-580017	448	0.182	0.377
chrIV:579478-580017	449	0.404	0.384
chrIV:579478-580017	450	0.605	0.706
chrIV:579478-580017	451	0	0
chrIV:579478-580017	452	0	0
chrIV:579478-580017	453	0	0
chrIV:579478-580017	454	0	0
chrIV:579478-580017	455	0.262	0.417
chrIV:579478-580017	456	0	0
chrIV:579478-580017	457	0	0
chrIV:579478-580017	458	0.242	0.405
chrIV:579478-580017	459	1	1
chrIV:579478-580017	460	0.969	0.884
chrIV:579478-580017	461	0	0
chrIV:579478-580017	462	0.242	0.313
chrIV:579478-580017	463	0.303	0.453
chrIV:579478-580017	464	0.383	0.92
chrIV:579478-580017	465	0	0
chrIV:579478-580017	466	0.222	0.313
chrIV:579478-580017	467	0	0
chrIV:579478-580017	468	0	0
chrIV:579478-580017	469	0.605	0.531
chrIV:579478-580017	470	0.565	0.555
chrIV:579478-580017	471	0	0
chrIV:579478-580017	472	0.989	0.875
chrIV:579478-580017	473	0	0
chrIV:579478-580017	474	0	0
chrIV:579478-580017	475	0.565	0.59
chrIV:579478-580017	476	0.565	0.685
chrIV:579478-580017	477	0	0
chrIV:579478-580017	478	0	0
chrIV:579478-580017	479	0	0
chrIV:579478-580017	480	0	0
chrIV:579478-580017	481	0.605	0.848
chrIV:579478-580017	482	0.989	0.986
chrIV:579478-580017	483	0	0
chrIV:579478-580017	484	0.424	0.581
chrIV:579478-580017	485	0.424	0.578
chrIV:579478-580017	486	0.767	0.531
chrIV:579478-580017	487	0.767	0.725
chrIV:579478-580017	488	0	0
chrIV:579478-580017	489	0	0
chrIV:579478-580017	490	0.888	0.687
chrIV:579478-580017	491	0	0
chrIV:579478-580017	492	0.807	0.82
chrIV:579478-580017	493	0	0
chrIV:579478-580017	494	0.156	0.261
chrIV:579478-580017	495	0.404	0.303
chrIV:579478-580017	496	0.949	0.635
chrIV:579478-580017	497	0	0
chrIV:579478-580017	498	0	0
chrIV:579478-580017	499	0	0
chrIV:579478-580017	500	0	0
chrIV:579478-580017	501	0	0
chrIV:579478-580017	502	0	0
chrIV:579478-580017	503	0	0
chrIV:579478-580017	504	0	0
chrIV:579478-580017	505	0.363	0.308
chrIV:579478-580017	506	0.242	0.24
chrIV:579478-580017	507	0	0
chrIV:579478-580017	508	0.908	0.742
chrIV:579478-580017	509	0	0
chrIV:579478-580017	510	0.767	0.747
chrIV:579478-580017	511	1	0.623
chrIV:579478-580017	512	0.787	0.557
chrIV:579478-580017	513	0.666	0.408
chrIV:579478-580017	514	0	0
chrIV:579478-580017	515	0	0
chrIV:579478-580017	516	0.161	0.188
chrIV:579478-580017	517	0.156	0.188
chrIV:579478-580017	518	0.343	0.193
chrIV:579478-580017	519	0.646	0.276
chrIV:579478-580017	520	0	0
chrIV:579478-580017	521	0.222	0.153
chrIV:579478-580017	522	0.161	0.177
chrIV:579478-580017	523	0.262	0.172
chrIV:579478-580017	524	0	0
chrIV:579478-580017	525	0.767	0.526
chrIV:579478-580017	526	0	0
chrIV:579478-580017	527	0	0
chrIV:579478-580017	528	0.727	0.38
chrIV:579478-580017	529	0.585	0.586
chrIV:579478-580017	530	0	0
chrIV:579478-580017	531	0	0
chrIV:579478-580017	532	0	0
chrIV:579478-580017	533	1	0.576
chrIV:579478-580017	534	0.484	0.576
chrIV:579478-580017	535	0.807	0.513
chrIV:579478-580017	536	0.484	0.461
chrIV:579478-580017	537	0.15	0.216
chrIV:579478-580017	538	0	0
