# Supplementary material for: Comprehensive analysis of Saccharomyces cerevisiae intron structures in vivo
Source: Nat Struct Mol Biol. 2025 Jun 5;32(8):1488–502. doi: 10.1038/s41594-025-01565-x (PMC12350175; doi:10.1038/s41594-025-01565-x)
Supplement: Supplementary file 8 — Source data for plots. [file 41594_2025_1565_MOESM8_ESM.xlsx]

## Sheet: fig2_G
Method name	Num structures <50% supported	Num structures 50-80% supported	Num structures >80% supported
Functional experiments	2	1	3
R-scale covariation	3	1	6
Evofold RNAz CMfinder	5	1	2
