# Supplementary material for: Comprehensive analysis of Saccharomyces cerevisiae intron structures in vivo
Source: Nat Struct Mol Biol. 2025 Jun 5;32(8):1488–502. doi: 10.1038/s41594-025-01565-x (PMC12350175; doi:10.1038/s41594-025-01565-x)
Supplement: Supplementary file 9 — Source data for plots. [file 41594_2025_1565_MOESM9_ESM.txt]

Fig3E:
Intron:
[0.37306123398758134, 0.42273777607907187, 0.4918180654805954, 0.5720323960966487, 0.4530964054618731, 0.27892885110755633, 0.2564180837601751, 0.15824623912087107, 0.3897471713561752, 0.301335666268069, 0.32344010178950605, 0.48134414888679516, 0.5581476063549053, 0.3999848792945115, 0.34418030058772825, 0.3192186138615828, 0.45930586796294787, 0.4232997119848252, 0.3742580355319295, 0.39767060879386984, 0.4134381532544404, 0.5212762681224218, 0.5147859412955954, 0.4039237676933436, 0.5434850138571211, 0.46438516492588927, 0.47568726651021054, 0.39804737761448705, 0.42478692319095984, 0.38762078792351407, 0.42457506635381365, 0.45311347742612945, 0.31593229271369777, 0.2984745620645802, 0.5311966088743426, 0.5309308052978652, 0.4078863181680357, 0.3902867969997798, 0.3749027198366872, 0.29698042488820675, 0.43286556242609453, 0.3756009854095705, 0.4941262067795793, 0.4040668972313407, 0.36507091235785294, 0.2694339980698097, 0.8061192998654237, 0.6543173157301483, 0.7067212839192565]
Coding:
[0.31944608929987156, 0.3093959692004304, 0.24472376545526184, 0.2070243078920655, 0.31173671963920035, 0.40561864979844653, 0.304605853032703, 0.27267199167534395, 0.25354836025008615, 0.22534880839936053, 0.24746261182892298, 0.2515553671672049, 0.20431237045019932, 0.21194852998863678, 0.29844882677781, 0.282043713049049, 0.33045252769890454, 0.16200004262352488, 0.1418459331963526, 0.12833811941410445, 0.20136943606385432, 0.21730420969257622, 0.24541576465290632, 0.2829660269535402, 0.3247646267371483, 0.3042021585407647, 0.2545778253362342, 0.2679967737286343, 0.276245573719589, 0.25581993509547496, 0.33145987225957285, 0.18944564114942655, 0.21086170409122967, 0.2891842757174434, 0.383757317151927, 0.39518787182086046, 0.28364355783798434, 0.14667589539209747, 0.15355963881453702, 0.2015122313968621, 0.24132773192600765, 0.21936039582252678, 0.19523431122869112, 0.2651536528648361, 0.2731977209567776, 0.2104439474297827, 0.1923955308728445, 0.18337202312681236, 0.1662824765299858, 0.3237924283984271, 0.3480233911393783, 0.29208995700393536, 0.23318589778374102, 0.192374667460649, 0.21659438899743338, 0.20328950289238998, 0.252716339518244, 0.3218032034707176, 0.31551114172474726, 0.24330040316870738, 0.2209904674358561, 0.2090819019683329, 0.19701340182780594, 0.17617840922097674, 0.26030144903962293, 0.25992804686383014, 0.17400973991345475, 0.15620558249598604, 0.1946823409123843, 0.22061034249645223, 0.3443147038377235, 0.2860498378441259, 0.12044689188529588, 0.2468554762240631, 0.3319039913358984, 0.24418145941059494, 0.20030950594481886, 0.22871535938994395, 0.22711528990220806, 0.192075426356428, 0.1831802801608735, 0.20735389145856323, 0.2973820401478614, 0.2557198805417181, 0.20491163124707096, 0.1631689245258145, 0.16429362481077428, 0.2762270272701153, 0.27961706708387934, 0.20922813235689375, 0.21699453654949488, 0.20003564721331268, 0.22273512460077943, 0.30671195594683104, 0.2070616547050807, 0.2271473597325469, 0.3055105571931996, 0.18129835067100222, 0.19381848089507325, 0.2964899890784102, 0.39378385930026566, 0.3024952688611767, 0.30770750207425507, 0.21833503444035474, 0.18975266130006066, 0.17967648361460622, 0.16164527199037534, 0.16702528756204238, 0.2073842172020233, 0.25082647057132407, 0.25291695520425683, 0.24154419528420668, 0.3096967981847967, 0.314352827146065, 0.3585588862374151, 0.3034165091478574, 0.3342382695417765, 0.32017689953432366, 0.2897672680027365, 0.3122402307667878, 0.36158166637901673, 0.35912855235878877, 0.1936897384480384, 0.17057462103547597, 0.14193528238255293, 0.1820938126951391, 0.2175610289130503, 0.344298233508548, 0.33111313043446783, 0.2828317047713465, 0.22884135248870452, 0.28928166192611243, 0.2895594631008809, 0.24088192280291132, 0.33228420472607284, 0.29694808323772925, 0.20603733064259022, 0.22954526210593612, 0.26449980798722994, 0.2903758852548706, 0.34961514630628765, 0.27694268784805154, 0.25772290493772415, 0.26646357489403083, 0.22414605230103446, 0.28127751139848817, 0.2880574480773731, 0.20644713295494319, 0.2804226112254928, 0.3450591917595752, 0.4004209560081693, 0.386988154876647, 0.35913352530320386, 0.3176360804277381, 0.2122433572876826, 0.18564033378464614, 0.21764954335008563, 0.20281412947438257, 0.35444613745782216, 0.3465396394941693, 0.338012310124212, 0.2876646563328848, 0.3142290857420015, 0.26302731090313447, 0.1801687308387607, 0.2005905991948741, 0.2341969956939374, 0.24213458604184276, 0.24719193188460806, 0.22288378981453544, 0.2330510627334472, 0.21642586764428928, 0.2068101090606504, 0.23686375800243162, 0.30651561282002376, 0.3309706145943638, 0.2904179143100209, 0.20879481303141978, 0.19210725961227726, 0.2673248998641713, 0.3062590857903673, 0.4801892371795444, 0.5204286599745507, 0.5196226888709674, 0.5312534932605276, 0.32876527768585884, 0.2346958042493434, 0.12264366443034076, 0.16286072736101906, 0.30402502220937067, 0.359089723327288, 0.32500001573523535, 0.2422301515377937, 0.13509530111789958, 0.19136445522270493, 0.32257896554300647, 0.3027418066690631, 0.23815475900786529, 0.21788484658318044, 0.1982113055569646, 0.21538331894846602, 0.24519392678306623, 0.23099832665671463, 0.17129648897231883, 0.3026570026187808, 0.3219953415334749, 0.30156327730942395, 0.2972332727321167, 0.27357720269642355, 0.2337717405207728, 0.2761417178542807, 0.31107127419975716, 0.23208312242808526, 0.16982676755953566, 0.24296642440507865, 0.2157347654567473, 0.22810721422755123, 0.23500338126891815, 0.22879248763180976, 0.3671640844022262, 0.3433409394290805, 0.2588304132574737, 0.1785688717952411, 0.18948620596134447, 0.19035585197149485, 0.24359981941477635, 0.3981311976851859, 0.22206457254173745, 0.3945525007944652, 0.3670388936742704, 0.21577671717685293, 0.23908398382007925, 0.2572711290201626, 0.32092558221471834, 0.328471067295815, 0.25578034546676387, 0.18949060926005823, 0.21394091723673564, 0.3162038389780805, 0.28217029064863236, 0.2362660633654749, 0.24075683025772623, 0.19343033660992234, 0.2766821785403442, 0.30313668822253614, 0.4120820278921735, 0.3643177128564458, 0.26644356556713955, 0.21718662810987213, 0.3034622983340841, 0.2574623949848668, 0.32854003446550795, 0.2880725027717985, 0.20657030873902352, 0.4027682667982249, 0.21503786340898495, 0.22342406028438816, 0.2644689798394407, 0.24307367506914357, 0.3623310639970889, 0.35546544755028386, 0.22561289334588006, 0.199430867654509, 0.16652798271067626, 0.1522515753138302, 0.26133604234487984, 0.28793971003025554, 0.22518046783728585, 0.17089603602726613, 0.17932375296919914, 0.14554893280706716, 0.14605826319656437, 0.26584122165546953, 0.3272892626713327, 0.2902606138467888, 0.23133720653894427, 0.30926413561096694, 0.4193005025833073, 0.3486534406475653, 0.2947115387112736, 0.3559019183862433, 0.3203598970428422, 0.1940825650428054, 0.19348682954173427, 0.22502758096301112, 0.20083652949538236, 0.11694808356224402, 0.14059246468824968, 0.1380086907244646, 0.28220991691978004, 0.3381473048361789, 0.32454555802697854, 0.29130413967295654, 0.20125977942010978, 0.2655620685168733, 0.2641210577654963, 0.259504671710121, 0.2583121497921201, 0.16082850581749006, 0.20906824903420496, 0.20180080882337034, 0.24851348914326848, 0.30686211621505627, 0.21801730944572884, 0.1731365304896042, 0.20281069899462853, 0.26187628181317313, 0.23238059124883104, 0.3027227801190698, 0.3275672538419195, 0.2981476936401446, 0.29924408296829036, 0.29623803269824306, 0.29882395687152713, 0.2601017272487218, 0.1774242336547678, 0.23897062045756853, 0.3361159392160355, 0.3528748918942526, 0.27883072382244306, 0.2636434148402018, 0.34368616618632986, 0.2713320281937734, 0.16825861089359564, 0.18227983546056825, 0.27614952174343166, 0.29526967816380045, 0.30256775938386143, 0.340703134522938, 0.25307668771885317, 0.2378125187839991, 0.2484300698703983, 0.26530726377263353, 0.24088799107072764, 0.3362608819964011, 0.34145341717176914, 0.21091122617570468, 0.2228390850337301, 0.2956953958072657, 0.3374561610772723, 0.3085767776339923, 0.22969331822005795, 0.3007091333953621, 0.2534541633004785, 0.22522559148231183, 0.19420964847768998, 0.17385623789442434, 0.25258898407410724, 0.3539528859086548, 0.19802805585210273, 0.1770547271205393, 0.3928527287264379, 0.23112312011882108, 0.24018730215919795, 0.26861399301582717, 0.23206377740291453, 0.19322328909250766, 0.16268051329597233, 0.22072926186442263, 0.23923662271594864, 0.25688177907507204, 0.3419373808096147, 0.3367412618643395, 0.24392882036197192, 0.30476589215723665, 0.24757728035050725, 0.20933778078647636, 0.23590796828971794, 0.2719001605566788, 0.20586432407504504, 0.2741695486989881, 0.2879296331108604, 0.2893357667616278, 0.33452187058893773, 0.31493102982867194, 0.21349646000256295, 0.29549597339331835, 0.3325987647061009, 0.23423837212982432, 0.19656494814063902, 0.1884749550904086, 0.24040527578649692, 0.23654087181510847, 0.221526138611544, 0.20327313935278812, 0.2067987897911207, 0.21400178596780348, 0.35346512649400535, 0.2916642021416619, 0.21213819832425326, 0.19184289175118555, 0.25925065002623565, 0.2787244956307646, 0.2961771212346021, 0.3131646695552115, 0.2177641488702449, 0.23137545191240988, 0.2123886787117219, 0.1930591064355245, 0.2953877038584476, 0.44941284568861545, 0.4365186577059773, 0.2944305041116682, 0.31967246806769944, 0.39439242363239274, 0.34560160355374425, 0.27769696759051576, 0.2305971576644413, 0.20541322397336292, 0.22532937457829927, 0.28672921656392286, 0.34957902489035325, 0.25662669909113184, 0.3414136260151084, 0.3401397814850674, 0.2630929806849739, 0.30058975166220825, 0.28034150706755767, 0.2836672601296217, 0.2925561543249613, 0.2964933654117475, 0.3179113197763884, 0.31193798489285607, 0.1960234763101919, 0.2058370348919101, 0.26396687496109167, 0.290968566336367, 0.2145205389215907, 0.2462057200510292, 0.2200741842089111, 0.3431255247340921, 0.4318197068820331, 0.47307127749765937, 0.393668503341196, 0.2778736408508786, 0.2956499464444878, 0.32205466122985565, 0.29464151967926727, 0.269731115211021, 0.23261430179839668, 0.28466335304628254, 0.347234773653114, 0.33311845194508855, 0.27377114537137504, 0.2168257685037463, 0.27054003369772667, 0.25322508435814056, 0.21842628945295894, 0.18357149073565432, 0.19682550421313447, 0.27112209822354094, 0.25890622021091725, 0.24666213395566508, 0.3158307231730905, 0.32235468344383195, 0.2274075168801237, 0.19229761439473775, 0.16526540201910356, 0.1608633453597699, 0.15479787065953426, 0.10706939277079555, 0.21274141427928192, 0.24652328939648996, 0.22749933219129487, 0.3151833892400572, 0.29461973580004114, 0.19387508191897962, 0.20893695063520884, 0.278281045959777, 0.31032015545923924, 0.33153231722912807, 0.2708687968727691, 0.24886211462738056, 0.16472326498273338, 0.1342466965693445, 0.17828946580969304, 0.2260438358222819, 0.31452900002940537, 0.23237089157370064, 0.2661068189423323, 0.3279751212577546, 0.2708869420568898, 0.2357115114218074, 0.1811518969680494, 0.20706779643099515, 0.3464170711855969, 0.38436289815798247, 0.2556817202373923, 0.15647190439366407, 0.24502944342196112, 0.36219063480908453, 0.3159141841458378, 0.2149768342973559, 0.23551073723177052, 0.26456146519291157, 0.23191721984713246, 0.23512259327069765, 0.2223937796547995, 0.3373301317086104, 0.3326860626141273, 0.26988508156623436, 0.23829237001910994, 0.2720128868795231, 0.16439469136006513, 0.1954559687893897, 0.18858268238490636, 0.22390481450534264, 0.31071495509683517, 0.2966733440881916, 0.316242124804009, 0.21088257475807934, 0.3125851332459426, 0.33005753570306995, 0.3482536105242665, 0.2971785256950686, 0.24276848524912542, 0.22549333634960855, 0.21359979031415605, 0.18824231600869248, 0.24071123124850025, 0.3246285720247242, 0.33911971107745587, 0.2853763855126336, 0.22826334017705957, 0.24542499843433482, 0.23356105525526297, 0.21036986622758205, 0.27276936382098343, 0.2781295780223525, 0.3312172794428019, 0.37329823636319653, 0.3968828701201496, 0.25898998494205155, 0.17770576935134053, 0.1575521859814396, 0.21887967271907408, 0.2331632214040375, 0.19054020370172087, 0.20226227112244619, 0.19401020267788904, 0.24026896547341892, 0.3260194734059822, 0.5388553783207692, 0.19194187628364787, 0.20178294095874869, 0.22305285297030983, 0.20744238320650704, 0.16394368860717362, 0.1371775228721899, 0.24438997873531068, 0.25670222663224973, 0.17153390263636029, 0.20928420448403112, 0.23740927768642875, 0.3925533566765903, 0.37467307273141015, 0.35092181073819995, 0.3406027592258698, 0.33764514122834177, 0.5645544180502504, 0.3048298013999099, 0.45792489402978714, 0.5165718268021807, 0.5052687885248478, 0.3049438149676041, 0.43150257170797357, 0.39382160807744937, 0.2789060621695621, 0.3148741313859744, 0.33593354996776226, 0.22492726941326377, 0.23068316930796032, 0.2592966207582891, 0.2536124655989862, 0.1931395198506431, 0.2566595129512715, 0.265045353535679, 0.2677220771859325, 0.3803972252226492, 0.3565069879954604, 0.247751674595508, 0.2727574354413751, 0.23777147203105375, 0.2224308500276964, 0.1846373306513394, 0.18009535330928444, 0.2940634391018768, 0.35694698316772927, 0.27755912514525616, 0.2264591666993584, 0.29574586366951006, 0.4394097010016828, 0.3856345049404866, 0.22794310635409326, 0.2099882868745852, 0.22766567609702892, 0.25901530522295535, 0.24179837063857917, 0.2803103229381141, 0.40218895676916644, 0.3640595397521106, 0.2537180884089529, 0.2829100309766197, 0.28445230834613205, 0.2044586542106806, 0.20034905678908235, 0.18256262139401427, 0.22346488750667615, 0.25825853334153037, 0.2681790932021885, 0.36417822006434303, 0.26637986358404, 0.1950674213927483, 0.1654277067427686, 0.22802848653837723, 0.303423998232661, 0.23025887787779467, 0.15152337865819726, 0.2554741803981942, 0.31528922850815794, 0.24952635208971258, 0.32190962343404744, 0.38909786992360595, 0.33467293848993024, 0.20549942892099038, 0.21323326466030582, 0.27320478805672155, 0.27768270835506864, 0.24943473507569153, 0.2143677820453068, 0.2641141754462475, 0.268579014184797, 0.21800016278071252, 0.24487690527255207, 0.27695006013086676, 0.2784697447154811, 0.30422828157578385, 0.262997285181349, 0.6563628827378898, 0.6088683067364445, 0.6309525292674695, 0.6406574074474115, 0.6993585545960387, 0.45687777912778066, 0.710023056850417, 0.6674175697292676, 0.6415379574119678, 0.5805063791413625, 0.4818380754423605, 0.3313016473746619, 0.3446398359889736, 0.2783603781466116, 0.2588555309909122, 0.22843891395599067, 0.23129629507652946, 0.1918681960228081, 0.3163289645084046, 0.44068370456629796, 0.35090966736828794, 0.27608269214674597, 0.2263864961142938, 0.22620605721193304, 0.2128319910562255, 0.16966207823558474, 0.16632990012804125, 0.21475000329395624, 0.19967886600677606, 0.23534047109039855, 0.245866968997746, 0.2574045764591293, 0.2688693624077575, 0.16396575649099157, 0.11582739363425723, 0.1677663430652729, 0.2651233668516089, 0.23231794685204957, 0.25927521090788225, 0.2719868314475461, 0.366929844258335, 0.32183392684809375, 0.2451864606167227, 0.24204486500150232, 0.27622594583923354, 0.28776878727208866, 0.18069977364781975, 0.2193786126898142, 0.24687769531859716, 0.2231915703057742, 0.12816710929718625, 0.2731230506627321, 0.3674034618106427, 0.35546565692564097, 0.2951956189464411, 0.17105153711837667, 0.19730470614387846, 0.28580379505474746, 0.33749046569964203, 0.2876125162080288, 0.3091721386804398, 0.276753871709921, 0.2799572484069193, 0.39287698384583225, 0.4318357544093085, 0.43117115907487946, 0.37795482311442924, 0.3118500449157286, 0.41555891870218237, 0.28586106771118663, 0.4894577516904427, 0.4323808300881679, 0.2814058288985668, 0.2518684106357877, 0.19400275459206406, 0.25288230129061895, 0.2535951547076765, 0.29329745810619423, 0.3111827108887531, 0.329083540792978, 0.3414867365157987, 0.417811700731696, 0.22707271603891832, 0.2625768696393931, 0.26185597797945503, 0.26852561657780827, 0.24152380076956653, 0.2760302849290218, 0.29576323938736354, 0.3148241831912058, 0.31091553472688344, 0.3012206050039157, 0.2696975624762588, 0.28995483688891893, 0.35778961565958606, 0.2993259786617068, 0.3036955261589704, 0.3103590786042404, 0.32394081277558173, 0.26923956693919937, 0.283052600217416, 0.27864473798758876, 0.2306932451170156, 0.22763347379699178, 0.33450635847093435, 0.34605852322406366, 0.34175394769747924, 0.33453784598675285, 0.32097138402598274, 0.2875733555966738, 0.2807972714805466, 0.3068544478707359, 0.38369397273807326, 0.294267543925751, 0.23398594000644052, 0.31389073247069404, 0.21997206557136162, 0.1950000301797188, 0.18093642250986453, 0.1962818024102438, 0.1862013280136522, 0.39780858350514664, 0.3403528384390908, 0.2935310364174167, 0.2018042834184307, 0.27201607257697064, 0.2559213745158286, 0.2160103492419621, 0.19904176531801387, 0.22163493425467914, 0.22642918204374127, 0.20762095724267157, 0.24196365738382955, 0.2205638444476621, 0.21437882531094712, 0.20121479505695924, 0.1973899254441899, 0.28517482327624816, 0.26608637729804663, 0.16288243844929887, 0.24573826818687106, 0.21341868493563917, 0.2117345070101305, 0.22678905419346188, 0.22169440871073004, 0.2542396850528488, 0.27895167764027984, 0.261709257578777, 0.2040828767520976, 0.18113627944781963, 0.1633188237954736, 0.2396526449601575, 0.22455607271472747, 0.19935343963299354, 0.22761432330340606, 0.265470209515872, 0.2613210888720211, 0.23051484239348852, 0.23440364835141636, 0.3353904717755234, 0.3109882368441415, 0.24375785139967834, 0.2461568844618216, 0.2940954312814002, 0.30327586049226396, 0.25391276058998735, 0.25388416624396004, 0.1629278679794351, 0.18382566631238764, 0.27217777095437073, 0.2439977858388256, 0.16847511002761298, 0.22430986472965073, 0.2697842554254453, 0.31193416847826294, 0.4344380894988931, 0.3855553693143255, 0.25996141447514565, 0.2404952453282273, 0.26145748527141455, 0.2660285535655311, 0.2893309205322553, 0.24528625650673416, 0.20063190053948257, 0.22267906934224993, 0.23470364874702748, 0.22965624397170045, 0.2731626337126129, 0.2781740658441074, 0.3288944202678055, 0.24705064673353194, 0.23995587630801787, 0.31848327985234703, 0.3885409530788627, 0.3077373340655613, 0.23492566776535317, 0.23173400326541593, 0.2356520901891667, 0.32095086291654823, 0.3263463812238294, 0.22018548539221608, 0.16248180183193067, 0.17110350398359786, 0.2843474607023434, 0.2574284745522278, 0.21461449635935886, 0.30012589163630027, 0.26313165228035035, 0.23709039429426138, 0.19706933706176086, 0.16436342270543486, 0.22259099639472868, 0.24776097745958334, 0.2100022450770926, 0.24101269484773502, 0.24258311009717248, 0.26751810012592175, 0.2649559648633017, 0.1871197231196432, 0.21770666338828737, 0.25521266176797247, 0.1929969128414926, 0.17267909561429473, 0.21940372232999472, 0.2020314013645093, 0.2490110038351065, 0.2515663655736712, 0.2121123887062254, 0.28234089990544564, 0.24230479395707147, 0.23261838664757187, 0.3197499105981913, 0.3180179359575278, 0.252708667328179, 0.2145494386122933, 0.23583323134387785, 0.17940383920463643, 0.14420826818755617, 0.2563758239249232, 0.3313082489491723, 0.28434388093014734, 0.24636756229266912, 0.24708632671252942, 0.24967594434015922, 0.189347411999731, 0.22041886393880875, 0.2472575448333431, 0.23019565889043972, 0.28050705248618985, 0.1904415870780447, 0.1627075493743222, 0.24533844507949773, 0.23009259229520826, 0.13095897064441675, 0.3941509640268615, 0.34464382230027496, 0.2632868052496947, 0.31237944829572384, 0.3474458506782696, 0.3239926898155211, 0.2608485612180411, 0.15875629905928568, 0.22832611070942954, 0.23411931101001107, 0.2830321938729357, 0.2124713716701931, 0.17112948767064723, 0.2020189577697848, 0.2008643538847934, 0.21408726637682562, 0.28679899276003346, 0.253702281597703, 0.22739986531144968, 0.26081628497807036, 0.25092429262603366, 0.1372310322592873, 0.22323208389814955, 0.2759006018552823, 0.21720205766372683, 0.32094182812524913, 0.33766059384129443, 0.2976313471802717, 0.2857540185836147, 0.2552242235932192, 0.21852461808542686, 0.2082337546676619, 0.17616018664694055, 0.17562385831632657, 0.21930135618672575, 0.28684387878694106, 0.24057984923927409, 0.22242562657903747]
Fig3F:
Intron:
[0.503185, 0.360465, 0.501618, 0.584615, 0.346369, 0.789474, 0.310902, 0.791367, 0.617225, 0.246988, 0.90991, 0.424242, 0.482759, 0.736842, 0.375, 0.987013, 0.929293, 0.711538, 0.574074, 0.987342, 0.882353, 0.693694, 0.604027, 0.985075, 0.896552, 0.609375, 0.352349, 0.986301, 0.75, 0.415, 0.739837, 0.83871, 0.716814, 0.45, 0.335238, 0.585821, 0.623656, 0.987952, 0.275154, 0.414414, 0.302083, 0.913978, 0.988372, 0.760563, 0.281553, 0.578947, 0.790909, 0.225849, 0.988372, 0.514286, 0.715517, 0.333333, 0.606383, 0.89916, 0.387283, 0.291317, 0.29375, 0.818182, 0.891304, 0.443299, 0.881356, 0.484472, 0.988372, 0.8, 0.826667, 0.469388, 0.573171, 0.989583, 0.791209, 0.862069, 0.303867, 0.989583, 0.418129, 0.675, 0.435294, 0.8125, 0.790323, 0.526882, 0.764706, 0.70922, 0.496503, 0.615385, 0.519481, 0.333333, 0.8, 0.601852, 0.656489, 0.377193, 0.858586, 0.783784, 0.643564, 0.336842, 0.866667, 0.746988, 0.639175, 0.613861, 0.73913, 0.656716, 0.610619, 0.763158, 0.838095, 0.550898, 0.786517, 0.506024, 0.783019, 0.688889, 0.662921, 0.402089, 0.517241, 0.988372, 0.823529, 0.424242, 0.389831, 0.988764, 0.671642, 0.980769, 0.659341, 0.52, 0.854839, 0.647887, 0.8375, 0.446154, 0.4, 0.988506, 0.75, 0.890244, 0.717105, 0.493827, 0.606383, 0.714286, 0.507463, 0.479381, 0.650794, 0.478723, 0.721311, 0.653846, 0.270313, 0.685393, 0.434667, 0.515625, 0.85, 0.986111, 0.612903, 0.525622, 0.356784, 0.385542, 0.753623, 0.494845, 0.756098, 0.488189, 0.602151, 0.289655, 0.52381, 0.428571, 0.420455, 0.369369, 0.407323, 0.311155, 0.482185, 0.444169, 0.448378, 0.2954, 0.326829, 0.483627, 0.258475, 0.359903, 0.422857, 0.358182, 0.416122, 0.457031, 0.336788, 0.2375, 0.517391, 0.297694, 0.457792, 0.339152, 0.263819, 0.564384, 0.432967, 0.331034, 0.395887, 0.413681, 0.326389, 0.403118, 0.327138, 0.347962, 0.367391, 0.354207, 0.434641, 0.386935, 0.329087, 0.45515, 0.384858, 0.283422, 0.348457, 0.418953, 0.326754, 0.413793, 0.47479, 0.306488, 0.470752, 0.331976, 0.411932, 0.341146, 0.747945, 0.445682, 0.340974, 0.391705, 0.424036, 0.35119, 0.282004, 0.418782, 0.345494, 0.404891, 0.372951, 0.32732, 0.382609, 0.240997, 0.423077, 0.947743, 0.333966, 0.344444, 0.301235, 0.335938, 0.397436, 0.375494, 0.361823, 0.437888, 0.390306, 0.38255, 0.314554, 0.439338, 0.36643, 0.401042, 0.520833, 0.248756, 0.369193, 0.431866, 0.366242, 0.323263, 0.442177, 0.334963, 0.400491, 0.328294, 0.360294, 0.399497, 0.409639, 0.3309, 0.776316, 0.283636, 0.307385, 0.29982, 0.25, 0.413203, 0.421196, 0.556818, 0.984127, 0.693333, 0.451713, 0.595238, 0.611111, 0.534091, 0.479675, 0.632353, 0.553571, 0.815789, 0.9875, 0.986111, 0.784483, 0.25, 0.522124, 0.587302, 0.375, 0.383721, 0.597826, 0.22967]
Coding:
[0.268362, 0.246269, 0.270833, 0.235088, 0.201515, 0.293939, 0.194158, 0.205638, 0.205314, 0.202652, 0.295165, 0.286624, 0.267035, 0.328859, 0.235088, 0.341463, 0.243986, 0.153305, 0.204082, 0.198758, 0.360494, 0.220386, 0.283784, 0.187654, 0.279412, 0.202899, 0.225722, 0.299383, 0.263158, 0.255274, 0.345029, 0.168333, 0.282407, 0.264151, 0.227414, 0.253444, 0.214286, 0.212121, 0.233996, 0.239915, 0.203579, 0.309211, 0.25974, 0.363248, 0.188073, 0.1997, 0.327536, 0.146843, 0.197279, 0.25448, 0.265207, 0.201814, 0.279805, 0.411985, 0.255952, 0.187215, 0.228938, 0.344262, 0.22549, 0.306202, 0.183575, 0.212272, 0.193237, 0.222222, 0.262873, 0.272222, 0.283019, 0.269231, 0.206202, 0.186395, 0.248792, 0.262222, 0.457576, 0.247863, 0.333333, 0.375479, 0.269113, 0.187719, 0.190104, 0.317352, 0.239316, 0.39801, 0.239808, 0.316239, 0.282238, 0.421687, 0.249275, 0.14534, 0.887681, 0.302181, 0.256757, 0.223776, 0.377049, 0.257353, 0.245614, 0.193333, 0.237726, 0.328829, 0.17284, 0.188034, 0.238636, 0.210811, 0.878205, 0.242206, 0.425926, 0.27957, 0.193133, 0.319728, 0.172662, 0.361446, 0.275676, 0.25947, 0.318182, 0.310078, 0.303371, 0.275463, 0.26776, 0.185034, 0.389513, 0.208517, 0.3003, 0.328125, 0.222222, 0.314985, 0.255208, 0.21883, 0.532164, 0.307018, 0.252205, 0.222222, 0.199513, 0.188209, 0.236264, 0.225989, 0.191057, 0.216667, 0.226852, 0.255034, 0.346847, 0.234323, 0.272727, 0.327044, 0.233141, 0.179856, 0.252174, 0.180791, 0.190955, 0.254799, 0.302326, 0.255747, 0.246106, 0.244207, 0.294253, 0.203209, 0.209195, 0.25641, 0.239092, 0.32021, 0.307292, 0.240741, 0.380503, 0.354528, 0.190476, 0.274411, 0.19128, 0.247619, 0.320988, 0.202443, 0.247525, 0.251142, 0.173112, 0.283154, 0.314421, 0.205761, 0.223744, 0.200946, 0.484496, 0.207265]
Fig3G:
Intron:
[17, 11, 10, 11, 28, 9, 9, 21, 16, 17, 12, 16, 10, 6, 20, 5, 6, 10, 13, 7, 11, 5, 9, 12, 11, 10, 10, 6, 11, 12, 12, 7, 9, 7, 11, 7, 5, 14, 12, 24, 9]
Coding:
[9, 9, 8, 12, 6, 9, 11, 10, 9, 7, 9, 5, 7, 10, 8, 12, 5, 11, 8, 5, 10, 8, 6, 10, 12, 8, 9, 5, 5, 6, 7, 6, 7, 10, 7, 6, 12, 6, 6, 6, 6, 6, 7, 12, 8, 7, 7, 8, 8, 9, 9, 9, 5, 7, 10, 5, 8, 6, 10, 6, 12, 5, 9, 7, 5, 10, 9, 14, 8, 12, 5, 13, 7]
Fig3H:
Intron:
[1.0, 1.0, 0.819, 1.0, 1.0, 0.929, 1.0, 0.242, 1.0, 1.0, 1.0, 1.0, 0.769, 0.997, 1.0, 1.0, 1.0, 0.173, 0.93, 0.795, 1.0, 0.889, 0.869, 0.599, 0.983, 0.993, 0.13, 1.0, 0.831, 1.0, 1.0, 0.598, 1.0, 1.0, 1.0, 1.0, 1.0, 0.905, 1.0, 0.906, 0.963, 0.626, 0.339, 0.288, 0.836, 0.894, 1.0, 1.0, 1.0, 0.997, 1.0, 0.626, 0.814, 1.0, 1.0, 1.0, 0.213, 0.821, 0.514, 0.991, 0.983, 0.432, 1.0, 1.0, 1.0, 0.567, 0.995, 0.732, 1.0, 1.0, 0.698, 1.0, 0.508, 0.702, 0.571, 0.329, 0.802, 0.671, 0.527, 0.28, 0.876, 0.19, 0.286, 0.644, 0.184, 0.995, 0.887, 1.0, 1.0, 0.745, 0.991, 1.0, 0.143, 0.742, 0.995, 0.999, 0.794, 1.0, 0.735, 0.841, 0.93, 0.963, 0.727, 0.821, 0.997, 1.0, 1.0, 0.976, 0.958, 0.476, 0.706, 0.914, 0.994, 0.998, 0.996, 0.766, 0.278, 0.998, 0.997, 0.985, 0.953, 0.681, 0.778, 0.362, 0.989, 0.762, 0.944, 0.08, 0.505, 1.0, 1.0, 1.0, 1.0, 0.93, 0.942, 1.0, 1.0, 1.0, 1.0, 1.0, 1.0, 0.656, 1.0, 0.717, 0.674, 0.506, 0.467, 0.815, 0.471, 1.0, 0.984, 0.374, 0.543, 1.0, 0.996, 0.767, 1.0, 0.97, 0.621, 0.513, 0.731, 0.797, 0.494, 0.956, 0.841, 0.852, 0.999, 0.74, 0.474, 0.999, 0.749, 0.728, 0.737, 0.527, 0.149, 0.739, 0.997, 0.7, 0.427, 1.0, 0.271, 1.0, 0.249, 0.453, 0.34, 0.862, 0.89, 0.863, 0.594, 0.54, 0.877, 0.94, 0.248, 0.939, 1.0, 0.655, 0.991, 0.441, 0.981, 0.361, 1.0, 1.0, 1.0, 0.995, 1.0, 0.293, 0.966, 1.0, 1.0, 1.0, 0.843, 0.147]
Coding:
[0.51, 0.929, 0.074, 0.501, 0.459, 0.593, 0.522, 0.315, 1.0, 0.997, 0.991, 0.821, 0.769, 0.895, 0.474, 0.905, 0.79, 0.995, 0.865, 0.654, 0.501, 0.493, 0.973, 0.324, 0.17, 0.977, 0.064, 0.459, 0.955, 0.091, 0.606, 0.974, 0.957, 0.167, 0.528, 0.463, 0.999, 0.986, 0.678, 0.999, 0.125, 0.866, 0.994, 1.0, 0.903, 0.823, 0.302, 0.436, 0.59, 0.834, 0.691, 0.387, 0.826, 0.391, 0.95, 0.516, 0.993, 0.144, 0.611, 0.231, 0.921, 0.811, 0.138, 0.994, 0.778, 0.205, 0.343, 0.811, 0.275, 0.585, 0.548, 0.954, 0.725, 0.999, 0.97, 0.392, 0.422, 0.645, 0.462, 0.78, 0.713, 0.983, 0.874, 0.88, 0.259, 0.614, 0.037, 0.487, 1.0, 0.668, 0.526, 0.545, 0.923, 0.283, 0.052, 0.367, 0.097, 0.613, 0.954, 0.71, 0.254, 0.538, 0.984, 0.92, 0.617, 0.874, 0.856, 0.983, 0.82, 0.72, 0.309, 0.683, 0.671, 0.588, 0.212, 0.71, 0.197, 0.977, 0.984, 0.998, 0.917, 0.893, 0.996, 0.993, 0.526, 0.515, 0.62, 0.195, 0.712, 0.941, 0.604, 0.172, 0.48, 0.377, 0.574, 0.99, 0.547, 0.945, 0.974, 0.895, 0.598, 0.98, 0.702, 0.429, 0.779, 0.92, 0.118, 0.245, 0.507, 0.294, 0.463, 0.35, 0.478, 0.734, 0.451, 0.347, 0.856, 0.622, 0.443, 0.237, 0.679, 0.63, 0.952, 0.996, 0.182, 0.988, 0.429, 0.429, 0.977, 0.172, 0.994, 0.561, 0.789, 0.574, 0.913, 0.247, 0.03, 0.994, 0.994, 0.013, 0.297, 0.182, 0.387, 0.275, 0.998, 0.616, 0.593, 0.977, 0.524, 0.315, 0.298, 0.596, 0.983, 0.719, 0.566, 0.93, 0.813, 0.819, 0.9, 0.518, 0.263, 0.996, 0.999, 0.733, 0.522, 0.999, 0.929, 0.916, 0.891, 0.059, 0.984, 0.997, 0.232, 0.732, 0.566, 0.197, 0.618, 0.997, 0.167, 0.208, 0.852, 0.803, 0.251, 0.971, 0.77, 0.429, 0.279, 0.075, 0.892, 0.898, 0.209, 0.873, 0.83, 0.949, 0.208, 0.798, 0.916, 0.785, 0.531, 0.994, 0.269, 0.582, 1.0, 0.981, 0.671, 1.0, 0.892, 0.967, 1.0, 0.191, 0.972, 0.49, 0.568, 0.998, 0.307, 0.197, 0.529, 0.131, 0.721, 0.473, 0.503, 0.996, 0.86, 0.215, 0.894, 0.684, 0.433, 0.79, 0.333, 0.695, 0.474, 0.089, 0.994, 0.981, 0.688, 0.99, 0.217, 0.261, 0.718, 0.42, 0.853, 0.416, 0.647, 0.361, 0.541, 0.191, 0.321, 0.974, 0.996, 0.946, 0.779, 0.48, 0.327, 0.514, 0.251, 0.118, 0.871, 0.709, 0.973, 0.407, 0.999, 0.811, 0.379, 0.282, 0.771, 0.762, 0.998, 0.553, 0.36, 0.999, 0.307, 0.135, 0.728, 0.679, 0.907, 1.0, 0.901, 0.937, 0.734, 0.395, 0.992, 0.967, 0.402, 0.308, 0.153, 0.386, 0.875, 0.749, 0.033, 0.449, 0.999, 0.944, 0.324, 0.946, 0.95, 0.881, 0.984, 0.982, 0.807, 0.789, 0.999, 0.489, 0.43, 0.595, 0.468, 0.549, 0.564, 0.972, 1.0, 0.294]
