# Supplementary material for: Comprehensive analysis of Saccharomyces cerevisiae intron structures in vivo
Source: Nat Struct Mol Biol. 2025 Jun 5;32(8):1488–502. doi: 10.1038/s41594-025-01565-x (PMC12350175; doi:10.1038/s41594-025-01565-x)
Supplement: Supplementary file 10 — Source data for plots. [file 41594_2025_1565_MOESM10_ESM.xlsx]

## Sheet: fig5
Length	hasZipper	ZipperdG	hasEnd	EndStemdG	MEE	longestStem	Average BPP	Max Gini	5'SSaccess	BPaccess	3'SSaccess	names
0.147059	0	0	0	0	0.259669	0.475	1	0.709613	0.150313	0.514375	0.744358	SNR17A
0.529412	1	0.934066	0	0	0.563536	0.325	0.9085	0.34619	0.505219	0.705948	0.759115	RPS30A
0.359944	1	0.608059	0	0	0.530387	0.85	0.939667	0.613644	0.482255	0.01295	1	ACT1
0.109244	1	0.56044	0	0	0.0718235	0.4	0.9645	0.503644	0.10334	0.257446	0.49349	SNR17B
0.177871	0	0	1	0.439394	0.23757	0.3	0.983667	0.452515	0.678497	0.561772	1	COF1
0.392157	0	0	0	0	0.298344	0.325	0.7048	0	0.5	0.68661	0.737413	ARF2
0.389356	1	0.564103	0	0	0.519337	0.7	0.858286	0.484709	0.271399	0.0849953	0.268663	ECM33
0.0896359	1	0.311355	0	0	0.116023	0.225	1	0	0.279749	0.501684	0.345052	PRE3
0.662465	0	0	0	0	0.745856	0.7	0.842571	0.660711	0.694154	0.265216	0.309896	GLC7
0.302521	0	0	1	0.82197	0.292818	0.45	0.999333	0.683982	0.296451	0.668393	0.671224	UBC13
0.057423	0	0	0	0	0.0828729	0	0.687	0	0.0354906	0.272616	0	PMI40
0.0434174	0	0	0	0	0.121547	0	0	0	0.451983	0.794613	0.720052	RIM1
0.609244	0	0	0	0	0.41989	0.225	0.7132	0.526431	0.343424	0.0862471	0.611328	SIM1
0.0826331	0	0	0	0	0.0883978	0.225	0.996	0	0.282881	0.524994	0.790365	YOS1
1	0	0	0	0	0.707183	0.525	0.8125	0.603803	0.26618	0.494431	0.647786	YRA1
0.22549	1	0.824176	0	0	0.287293	0.5	0.9005	0	0.440501	0.732712	0.339844	QCR9
0.411765	0	0	0	0	0.60221	0.7	0.785667	0.501805	0.381002	0.663559	0.88151	SUN4
0.427171	1	0.472527	0	0	0.364641	0.2	0.832667	0.440775	0.286013	0.605025	0.36849	YBR090C
0.0854342	0	0	0	0	0.0828731	0.225	0	0	0.393528	0.652206	0.678711	NMD2
0.393557	1	0.663004	0	0	0.375691	0.35	0.983	0.512148	0.358038	0.331909	0.225911	RPL32
0.539216	0	0	1	0.484848	0.657458	0.225	0.707667	0.546603	0.629436	0.657084	0.72092	RPS10A
0.642857	1	0.406593	1	0.162879	0.679557	0.75	0.938692	0.692388	0.455115	0.349132	0.383681	RPL28
0.491597	1	0.765568	0	0	0.618785	0.325	0.5966	0.398564	0.564196	0.367262	0.578993	RPL43A
0.401961	1	0.868132	0	0	0.712708	0.525	1	0.468504	0.579854	0.363636	0.63151	RPS11A
0.505602	0	0	0	0	0.541437	0.525	0.9246	0.517075	0.822547	0.303807	0.751302	RPS9B
0.483193	0	0	1	0.30303	0.502763	0.25	0.871333	0.441179	0.39666	0.78762	0.638889	RPL34A
0.588235	0	0	0	0	0.558011	0.3	0.938	0.529284	0.337161	0.667962	0.40408	RPL34B
0.507003	1	0.465201	1	0.208333	0.552488	0.4	0.753667	0.446665	0.353862	0.0854701	0.0423177	RPL25
0.662465	1	0.527473	0	0	1	0.325	0.858	0.604113	0.456159	0.426444	0.761719	RPL33A
0.697479	0	0	1	0.32197	0.823207	0.275	0.764667	0.564749	0.497912	0.735043	0.854601	RPS27B
0.570028	1	1	0	0	0.640886	0.775	0.9245	0.658955	0.168058	0.699301	0.757378	RPL7A
0.285714	0	0	1	0.287879	0.298343	0.275	0.7565	0.49191	0.341336	0.598809	0.355469	RPS4A
0.467787	1	0.637363	0	0	0.458565	0.375	0.605	0.446987	0.19833	0.51049	0.602865	RPL39
0.487395	1	0.432234	0	0	0.259669	0.225	0.58	0.391343	0.564718	0.353794	0.561198	RPL2B
0.2493	1	0.410256	0	0	0.237569	0.225	0.578	0.529496	0.558455	0.591988	0.551107	RPL30
0.595238	0	0	0	0	0.530387	0	0.326	1	0.221294	0.124838	0.309462	RPL26B
0.358543	0	0	0	0	0.585636	0	0	0.373349	0.302714	0.367521	0.564236	RPS8A
0.488796	0	0	1	0.17803	0.425414	0.15	0.995	0.365565	0.391441	0.833204	0.675781	RPS18B
0.484594	1	0.399267	1	0.405303	0.320442	0.45	0.9246	0.553748	0.35595	0.437236	0.674045	RPS17A
0.438375	0	0	1	0.261364	0.530386	0.325	1	0.563848	0.548017	0.566693	0.503581	RPS23B
0.536415	0	0	0	0	0.436464	0.4	0.855667	0.517165	1	0.128982	0.690538	RPS18A
0.357143	1	0.615385	1	0.162879	0.298343	0.275	0.931	0.434909	0.429019	0.143702	0.615885	RPS14A
0.532213	0	0	0	0	0.414366	0.325	0.8085	0.408622	0.470772	0.510231	0.421549	RPS16B
0.303922	0	0	0	0	0.370167	0.15	0.5155	0.636216	0.272443	0.125874	0.501302	RPS4B
0.37395	0	0	0	0	0.491713	0.25	0.735	0.51612	0.320459	0.772339	0.753255	RPS23A
0.571429	1	0.981685	0	0	0.618786	0.375	0.912	0.417731	0.422234	0.423465	0.726128	RPS21B
0.355742	1	0.450549	0	0	0.453039	0.225	0.8855	0.405395	0.349687	0.409997	0.515191	RPL17A
0.484594	1	0.417582	1	0.151515	0.629835	0.65	0.879778	0.482087	1	0.313908	0.583984	RPL14A
0.586835	0	0	0	0	0.651933	0.675	0.895667	0.616496	0.517745	0.665113	0.534288	RPL23B
0.348739	0	0	1	0.390152	0.265193	0.25	0.8422	0.555029	1	0.556074	0.822266	RPP1B
0.371148	0	0	0	0	0.43094	0.275	0.612	0.445307	0.330898	0.700337	0.478841	RPL17B
0.712885	0	0	0	0	0.690607	0.275	0.7144	0.416441	0.651357	0.364154	0.45638	RPL27A
0.69888	0	0	0	0	0.64641	0.15	0.509667	0.457746	0.697808	0.457912	0.848958	RPS19B
0.488796	1	0.498168	0	0	0.65746	1	0.986	0.605326	0.397704	0.013727	0.192708	RPS7A
0.565826	0	0	1	0.212121	0.453039	0.3	0.578	0.453102	0.324635	0.550894	0.315104	RPL24A
0.260504	1	0.384615	0	0	0.337016	0.2	0.714667	0.299227	0.306889	0.480704	0.222656	RPL36B
0.553221	0	0	0	0	0.530388	0.75	0.955333	0.599194	0.532359	0.363895	0.369792	RPL18A
0.429972	1	0.809524	0	0	0.618786	0.35	0.6955	0.404868	0.249478	0.609946	0.8125	RPL37A
0.420168	0	0	0	0	0.607735	0.275	0.715	0.364719	0.622129	0.555815	0.771159	RPS6B
0.464986	0	0	0	0	0.342543	0	0.4865	0.483298	0.204593	0.312095	0.302409	RPL19B
0.429972	1	0.879121	0	0	0.563536	0.2	0.643	0.467506	0.331942	0.457653	0.634115	RPS0B
0.415966	0	0	0	0	0.519337	0.225	0.718333	0.447356	0.134656	0.709661	0.429688	RPL31B
0.535014	0	0	0	0	0.690608	0.3	0.786	0.519403	0.610647	0.454804	0.169596	RPL40A
0.682073	0	0	1	0.261364	0.607735	0.35	0.821667	0.552318	0.494781	0.012136	0.48112	RPS13
0.478992	1	0.252747	1	0.204545	0.591161	0.325	0.746333	0.412132	0.323069	0.586592	0.382812	RPS6A
0.442577	0	0	1	0.579545	0.447514	0.35	0.645	0.558928	0.647182	0.575758	0.603733	RPL40B
0.610644	1	0.728938	0	0	0.718233	0.375	0.875667	0.463259	0.340292	0.560477	0.666016	RPS29A
0.410364	1	0.860806	0	0	0.574587	0.4	0.9985	0.519391	0.583507	0.581456	0.388021	RPS7B
0.432773	0	0	0	0	0.364641	0.125	0.486	0.389887	0.41023	0.765864	0.794271	RPS26B
0.665266	0	0	0	0	0.751383	0.15	0.607	0.332605	0.32881	0.847449	0.450521	RPL33B
0.364146	1	0.296703	0	0	0.530388	0.225	0.728	0.333245	0.236952	0.164983	0.503472	RPS25A
0.635854	0	0	0	0	0.823206	0.5	0.8898	0.525122	0.162839	0.411767	0.495117	RPL19A
0.418768	0	0	0	0	0.348066	0.25	0.471	0.688644	0.353862	0.475783	0.835938	RPS27A
0.47619	1	0.970696	1	0.409091	0.364642	0.45	0.7726	0.515027	0.68476	0.816628	0.957031	RPL24B
0.52381	0	0	0	0	0.425415	0.175	0.506667	0.416896	0.372651	0.280497	0.59375	RPL20B
0.519608	0	0	0	0	0.502762	0.5	1	0.312424	0.456159	0.649092	0.283854	RPS25B
0.490196	0	0	0	0	0.314918	0.175	0.763667	0.400064	0.308977	0.383061	0.742188	RPL13B
0.366947	0	0	0	0	0.309394	0	0.3965	0.275016	0.733299	0.500648	0.325521	RPS17B
0.390756	0	0	0	0	0.292819	0.175	0.862	0.530116	0.479645	0.720539	0.433594	RPL29
0.133053	0	0	0	0	0.149171	0	0	0.369181	0.584551	0.355435	0.442057	RPL2A
0.498599	0	0	0	0	0.497238	0.45	0.707429	0.585156	0.519311	0.592075	0.600911	RPS14B
0.484594	1	0.556777	1	0.223485	0.45304	0.275	0.95	0.512988	1	0.45584	0.686849	RPL14B
0.502801	1	0.820513	1	0.174242	0.480665	0.4	0.8345	0.508735	0.601775	0.53121	0.710286	RPS30B
0.312325	0	0	0	0	0.270719	0	0.361	0.402338	0.498956	0.368557	0.229167	RPL43B
0.628852	0	0	0	0	0.591161	0.875	0.917111	0.607954	0.662839	0.629759	0.834635	RPS9A
0.532213	0	0	0	0	0.320443	0.425	0.804571	0.557352	0.2881	0.525253	0.28418	RPL18B
0.442577	0	0	0	0	0.397791	0.275	0.663333	0.388368	0.327766	0.495726	0.413411	RPS26A
0.376751	0	0	0	0	0.22652	0.4	0.887	0.628767	0.770355	0.66589	0.270508	RPL22B
