# Supplementary material for: Comprehensive analysis of Saccharomyces cerevisiae intron structures in vivo
Source: Nat Struct Mol Biol. 2025 Jun 5;32(8):1488–502. doi: 10.1038/s41594-025-01565-x (PMC12350175; doi:10.1038/s41594-025-01565-x)
Supplement: Supplementary file 11 — Source data for plots. [file 41594_2025_1565_MOESM11_ESM.xlsx]

## Sheet: fig_6c_bottom
	variant_type	RI_frac
0	wt	0.565789
1	wt	0.257576
2	wt	0.181287
3	wt	0.111111
4	wt	0.0151515
5	wt	0.030303
6	wt	0.0105263
7	wt	0.363636
8	wt	0.00766284
9	wt	0.21134
10	wt	0.0170455
11	wt	0.084399
12	wt	0.113043
13	wt	0.00766284
14	wt	0.00769231
15	wt	0.0173913
16	wt	0.00408163
17	wt	0.003003
18	wt	0.0239521
19	wt	0.00362319
20	wt	0.311475
21	wt	0.0406504
22	wt	0.723684
23	wt	0
24	wt	0.0117647
25	wt	0
26	wt	0.232558
27	wt	0.161074
28	wt	0.446809
29	wt	0.0037037
30	wt	0.238806
31	wt	0.0699301
32	wt	0
33	wt	0.00380228
34	wt	0.00895522
35	wt	0.0833333
36	wt	0.0046729
37	wt	0.191083
38	wt	0.151351
39	wt	0.0027248
40	wt	0.142132
41	wt	0.0138889
42	wt	0.721519
43	wt	0.019802
44	wt	0.0980392
45	wt	0.726027
46	wt	0.238095
47	wt	0.604651
48	wt	0.137255
49	wt	0.371429
50	wt	0.0412371
51	wt	0.0114286
52	wt	0.0111524
53	wt	0
54	wt	0
55	wt	0.00684932
56	wt	0
57	wt	0.5
58	wt	0.00628931
59	wt	0.289617
60	wt	0
61	wt	0.141304
62	wt	0
63	wt	0.275168
64	wt	0.0526316
65	wt	0.105263
66	wt	0.112903
67	wt	0.285714
68	wt	0.742424
69	wt	0
70	wt	0.0588235
71	wt	0.737288
72	wt	0.133333
73	wt	0
74	wt	0.00862069
75	wt	0.0222222
76	wt	0.05
77	wt	0.0555556
78	wt	0.0833333
79	wt	0.00790514
80	wt	0.00952381
81	wt	0
82	wt	0.0206186
83	wt	0.0138889
84	wt	0.01
85	wt	0
86	wt	0.47541
87	wt	0.0258065
88	wt	0.025974
89	wt	0
90	wt	0
91	wt	0
92	wt	0.00550964
93	wt	0.0232558
94	wt	0.0128755
95	wt	0.680556
96	wt	0.00833333
97	wt	0
98	wt	0
99	wt	0
100	wt	0.0120482
101	wt	0
102	wt	0
103	wt	0.701493
104	wt	0.0208333
105	wt	0
106	wt	0.0183486
107	wt	0.854167
108	wt	0
109	wt	0.00526316
110	wt	0.0097561
111	wt	0.1
112	wt	0.020979
113	wt	0
114	wt	0
115	wt	0
116	wt	0.00787402
117	wt	0.0172414
118	wt	0.125
119	wt	0
120	wt	0.0512821
121	wt	0
122	wt	0
123	wt	0.0103093
124	wt	0.236842
125	wt	0
126	wt	0.03
127	wt	0
128	wt	0.0625
129	wt	0.0588235
130	wt	0.405941
131	wt	0.00694444
132	wt	0.0280374
133	wt	0.00819672
134	wt	0.09375
135	wt	0
136	wt	0.00469484
137	wt	0.0243902
138	wt	0.0588235
139	wt	0.0220264
140	wt	0
141	wt	0.671875
142	wt	0.0120482
143	wt	0
144	wt	0.08
145	wt	0.651515
146	wt	0
147	wt	0.162577
148	wt	0.0869565
149	wt	0.391608
150	wt	0
151	wt	0.508197
152	wt	0
153	wt	0.351351
154	wt	0
155	wt	0.0327869
156	wt	0.015873
157	wt	0.5
158	wt	0
159	wt	0
160	wt	0.04
161	wt	0.00621118
162	wt	0.05
163	wt	0.047619
164	wt	0.0833333
165	wt	0
166	wt	0
167	wt	0.909091
168	wt	0.0107527
169	wt	0.0163934
170	wt	0
171	wt	0.04
172	wt	0
173	wt	0.04
174	wt	0.0263158
175	wt	0.0555556
176	wt	0
177	wt	0
178	wt	0.0225564
179	wt	0.0222222
180	wt	0.576271
181	wt	0
182	wt	0
183	wt	0.0125
184	wt	0
185	wt	0.0714286
186	wt	0
187	wt	0
188	wt	0.1
189	wt	0.782609
190	wt	0
191	wt	0
192	wt	0
193	wt	0.2
194	wt	0.867647
195	wt	0
196	wt	0
197	wt	0.0185185
198	wt	0
199	wt	0
200	wt	0
201	wt	0
202	wt	0.00892857
203	wt	0
204	wt	0.15625
205	wt	0.0144928
206	wt	0.37037
207	wt	0
208	wt	0.0425532
209	wt	0
210	wt	0.0526316
211	wt	0.00990099
212	wt	0.846154
213	wt	0.0348837
214	wt	0.1
215	wt	0.0168067
216	wt	0
217	wt	0.0196078
218	wt	0.0384615
219	wt	0
220	wt	0.05
221	wt	0
222	wt	0
223	wt	0.392157
224	wt	0.173913
225	wt	0.0116279
226	wt	0.0107527
227	wt	0.331325
228	wt	0
229	wt	0
230	wt	0
231	wt	0.869565
232	wt	0
233	wt	0.00961538
234	wt	0.0555556
235	wt	0
236	wt	0.410256
237	wt	0.95
238	wt	0
239	wt	0
240	wt	0
241	wt	1
242	wt	0.0454545
243	wt	0
244	wt	0.15978
245	wt	0.6
246	wt	0
247	wt	0
248	wt	0
249	wt	0
250	wt	0.0107527
251	wt	0.00980392
252	wt	0.0117647
253	wt	0
254	wt	0.08
255	wt	0.04
256	wt	0.0769231
257	wt	0.0135747
258	wt	0.00813008
259	wt	0.047619
260	wt	0.0172414
261	wt	0
262	wt	0
263	wt	0
264	wt	0.0217391
265	wt	0
266	wt	0.859375
267	wt	0.0319149
268	wt	0.0177305
269	wt	0.04
270	wt	0.752577
271	wt	0.0138889
272	wt	0.00826446
273	wt	0.419355
274	wt	0.0128205
275	wt	0
276	wt	0.0212766
277	wt	0.175676
278	wt	0.0106383
279	wt	0
280	wt	0
281	wt	0
282	wt	0.933333
283	wt	0.111111
284	wt	0
285	wt	0.0405405
286	wt	0
287	wt	0.0104167
288	wt	0
289	wt	0
290	wt	0
291	wt	0
292	wt	0
293	wt	0.0588235
294	wt	0.037037
295	wt	0.0416667
296	wt	0.0107527
297	wt	0
298	wt	0.454545
299	wt	0.0625
300	wt	0.0714286
301	wt	0
302	wt	0
303	wt	0.0384615
304	wt	0
305	wt	0.0181818
306	wt	0
307	wt	0.738462
308	wt	0.0188679
309	wt	0
310	wt	0.0588235
311	wt	0
312	wt	0.0714286
313	wt	0
314	wt	0
315	wt	0
316	wt	0.0103627
317	wt	0.0869565
318	wt	0
319	wt	0
320	wt	0
321	wt	0
322	wt	0
323	wt	0.0681818
324	wt	0
325	wt	0.0117647
326	wt	0.953488
327	wt	0
328	var	0.0186916
329	var	0.0107527
330	var	0
331	var	0.00244499
332	var	0
333	var	0.00653595
334	var	0.0212766
335	var	0
336	var	0
337	var	0
338	var	0.0943396
339	var	0.0102041
340	var	0.030303
341	var	0.011236
342	var	0.0115607
343	var	0.0191083
344	var	0
345	var	0
346	var	0
347	var	0
348	var	0.0258621
349	var	0
350	var	0.0149254
351	var	0.0104384
352	var	0
353	var	0.0141844
354	var	0.0116279
355	var	0.018797
356	var	0.00437637
357	var	0
358	var	0.0123457
359	var	0.010101
360	var	0
361	var	0
362	var	0.0176991
363	var	0.025974
364	var	0.0041841
365	var	0.00436681
366	var	0
367	var	0.0136986
368	var	0.00564972
369	var	0
370	var	0.0283019
371	var	0
372	var	0.0138889
373	var	0
374	var	0.00813008
375	var	0
376	var	0
377	var	0.0153846
378	var	0.0194175
379	var	0.0245902
380	var	0
381	var	0.0106383
382	var	0
383	var	0.02
384	var	0
385	var	0
386	var	0.0588235
387	var	0.023622
388	var	0.00980392
389	var	0.0267176
390	var	0.0135135
391	var	0.0140845
392	var	0.0174419
393	var	0
394	var	0
395	var	0.00806452
396	var	0.0140845
397	var	0.0416667
398	var	0
399	var	0
400	var	0
401	var	0.0124309
402	var	0.00858369
403	var	0.0136986
404	var	0.0327869
405	var	0.00761421
406	var	0.010453
407	var	0
408	var	0
409	var	0
410	var	0
411	var	0.0169492
412	var	0
413	var	0.00342466
414	var	0.0384615
415	var	0
416	var	0
417	var	0
418	var	0.00860215
419	var	0.00833333
420	var	0.00324675
421	var	0.0116279
422	var	0.00511509
423	var	0.0167598
424	var	0.00402414
425	var	0.0147783
426	var	0.015748
427	var	0.0101523
428	var	0.00904977
429	var	0
430	var	0
431	var	0.0121457
432	var	0
433	var	0
434	var	0
435	var	0.00858369
436	var	0.0111111
437	var	0.020979
438	var	0
439	var	0.023166
440	var	0.00505051
441	var	0
442	var	0
443	var	0.0075188
444	var	0.0126582
445	var	0
446	var	0.0168067
447	var	0.00787402
448	var	0
449	var	0.133333
450	var	0
451	var	0
452	var	0.0117253
453	var	0.0126582
454	var	0.0102564
455	var	0.0198675
456	var	0.0204082
457	var	0
458	var	0.0195122
459	var	0.00884956
460	var	0.0131579
461	var	0.0121951
462	var	0.0160256
463	var	0.019802
464	var	0
465	var	0.0196078
466	var	0
467	var	0
468	var	0.0416667
469	var	0.0170455
470	var	0
471	var	0
472	var	0
473	var	0.00549451
474	var	0.017094
475	var	0.00352113
476	var	0
477	var	0.0344828
478	var	0.00877193
479	var	0.0190476
480	var	0.01
481	var	0
482	var	0
483	var	0

## Sheet: fig_6c_top
	variant_type	RI_frac
0	wt	0.565789
1	wt	0.257576
2	wt	0.181287
3	wt	0.111111
4	wt	0.0151515
5	wt	0.030303
6	wt	0.0105263
7	wt	0.363636
8	wt	0.00766284
9	wt	0.21134
10	wt	0.0170455
11	wt	0.084399
12	wt	0.113043
13	wt	0.00766284
14	wt	0.00769231
15	wt	0.0173913
16	wt	0.00408163
17	wt	0.003003
18	wt	0.0239521
19	wt	0.00362319
20	wt	0.311475
21	wt	0.0406504
22	wt	0.723684
23	wt	0
24	wt	0.0117647
25	wt	0
26	wt	0.232558
27	wt	0.161074
28	wt	0.446809
29	wt	0.0037037
30	wt	0.238806
31	wt	0.0699301
32	wt	0
33	wt	0.00380228
34	wt	0.00895522
35	wt	0.0833333
36	wt	0.0046729
37	wt	0.191083
38	wt	0.151351
39	wt	0.0027248
40	wt	0.142132
41	wt	0.0138889
42	wt	0.721519
43	wt	0.019802
44	wt	0.0980392
45	wt	0.726027
46	wt	0.238095
47	wt	0.604651
48	wt	0.137255
49	wt	0.371429
50	wt	0.0412371
51	wt	0.0114286
52	wt	0.0111524
53	wt	0
54	wt	0
55	wt	0.00684932
56	wt	0
57	wt	0.5
58	wt	0.00628931
59	wt	0.289617
60	wt	0
61	wt	0.141304
62	wt	0
63	wt	0.275168
64	wt	0.0526316
65	wt	0.105263
66	wt	0.112903
67	wt	0.285714
68	wt	0.742424
69	wt	0
70	wt	0.0588235
71	wt	0.737288
72	wt	0.133333
73	wt	0
74	wt	0.00862069
75	wt	0.0222222
76	wt	0.05
77	wt	0.0555556
78	wt	0.0833333
79	wt	0.00790514
80	wt	0.00952381
81	wt	0
82	wt	0.0206186
83	wt	0.0138889
84	wt	0.01
85	wt	0
86	wt	0.47541
87	wt	0.0258065
88	wt	0.025974
89	wt	0
90	wt	0
91	wt	0
92	wt	0.00550964
93	wt	0.0232558
94	wt	0.0128755
95	wt	0.680556
96	wt	0.00833333
97	wt	0
98	wt	0
99	wt	0
100	wt	0.0120482
101	wt	0
102	wt	0
103	wt	0.701493
104	wt	0.0208333
105	wt	0
106	wt	0.0183486
107	wt	0.854167
108	wt	0
109	wt	0.00526316
110	wt	0.0097561
111	wt	0.1
112	wt	0.020979
113	wt	0
114	wt	0
115	wt	0
116	wt	0.00787402
117	wt	0.0172414
118	wt	0.125
119	wt	0
120	wt	0.0512821
121	wt	0
122	wt	0
123	wt	0.0103093
124	wt	0.236842
125	wt	0
126	wt	0.03
127	wt	0
128	wt	0.0625
129	wt	0.0588235
130	wt	0.405941
131	wt	0.00694444
132	wt	0.0280374
133	wt	0.00819672
134	wt	0.09375
135	wt	0
136	wt	0.00469484
137	wt	0.0243902
138	wt	0.0588235
139	wt	0.0220264
140	wt	0
141	wt	0.671875
142	wt	0.0120482
143	wt	0
144	wt	0.08
145	wt	0.651515
146	wt	0
147	wt	0.162577
148	wt	0.0869565
149	wt	0.391608
150	wt	0
151	wt	0.508197
152	wt	0
153	wt	0.351351
154	wt	0
155	wt	0.0327869
156	wt	0.015873
157	wt	0.5
158	wt	0
159	wt	0
160	wt	0.04
161	wt	0.00621118
162	wt	0.05
163	wt	0.047619
164	wt	0.0833333
165	wt	0
166	wt	0
167	wt	0.909091
168	wt	0.0107527
169	wt	0.0163934
170	wt	0
171	wt	0.04
172	wt	0
173	wt	0.04
174	wt	0.0263158
175	wt	0.0555556
176	wt	0
177	wt	0
178	wt	0.0225564
179	wt	0.0222222
180	wt	0.576271
181	wt	0
182	wt	0
183	wt	0.0125
184	wt	0
185	wt	0.0714286
186	wt	0
187	wt	0
188	wt	0.1
189	wt	0.782609
190	wt	0
191	wt	0
192	wt	0
193	wt	0.2
194	wt	0.867647
195	wt	0
196	wt	0
197	wt	0.0185185
198	wt	0
199	wt	0
200	wt	0
201	wt	0
202	wt	0.00892857
203	wt	0
204	wt	0.15625
205	wt	0.0144928
206	wt	0.37037
207	wt	0
208	wt	0.0425532
209	wt	0
210	wt	0.0526316
211	wt	0.00990099
212	wt	0.846154
213	wt	0.0348837
214	wt	0.1
215	wt	0.0168067
216	wt	0
217	wt	0.0196078
218	wt	0.0384615
219	wt	0
220	wt	0.05
221	wt	0
222	wt	0
223	wt	0.392157
224	wt	0.173913
225	wt	0.0116279
226	wt	0.0107527
227	wt	0.331325
228	wt	0
229	wt	0
230	wt	0
231	wt	0.869565
232	wt	0
233	wt	0.00961538
234	wt	0.0555556
235	wt	0
236	wt	0.410256
237	wt	0.95
238	wt	0
239	wt	0
240	wt	0
241	wt	1
242	wt	0.0454545
243	wt	0
244	wt	0.15978
245	wt	0.6
246	wt	0
247	wt	0
248	wt	0
249	wt	0
250	wt	0.0107527
251	wt	0.00980392
252	wt	0.0117647
253	wt	0
254	wt	0.08
255	wt	0.04
256	wt	0.0769231
257	wt	0.0135747
258	wt	0.00813008
259	wt	0.047619
260	wt	0.0172414
261	wt	0
262	wt	0
263	wt	0
264	wt	0.0217391
265	wt	0
266	wt	0.859375
267	wt	0.0319149
268	wt	0.0177305
269	wt	0.04
270	wt	0.752577
271	wt	0.0138889
272	wt	0.00826446
273	wt	0.419355
274	wt	0.0128205
275	wt	0
276	wt	0.0212766
277	wt	0.175676
278	wt	0.0106383
279	wt	0
280	wt	0
281	wt	0
282	wt	0.933333
283	wt	0.111111
284	wt	0
285	wt	0.0405405
286	wt	0
287	wt	0.0104167
288	wt	0
289	wt	0
290	wt	0
291	wt	0
292	wt	0
293	wt	0.0588235
294	wt	0.037037
295	wt	0.0416667
296	wt	0.0107527
297	wt	0
298	wt	0.454545
299	wt	0.0625
300	wt	0.0714286
301	wt	0
302	wt	0
303	wt	0.0384615
304	wt	0
305	wt	0.0181818
306	wt	0
307	wt	0.738462
308	wt	0.0188679
309	wt	0
310	wt	0.0588235
311	wt	0
312	wt	0.0714286
313	wt	0
314	wt	0
315	wt	0
316	wt	0.0103627
317	wt	0.0869565
318	wt	0
319	wt	0
320	wt	0
321	wt	0
322	wt	0
323	wt	0.0681818
324	wt	0
325	wt	0.0117647
326	wt	0.953488
327	wt	0
328	var	0.011811
329	var	0.00719424
330	var	0
331	var	0.0174825
332	var	0.0357143
333	var	0
334	var	0
335	var	0
336	var	0
337	var	0
338	var	0
339	var	0.0555556
340	var	0
341	var	0
342	var	0.010989
343	var	0
344	var	0.166667
345	var	0.0322581
346	var	0.0211268
347	var	0
348	var	0.018018
349	var	0
350	var	0.1
351	var	0
352	var	0
353	var	0.020979
354	var	0.0178571
355	var	0.0190476
356	var	0.0454545
357	var	0
358	var	0.0555556
359	var	0.0217391
360	var	0.0294118
361	var	0
362	var	0.0121951
363	var	0
364	var	0.030303
365	var	0
366	var	0
367	var	0
368	var	0
369	var	0.0111111
370	var	0.0416667
371	var	0.00543478
372	var	0.00847458
373	var	0.105263
374	var	0
375	var	0.0070922
376	var	0
377	var	0.0037594
378	var	0.0909091
379	var	0.00420168
380	var	0
381	var	0.037037
382	var	0
383	var	0.00483092
384	var	0
385	var	0.0136986
386	var	0
387	var	0.0243902
388	var	0
389	var	0
390	var	0.015873
391	var	0.0144231
392	var	0
393	var	0.0361446
394	var	0.0142857
395	var	0
396	var	0.097561
397	var	0.00900901
398	var	0.0116279
399	var	0.0153846
400	var	0
401	var	0
402	var	0
403	var	0.0285714
404	var	0.0166667
405	var	0.0555556
406	var	0
407	var	0
408	var	0
409	var	0
410	var	0.010989
411	var	0
412	var	0.00252525
413	var	0
414	var	0.0114943
415	var	0
416	var	0
417	var	0
418	var	0.0152284
419	var	0.00385356
420	var	0.01
421	var	0.00934579
422	var	0
423	var	0.08
424	var	0
425	var	0
426	var	0
427	var	0
428	var	0
429	var	0.047619
430	var	0.03125
431	var	0.1
432	var	0
433	var	0
434	var	0.00591716
435	var	0.00543478
436	var	0.0116279
437	var	0.0434783
438	var	0
439	var	0.0200669
440	var	0
441	var	0
442	var	0.0192308
443	var	0
444	var	0.08
445	var	0.0123457
446	var	0.0104167
447	var	0.00980392
448	var	0.011236
449	var	0
450	var	0
451	var	0.12
452	var	0
453	var	0
454	var	0.0243902
455	var	0.0714286

## Sheet: fig_6d
	variant_type	RI_frac
0	wt	0.565789
1	wt	0.257576
2	wt	0.181287
3	wt	0.111111
4	wt	0.0151515
5	wt	0.030303
6	wt	0.0105263
7	wt	0.363636
8	wt	0.00766284
9	wt	0.21134
10	wt	0.0170455
11	wt	0.084399
12	wt	0.113043
13	wt	0.00766284
14	wt	0.00769231
15	wt	0.0173913
16	wt	0.00408163
17	wt	0.003003
18	wt	0.0239521
19	wt	0.00362319
20	wt	0.311475
21	wt	0.0406504
22	wt	0.723684
23	wt	0
24	wt	0.0117647
25	wt	0
26	wt	0.232558
27	wt	0.161074
28	wt	0.446809
29	wt	0.0037037
30	wt	0.238806
31	wt	0.0699301
32	wt	0
33	wt	0.00380228
34	wt	0.00895522
35	wt	0.0833333
36	wt	0.0046729
37	wt	0.191083
38	wt	0.151351
39	wt	0.0027248
40	wt	0.142132
41	wt	0.0138889
42	wt	0.721519
43	wt	0.019802
44	wt	0.0980392
45	wt	0.726027
46	wt	0.238095
47	wt	0.604651
48	wt	0.137255
49	wt	0.371429
50	wt	0.0412371
51	wt	0.0114286
52	wt	0.0111524
53	wt	0
54	wt	0
55	wt	0.00684932
56	wt	0
57	wt	0.5
58	wt	0.00628931
59	wt	0.289617
60	wt	0
61	wt	0.141304
62	wt	0
63	wt	0.275168
64	wt	0.0526316
65	wt	0.105263
66	wt	0.112903
67	wt	0.285714
68	wt	0.742424
69	wt	0
70	wt	0.0588235
71	wt	0.737288
72	wt	0.133333
73	wt	0
74	wt	0.00862069
75	wt	0.0222222
76	wt	0.05
77	wt	0.0555556
78	wt	0.0833333
79	wt	0.00790514
80	wt	0.00952381
81	wt	0
82	wt	0.0206186
83	wt	0.0138889
84	wt	0.01
85	wt	0
86	wt	0.47541
87	wt	0.0258065
88	wt	0.025974
89	wt	0
90	wt	0
91	wt	0
92	wt	0.00550964
93	wt	0.0232558
94	wt	0.0128755
95	wt	0.680556
96	wt	0.00833333
97	wt	0
98	wt	0
99	wt	0
100	wt	0.0120482
101	wt	0
102	wt	0
103	wt	0.701493
104	wt	0.0208333
105	wt	0
106	wt	0.0183486
107	wt	0.854167
108	wt	0
109	wt	0.00526316
110	wt	0.0097561
111	wt	0.1
112	wt	0.020979
113	wt	0
114	wt	0
115	wt	0
116	wt	0.00787402
117	wt	0.0172414
118	wt	0.125
119	wt	0
120	wt	0.0512821
121	wt	0
122	wt	0
123	wt	0.0103093
124	wt	0.236842
125	wt	0
126	wt	0.03
127	wt	0
128	wt	0.0625
129	wt	0.0588235
130	wt	0.405941
131	wt	0.00694444
132	wt	0.0280374
133	wt	0.00819672
134	wt	0.09375
135	wt	0
136	wt	0.00469484
137	wt	0.0243902
138	wt	0.0588235
139	wt	0.0220264
140	wt	0
141	wt	0.671875
142	wt	0.0120482
143	wt	0
144	wt	0.08
145	wt	0.651515
146	wt	0
147	wt	0.162577
148	wt	0.0869565
149	wt	0.391608
150	wt	0
151	wt	0.508197
152	wt	0
153	wt	0.351351
154	wt	0
155	wt	0.0327869
156	wt	0.015873
157	wt	0.5
158	wt	0
159	wt	0
160	wt	0.04
161	wt	0.00621118
162	wt	0.05
163	wt	0.047619
164	wt	0.0833333
165	wt	0
166	wt	0
167	wt	0.909091
168	wt	0.0107527
169	wt	0.0163934
170	wt	0
171	wt	0.04
172	wt	0
173	wt	0.04
174	wt	0.0263158
175	wt	0.0555556
176	wt	0
177	wt	0
178	wt	0.0225564
179	wt	0.0222222
180	wt	0.576271
181	wt	0
182	wt	0
183	wt	0.0125
184	wt	0
185	wt	0.0714286
186	wt	0
187	wt	0
188	wt	0.1
189	wt	0.782609
190	wt	0
191	wt	0
192	wt	0
193	wt	0.2
194	wt	0.867647
195	wt	0
196	wt	0
197	wt	0.0185185
198	wt	0
199	wt	0
200	wt	0
201	wt	0
202	wt	0.00892857
203	wt	0
204	wt	0.15625
205	wt	0.0144928
206	wt	0.37037
207	wt	0
208	wt	0.0425532
209	wt	0
210	wt	0.0526316
211	wt	0.00990099
212	wt	0.846154
213	wt	0.0348837
214	wt	0.1
215	wt	0.0168067
216	wt	0
217	wt	0.0196078
218	wt	0.0384615
219	wt	0
220	wt	0.05
221	wt	0
222	wt	0
223	wt	0.392157
224	wt	0.173913
225	wt	0.0116279
226	wt	0.0107527
227	wt	0.331325
228	wt	0
229	wt	0
230	wt	0
231	wt	0.869565
232	wt	0
233	wt	0.00961538
234	wt	0.0555556
235	wt	0
236	wt	0.410256
237	wt	0.95
238	wt	0
239	wt	0
240	wt	0
241	wt	1
242	wt	0.0454545
243	wt	0
244	wt	0.15978
245	wt	0.6
246	wt	0
247	wt	0
248	wt	0
249	wt	0
250	wt	0.0107527
251	wt	0.00980392
252	wt	0.0117647
253	wt	0
254	wt	0.08
255	wt	0.04
256	wt	0.0769231
257	wt	0.0135747
258	wt	0.00813008
259	wt	0.047619
260	wt	0.0172414
261	wt	0
262	wt	0
263	wt	0
264	wt	0.0217391
265	wt	0
266	wt	0.859375
267	wt	0.0319149
268	wt	0.0177305
269	wt	0.04
270	wt	0.752577
271	wt	0.0138889
272	wt	0.00826446
273	wt	0.419355
274	wt	0.0128205
275	wt	0
276	wt	0.0212766
277	wt	0.175676
278	wt	0.0106383
279	wt	0
280	wt	0
281	wt	0
282	wt	0.933333
283	wt	0.111111
284	wt	0
285	wt	0.0405405
286	wt	0
287	wt	0.0104167
288	wt	0
289	wt	0
290	wt	0
291	wt	0
292	wt	0
293	wt	0.0588235
294	wt	0.037037
295	wt	0.0416667
296	wt	0.0107527
297	wt	0
298	wt	0.454545
299	wt	0.0625
300	wt	0.0714286
301	wt	0
302	wt	0
303	wt	0.0384615
304	wt	0
305	wt	0.0181818
306	wt	0
307	wt	0.738462
308	wt	0.0188679
309	wt	0
310	wt	0.0588235
311	wt	0
312	wt	0.0714286
313	wt	0
314	wt	0
315	wt	0
316	wt	0.0103627
317	wt	0.0869565
318	wt	0
319	wt	0
320	wt	0
321	wt	0
322	wt	0
323	wt	0.0681818
324	wt	0
325	wt	0.0117647
326	wt	0.953488
327	wt	0
328	var	0.0327869
329	var	0.0183486
330	var	0.9375
331	var	0.133333
332	var	0.575758
333	var	0
334	var	0
335	var	0
336	var	0.00595238
337	var	0
338	var	0.00900901
339	var	0
340	var	0.54902
341	var	0
342	var	1
343	var	0.75
344	var	0.0769231
345	var	0
346	var	0
347	var	0.0588235
348	var	0.198473
349	var	0
350	var	0
351	var	0.636364
352	var	0.333333
353	var	0.0263158
354	var	0.646465
355	var	0.0178571
356	var	0.507692
357	var	0
358	var	0
359	var	0.0157233
360	var	0.351955
361	var	0.0155642
362	var	0.08
363	var	0
364	var	0.0060241
365	var	0
366	var	0.296703
367	var	0.0555556
368	var	0.0238095
369	var	0.0169492
370	var	0.125
371	var	0.5
372	var	0
373	var	0
374	var	0
375	var	0.882979
376	var	0
377	var	0.0252101
378	var	0.842857
379	var	0
380	var	0.0192308
381	var	0.586957
382	var	0
383	var	0.673913
384	var	0
385	var	0
386	var	0.487805
387	var	0
388	var	0.00884956
389	var	0.697531
390	var	0.0227273
391	var	0.181818
392	var	0.138037
393	var	0.00520833
394	var	0.275362
395	var	0.6
396	var	0.534884
397	var	0.357616
398	var	0.791667
399	var	0
400	var	0.55814
401	var	0
402	var	0
403	var	0.774648
404	var	0
405	var	0
406	var	0.0196078
407	var	0
408	var	0.0952381
409	var	0
410	var	0
411	var	0

## Sheet: fig_6e_bottom
	variant_type	RI_frac
0	wt	0.047619
1	wt	0.00401606
2	wt	1
3	wt	0.0444444
4	wt	0.996124
5	wt	0.986667
6	wt	0.0240964
7	wt	0
8	wt	0
9	wt	0.0487805
10	wt	0
11	wt	0
12	wt	0.00485437
13	wt	0.986111
14	wt	0.0933333
15	wt	0.0169492
16	wt	0
17	wt	1
18	wt	0.04
19	wt	0.00555556
20	wt	0
21	wt	1
22	wt	0
23	wt	0
24	wt	1
25	wt	0
26	wt	0.0625
27	wt	0
28	wt	0
29	wt	0.00598802
30	wt	1
31	wt	0
32	wt	0.0131004
33	wt	0
34	wt	1
35	wt	0
36	wt	0
37	wt	0.00636943
38	wt	0
39	wt	0
40	wt	0.371429
41	wt	0.00546448
42	wt	0.00714286
43	wt	0.799065
44	wt	0
45	wt	0
46	wt	0
47	wt	1
48	wt	0.0645161
49	wt	0
50	wt	0.0185185
51	wt	0
52	wt	0.0117647
53	wt	0.017094
54	wt	0
55	wt	0
56	wt	0.333333
57	wt	0.982906
58	wt	0
59	wt	1
60	wt	0.0416667
61	wt	0
62	wt	0
63	wt	0.0645161
64	wt	1
65	wt	0.0740741
66	wt	0
67	var	0.0217391
68	var	0.00847458
69	var	0.011976
70	var	0.00275482
71	var	0.019305
72	var	0.0714286
73	var	0.0138889
74	var	0
75	var	0
76	var	0.822511
77	var	0.00416667
78	var	0.00383142
79	var	0.047619
80	var	0
81	var	0.0163934
82	var	0
83	var	0
84	var	0
85	var	0.0603448
86	var	0.003125
87	var	0.00994475
88	var	0.0103093
89	var	0.0133333
90	var	0.00238095
91	var	0.0158228
92	var	0.015748
93	var	0.0101523
94	var	0.00732601
95	var	0.166667
96	var	0
97	var	0.00330033
98	var	0.0148148
99	var	0.0909091
100	var	0.0114286
101	var	0.0178571
102	var	0.0102041
103	var	0
104	var	0
105	var	0.0178571
106	var	0.0675676
107	var	0
108	var	0
109	var	0
110	var	0.00972447
111	var	0.00980392
112	var	0.00390625
113	var	0
114	var	0.0102041
115	var	0.0175439
116	var	0
117	var	0

## Sheet: fig_6e_top
	variant_type	RI_frac
0	wt	0.047619
1	wt	0.00401606
2	wt	1
3	wt	0.0444444
4	wt	0.996124
5	wt	0.986667
6	wt	0.0240964
7	wt	0
8	wt	0
9	wt	0.0487805
10	wt	0
11	wt	0
12	wt	0.00485437
13	wt	0.986111
14	wt	0.0933333
15	wt	0.0169492
16	wt	0
17	wt	1
18	wt	0.04
19	wt	0.00555556
20	wt	0
21	wt	1
22	wt	0
23	wt	0
24	wt	1
25	wt	0
26	wt	0.0625
27	wt	0
28	wt	0
29	wt	0.00598802
30	wt	1
31	wt	0
32	wt	0.0131004
33	wt	0
34	wt	1
35	wt	0
36	wt	0
37	wt	0.00636943
38	wt	0
39	wt	0
40	wt	0.371429
41	wt	0.00546448
42	wt	0.00714286
43	wt	0.799065
44	wt	0
45	wt	0
46	wt	0
47	wt	1
48	wt	0.0645161
49	wt	0
50	wt	0.0185185
51	wt	0
52	wt	0.0117647
53	wt	0.017094
54	wt	0
55	wt	0
56	wt	0.333333
57	wt	0.982906
58	wt	0
59	wt	1
60	wt	0.0416667
61	wt	0
62	wt	0
63	wt	0.0645161
64	wt	1
65	wt	0.0740741
66	wt	0
67	var	0.00572519
68	var	0.1875
69	var	0.0126582
70	var	0.020202
71	var	0.00798403
72	var	0.00337838
73	var	0.10687
74	var	0
75	var	0.0164609
76	var	0
77	var	0.0097561
78	var	0.533333
79	var	0.928571
80	var	0.00843882
81	var	0.00985222
82	var	0.00156006
83	var	0.0112108
84	var	0.00735294
85	var	0.117647
86	var	0.00920245
87	var	0
88	var	0
89	var	0.0566038
90	var	0
91	var	0.00636943
92	var	0.00370828
93	var	0.00636943
94	var	0
95	var	0.664062
96	var	0.015544
97	var	0.00379507
98	var	0.0151899
99	var	0.00266667
100	var	0
101	var	0
102	var	0.0153374
103	var	0.106061
104	var	0.00877193
105	var	0.0169492
106	var	0
107	var	0
108	var	0.0083682
109	var	0.58589
110	var	0
111	var	0.00898876
112	var	0.0244648
113	var	0.00706714
114	var	0
115	var	0.027027
116	var	0
117	var	0.00560224
118	var	0.0277778
119	var	0.0103627
120	var	0.0222222
121	var	0.111111
122	var	0.00771775
123	var	0.00331126
124	var	0.00485437
125	var	0.0157658
126	var	0.0179372
127	var	0.0116732
128	var	0.0070922
129	var	0.00187266
130	var	0
131	var	0.00593472
132	var	0.00631579
133	var	1
134	var	0.00881057
135	var	0.0136986
136	var	0.0263158
137	var	0.0769231
138	var	0.00493827
139	var	0.0357143
140	var	0
141	var	0.021164
142	var	0.0169492
143	var	0.00485437
144	var	0
145	var	0.0124224
146	var	0
147	var	0
148	compens	0.0253165
149	compens	0.991304
150	compens	0.0163399
151	compens	0
152	compens	0
153	compens	0.0362319
154	compens	0.030303
155	compens	0.0493827
156	compens	0.83871
157	compens	0.00704225
158	compens	0.6
159	compens	0.0491803
160	compens	1
161	compens	0
162	compens	0.981481
163	compens	0.977169
164	compens	0
165	compens	0

## Sheet: fig_6f_left
RPS9A wildtype	RPS9A 5' mutant	RPS9A 3' mutant	RPS9A rescue
0.597	0.157	0.326	0.568
0.642	0.258	0.324	0.592
0.636	0.284	0.298	0.627

## Sheet: fig_6f_right
RPS9A wildtype	RPS9A 5' mutant	RPS9A 3' mutant	RPS9A rescue
0.972	0.913	0.968	0.944
0.933	0.784	0.925	0.824
0.97	0.874	0.971	0.956
