# Supplementary material for: Comprehensive analysis of Saccharomyces cerevisiae intron structures in vivo
Source: Nat Struct Mol Biol. 2025 Jun 5;32(8):1488–502. doi: 10.1038/s41594-025-01565-x (PMC12350175; doi:10.1038/s41594-025-01565-x)
Supplement: Supplementary file 12 — Source data for plots. [file 41594_2025_1565_MOESM12_ESM.xlsx]

## Sheet: fig7_b_left
Zipper dG	End dG	Longest Stem	MLD	5'SS-BP Dist
0	0	0.451613	1.27397	1.78261
-0.971429	0	-0.0740741	0.484115	-0.141732
-0.540717	0	1.40984	0.594427	-0.700508
-0.488038	0	2	0	-0.0582524
0	-2	-0.974359	1.0027	0.346667
-0.191011	0.287179	-0.181818	0.646465	0.777778
0	0	-0.333333	0.194825	0.0689655
0	-0.23	2	-0.161548	0.35
0	0	0.26087	1.0955	0.865672
0	0	-2	0	0.385965
-0.492013	0	1.38983	0.322101	-0.980695
-0.244604	0	2	0	0.447761
0	0.541311	-2	0.269717	0.388889
0	0		0.489047	0.358974
0	-0.796238	2	-0.415884	-0.488889
0	0		-0.259241	-0.0983607
0	0		-0.14128	-0.129032
-0.810811	-1.98214	2	0.844884	-0.395833
0	0		0.604212	0.526316
0	0	-2	0.519027	1.2766
0	-0.359788	2	-0.110535	0
0	0	1.05882	1.16043	-0.296774
0	-1.8952	-0.315789	-0.190728	0.222222
0	0	-2	0.673094	-1.32075
0	0	0.571429	1.01271	-0.150943
0	0	-2	0.45655	1.48148
0	0		0.547009	0
-0.810811	0	0.857143	0.343954	-1.32143
0	0	0.311111	0.609788	1.85455
0	0	-0.608696	-0.357442	-0.774775
0	0		0.296984	0.222222
0	0	-2	0.300361	-0.178571
0	0	2	-0.529936	-0.680851
0	0	-2	0.452152	-0.244898
0	0	2	-0.113609	-0.5
0	0	2	1.48837	1.16418
-0.775801	0	0.153846	-0.0887861	-0.422535
0	-0.549618	-0.5	1.34717	0.989899
0	-0.2134	1.10345	0.596555	-0.131148
-0.352941	0	0.285714	1.48671	1.16667
-0.795699	0	0.0740741	1.23494	0.592593
-0.872928	0	0.545455	1.01661	0.133333
0	0	1.06383	0.568295	-0.64
0	0	-2	0.532225	-0.741117
0	-0.437158	2	0.633106	1.34615
0	0	0.4	0.87239	0.649351
-0.388974	-0.28133	2	1.23156	-0.188679
-0.45283	0	0.594595	0.499585	0.545455
0	-0.470914	0.2	1.5311	1.28205
-1.07692	0	0.828283	0.0166949	-0.451613
0	0	-2	0.365965	1.21472
-0.335329	-0.410811	2	0.0689655	0.114286
-0.574257	0	1	0.993789	-0.328767
0	0.218905	0	0.571429	1
0	0	-2	0.450611	1.72
-2	0	0.883721	1.01992	0.965517
-0.565789	0	0.588235	0.293164	0.816901
0	0	2	-1.17086	-0.355556
0	0	-1.5	1.05533	0.817391
0	-0.631268	0.25	-0.170862	0.0722892
0	-0.366048	0.47619	0.127518	0.876033
0	0	-2	0.549504	1.33333
-0.553191	0.378667	1.42029	0.231232	0.539683
0	0	0.25	1.37506	-0.229508
-0.54902	-0.2134	0.4	1.40969	0.653846
0	0	0.736842	0.154839	1
-0.915888	0	1	1.14541	0.520548
-0.464455	0	1.04	-0.118487	0.461538
-0.374429	0	2	0.759591	-0.225806
-1.04688	0	-0.285714	0.263646	0.942529
0	0	-0.285714	-0.0598019	0.96063
-0.374429	0	1.14286	0.620982	-0.0143885
-0.342342	-0.197044	2	1.2173	0.35514
-0.426128	0	1.36508	0.896224	0.468085
0	-0.678679	1.25	0.798218	1.01961
-0.480127	0	1.08571	0.171444	1.70909
0	0	0.962963	0.0109721	0.365217
0	0	-0.956522	0.938875	1.24476
-0.42236	0	1.61905	1.06171	-0.741573
0	-0.287179	-0.829268	-0.362264	1.44737
0	-0.430518	-0.285714	1.10128	1.08571
-0.163662	0	0.30303	1.10086	1.40984
0	0	1.56	1.21732	0.754967
-0.790698	-0.27551	0.285714	0.812455	-0.320988
-0.994242	0	0.857143	1.09835	-0.27027
0	0	-0.117647	0.532199	-0.527778
0	0	-0.625	1.80531	1.28302
0	0	-2	1.84	-0.435754
0	0	-2	0.787854	1.62791
-0.888889	0	0.869565	1.05734	0.563107
0	0	0.434783	0.503607	-0.437086
0	0	0.181818	1.79526	0.991304
0	0.287179	-2	0.201978	1.1236
-0.388974	0	-0.6	1.24314	-0.153846
0	0	0	0.699454	0.961039
-0.194093	0	-0.588235	1.34633	0.574713
0	0.0841121	-2	0.51398	1.32468
0	-0.57868	-0.0689655	0.82963	0.692308
0	0	0.307692	0.822622	0.83871
0	0	0.315789	0	1.2
-0.862385	0	0.3	1.14253	-0.185567
0	0	0	1.29499	0.0162602
0	0	-2	0.423693	1.08134
0	0	-2	1.63154	-0.492754
0	0	-0.5	1.00807	0.728324
0	0	-0.4	1.01463	1.06849
0	0	0.344828	0.287748	0.015748
0	0	0.133333	2	1.37449
0	0	-2	0.963855	0.888889
0	0	1.44	1.98088	1.03226
0	0	0.769231	0.671148	0.954545
0	0	1.06977	1.36813	1
0	-0.621951	0.6	-0.429268	0.243902
0	0	-0.125	0.933836	0.752688
0	0	2	0.88568	0.593407
0	0	-2	0.418301	1.20295
0	0	0.641509	0.382565	-1.01695
0	0	-0.666667	0.921739	0.875
0	0	-0.56	0.461538	0.589474
0	0	0.307692	0.540779	1.45238
0	-0.498599	0.666667	0.591762	1.57895
0	0	-2	0.807736	0.895238
0	0	-2	1.40861	1.39474
0	0	0.24	0.669592	1.75758
0	0		0.368522	0.969072
0	0	0	1.18766	0.561798
0	0	1.08772	1.04348	1.51515
-0.484076	-0.30491	1.17241	1.24815	0.538462
-0.574257	0	0.181818	1.28729	1.04762
0	0	0.746988	1.79317	1.49091
0	-0.23	2	0.12164	-0.0952381
0	0	-2	0.427717	0.757282
-0.328358	-0.578035	1.17949	1.3119	0.255319
0	0	0.49505	1.16496	2
0	0	0.2	-0.326531	0.816901
-0.578512	0	-0.26087	0.498162	-0.311111
0	0	-0.428571	0.167364	1.05376
0	0	0.2	-0.453212	0.525
0	0	1.21127	0.929152	1.73333
0	0		0	0

## Sheet: fig7_b_middle
Zipper dG	End dG	Longest Stem	MLD	5'SS-BP Dist
0.222222	0	0.666667	0.385392	1.3913
-0.7	0.103774	0.212766	0.581449	-0.333333
-0.549669	0	0.727273	0.795028	-1.6129
-0.495948	0	-0.428571	-0.352295	1.04
0	-2	0.628571	0.905978	0.253521
0	0.287179	0.153846	0.54744	-0.444444
-0.175141	0	0.56	-0.504455	0.577778
-0.372881	-0.0326087	-0.2	0.0853949	-0.173913
-0.697023	0	0.315789	0.593714	-1.0303
0	0	0.571429	0.365519	-0.571429
-0.682927	0	0.139535	1.00655	-0.285714
-0.248175	0	-1.27273	-0.426445	-0.08
-0.271386	0.541311	0.947368	0.621965	0.382979
0	0	-0.666667	0.0467775	1.63158
0	-0.633452	-0.166667	0.736606	-0.0714286
0.288262	0	-0.857143	-0.453235	-1.42857
0	-0.0841121	-1.6129	-0.429023	-0.758621
-0.984496	0.333333	0.352941	0.705021	0.293333
0	0	2	0.449188	-0.692308
0.35474	0	0.327273	0.486772	0.8
0	0.0327869	-1.27273	0.0477409	-0.37037
0	0	0.608696	1.30465	-1.02222
0	-1.53488	-0.153846	-0.922728	-1.61644
0	0	-0.75	0.432637	-0.923077
-0.281481	0.246851	0.56	0.765747	1.58974
0	0	-1.16667	-0.263037	-0.909091
0	0	0.4	-0.454305	-1.52
-0.825688	0	-0.0645161	0.919283	-1.375
0	0	-0.482759	0.0269372	-0.285714
-0.402496	0	0.461538	0.871309	0.363636
0	0	1.4	0.204149	-1.09091
0	0	-0.117647	0.320376	-1.64286
0	0	-1.2	-0.734432	-0.666667
0	0	0.25	0.650284	1.07692
0	0	1.29412	1.04214	-1.85714
0	0	0.315789	0.859051	-0.943396
-0.825688	0	-0.740741	0.79157	-0.232558
-0.825688	-0.629921	-0.111111	0.266289	0.434783
-0.336874	0	1.15152	0.868289	-1
-0.421384	0	-0.0540541	0.358233	0.461538
-0.78481	0	0.384615	0.802985	0.545455
-1.06773	0	0.146341	0.46594	0.173913
-0.5	0	1.02857	0.79652	-0.47619
0.301943	0	-0.434783	-0.296864	0.344828
0	-0.437158	0.307692	1.4389	-1.61538
0	-0.144231	0.315789	0.349081	-0.697674
-0.395023	-0.28133	0.830769	1.93595	-1.88889
-0.270073	0.366048	-0.3	0.765785	-1.47368
-0.429022	-0.0841121	0	0.809812	-0.981818
-1.17526	0	-0.0821918	-0.496374	-0.508475
-0.380216	0.397849	1.04	0.974484	0.4
0	-0.410811	-0.588235	-0.487427	-0.816327
0	-0.410811	0.666667	1.85732	-1.58333
-0.361963	0	-0.0769231	-0.0604189	0.0606061
0.900188	0	0.416667	-0.215688	-0.344828
-2	0	0.428571	0.894756	0.378378
0	0	0.918919	1.10778	-0.293333
-0.692308	0	0.254545	0.941527	1.13514
-0.436709	-0.235589	0.363636	2	-1.7
-0.646048	-0.631268	-0.117647	0.696925	-0.746269
0	-0.366048	0.0540541	1.54211	0.215385
0	0	-0.638298	0.846614	-0.893617
-0.305389	0.548571	0.222222	0.507555	0.777778
-1.52403	0	0.645161	1.06415	-0.266667
-0.55814	-0.2134	-0.75	0.838839	-0.630137
0	-0.148936	-0.347826	0.965291	-0.763636
-0.583893	0	0.111111	0.579782	0.285714
0	0	0.444444	-0.500085	0.237288
-0.369231	0	0.297872	0.819247	0.358974
-1.39207	0	-0.4	1.18446	-0.0909091
-0.351145	0	-0.153846	0.979509	-1
-0.380216	0	0.105263	0.107694	0.210526
0	-0.197044	0.444444	1.01131	-1.57895
-0.383901	0	0	1.84859	-0.338462
-0.305389	0.514286	-0.08	1.05875	-0.285714
-0.487884	0	0.6	-0.020795	-0.625
0	0	0.253521	0.309832	0.693878
0	0	0.4	-0.426581	-0.366197
0	0	0.769231	1.86207	0.65
0	-0.152231	-0.0869565	0.459704	0.0444444
-0.248175	-0.430518	0.315789	0.85686	-0.378378
-0.452229	0	0.727273	-0.0310889	0.333333
0	0	0.44898	0.643488	-1.25926
-0.8051	0	0.451613	1.16638	-0.666667
0	-0.2134	0.472727	0.728545	-0.153846
0	-0.252525	0.785714	1.28395	-0.666667
0	0	-0.162162	0.486399	-0.418605
0	0	0.25	-0.288109	0.222222
0	0	-1.46269	-0.124438	0.0526316
0	0	-0.105263	0.823315	-0.0689655
-1.91858	0	0.893617	0.275007	0.243902
0	0	0.146341	0.234138	-0.416667
0	0.287179	0.210526	0.080192	1.52
0	0	-0.333333	0.843653	-0.0645161
0	0	0.666667	0.261493	-1.07692
-0.627986	0	-0.0540541	0	-0.48
0	0	-0.470588	-0.622588	0.95082
-0.646048	-0.610526	1.07692	0.892954	-1.44444
-0.553897	0	0.697674	0	-1.42857
0	-0.241206	-0.896552	1.20011	0.564103
-1.09859	0	-0.4	0.0914794	0.626866
0	0	0.88	1.5064	-0.0625
-0.583893	0	-0.566038	0.453261	-0.25
0.512235	-0.686747	0.511628	0.285918	-1.11111
0.312312	0	0.608696	0.0288874	0.4
-0.692308	0	-0.514286	0.93661	-0.705882
0	0	0.3	0.878645	-0.174757
-0.281481	0	-0.117647	1.35587	-0.9
-0.235123	0	-1.31707	0.517562	0.325581
-0.244898	0	0.4	0.579035	-0.518519
0	0	0.641509	-0.521277	0.254545
-0.825688	0	0.8	0.973774	-0.571429
-1.15574	-0.321168	0.0465116	0.689219	0
0	0	-0.0444444	1.22654	0.1875
-0.47191	-0.149398	-0.133333	-0.138109	-0.933333
0	0	0.421053	1.20744	0.133333
0	0	0.953846	0.695644	-0.170213
-0.8051	0	-0.695652	-0.597413	-0.235294
-0.448331	0	-0.514286	-0.234356	0.08
0	0	0.382979	0.160657	0.367347
0	0	0.692308	-0.0502664	0.348624
-0.754919	-0.0744186	0.139535	0.0362126	-1.01235
-0.504065	0	1.06383	1.72935	1.15789
0	0	-0.625	1.16408	0.324324
0	0	-0.545455	0.111296	-0.275862
0	0	0.133333	-0.088258	0.26087
-0.978723	0	0.526316	1.25689	0.0952381
-0.668977	-0.30491	-0.415094	0.758092	-1.71429
-0.659758	0	-0.125	1.11177	0.37037
-1.04348	0	0.886598	0.748857	0.47619
-0.950192	-0.23	0.761905	0.0171006	-0.553191
-1.0495	0	-0.26087	0.724581	0.413793
-0.333333	-0.514286	0.56	0.149623	0
0	0.154589	1.01754	0.786446	2
0	-0.00449438	-0.0571429	1.09104	-0.807018
-0.794918	0	-0.4	0.3472	0.139535
-0.52459	0.133971	-0.25	-0.919885	0.0425532
0	0	0.153846	1.01298	-0.222222
-0.592593	-0.154589	0.272727	0.948325	-0.461538
0	0	0	0.429221	0.461538

## Sheet: fig7_b_right
Zipper dG	End dG	Longest Stem	MLD	5'SS-BP Dist
-0.188574	0	0.366668	-0.37286	0.485945
-1.0741	-0.011233	0.633058	0.988624	-0.243051
-2	-0.00812898	0.974465	0.740115	0.0251141
-0.460125	0	0.592995	0.285325	0.0640195
0	-0.456477	0.263639	0.530748	0.299096
-0.0155473	0	-0.185582	0.283129	-0.516277
-0.0272658	0	0.501695	-0.045809	0.0519515
-0.134445	-0.0368271	0.475738	-0.121715	-0.185329
-0.767376	0	-0.287332	-0.506946	-0.00124701
0.135059	0	0.351472	-0.046866	-0.454682
-0.579455	0	0.518869	0.685017	0.0314411
-0.166619	-0.0919666	-0.754213	0.422705	0.215419
-0.246397	0	0.016188	0.431663	-0.734037
-0.0137708	0.0460263	-0.370796	-0.290832	-0.268185
0	0	-0.669729	0.558143	0.0867977
0	0	0.589995	-0.0475835	0.931906
0.189583	-0.00701656	-0.182305	-0.225429	-1.07034
0	-0.162676	0.0474952	0.682227	0.640118
0	0	-0.253585	-0.0384069	-1.34549
0	0.0347853	-0.242182	0.534279	1.87509
0.00531163	0	-0.150757	-0.517492	-0.960986
-0.0271578	-0.155267	0.313032	0.449354	-0.155591
0	0	2	0.0917188	-0.182369
0.118811	-0.0502458	-0.820594	-0.140944	0.349041
0.0975366	0.0436604	0.348794	0.900705	0.852394
-0.784875	0.0532552	0.601575	0.588934	0.535436
0	0	-0.15162	-0.0788132	0.0928169
-0.0661091	0	-0.502632	-0.218556	0.353071
-0.443665	-0.0438383	0.189615	0.20721	0.140203
-0.0593286	0	0.27675	1.0463	-0.509728
0	0	0.649508	0.362357	-0.378299
0	0.0171001	0.348953	0.337748	0.742922
-0.17555	0	0.0255745	0.375071	-1.03366
0	0	0.865267	1.66601	-1.39273
-0.122661	-0.457626	0.347351	-0.192765	-1.49888
-0.0186144	-0.0431417	-0.994292	-0.290285	-1.57398
0	0.0328241	-0.391319	0.133915	-0.830334
-0.342179	0.058816	-0.0673622	1.05287	-0.806854
-0.267657	0	-0.297839	0.451356	-1.0979
0	-0.182648	-0.538969	0.0111008	-0.0338313
0	0	-0.541048	0.0359943	0.467144
0	0	0.280722	-0.187593	-1.33413
0	0	0.428583	0.825572	0.760174
-0.192281	0	0.447828	0.677052	-0.841545
0	0	-0.0344666	0.189662	0.0112414
-0.260957	-0.0509489	-0.394479	0.310253	0.231226
0	-0.0397995	0.146915	0.043821	-0.451861
0	0	-0.311897	-0.624576	0.463716
-0.106602	0	0.451663	0.982069	-1.14606
-0.137392	-0.311638	0.511756	-0.182355	-0.426589
-0.889751	-0.030261	-0.39374	1.28218	-1.49105
-0.0861413	0	0.0476364	0.199263	0.121408
-0.265408	-0.0774094	0.57422	0.0880554	0.190651
-0.0821619	0	0.185701	0.739272	-0.610348
-0.480814	0	0.621961	0.667633	-0.495901
0.286977	0	0.11495	0.375637	-0.121525
0	0	-0.864917	-0.362987	-0.637132
-0.0915366	-0.0640943	0.591979	-0.245132	-1.59718
0	-0.101526	0.280513	-0.202158	-1.47057
-0.169482	0.11758	-0.430075	-0.440128	-0.370977
0	0.010824	0.276842	0.466341	-0.610958
0	0	-0.328256	-0.0295134	-1.42171
0.0583793	0	-0.200415	-0.0735724	-0.467666
0	0	-0.000877578	-0.624022	-1.62439
0	0	-0.0140209	-0.0796393	-1.45223
-0.494939	-0.113425	0.152589	1.7562e-16	0.186462
-0.0647974	0	-0.539231	0.170419	0.707558
0	-0.0379699	-0.818945	-0.774341	-0.398425
0	0	-0.0158006	-0.478484	-0.15608
0	0	-0.453487	0.0354515	0.51109
-0.311223	-0.790777	0.21856	-0.611635	-0.957302
0	0.0561869	-0.0840993	-0.114084	-0.222778
-0.753049	0	0.307838	1.01672	-0.543306
0	0	-0.833228	-0.342478	-0.32531
0	-0.0353938	-0.20456	-0.0327722	-0.0468869
0	0	-0.421183	-0.669944	-0.552717
0	0	0.0136961	0	-0.612564
-0.155571	0	-0.112011	0.0123691	-0.011693
0	0.0200728	-0.487611	-0.220464	-0.866968
0.00863812	0	-0.27596	0.333795	0.546207
-0.127876	-0.184507	0.096129	-0.872997	-0.509561
-0.0838394	0	0.104243	0.417975	-0.562361
0	-0.383555	0.192586	-0.0197116	-0.119799
0	0.207064	0.0644745	0.0518524	0.513554
-0.21322	-0.0709884	0.216942	0.069556	-0.55447
0	0.00998627	-0.284078	0.0993635	-0.524929
-0.00921426	0	-0.274807	-0.302902	-0.477434
-0.0344984	0	0.373993	-0.695817	0.340713
-0.391611	-0.115622	0.365726	0.83742	0.0132459
0.0434943	-0.0049807	-0.213353	-0.129439	0.771483
-0.13212	-0.0399285	0.411279	0.398098	-0.112737
0	0	-0.569224	-0.258918	-0.893399
-0.0693389	0	0.173302	0.610224	-0.296945
0	-0.0619212	0.660708	0.0532925	-1.55415
0	-0.144106	-0.378859	-0.412782	-0.0463064
0	-0.0200728	-0.809698	0.00659112	-0.515437
0	-0.112846	0.320841	-0.500234	-0.533213
0	0.205451	-0.12054	0.182866	-0.386081
-0.392687	0	-0.571344	-0.653347	-0.129315
0	0	0.180375	-0.582131	-0.0680793
-0.507079	-0.0836365	-0.078658	-0.357836	0.198382
0	0.0529778	-0.739505	0.00686406	0.439232
0	0.202582	-0.226596	-0.126573	0.327055
0	-0.00793546	-0.452699	0.298768	0.130928
0	0	-0.124981	-0.271777	-0.578558
0	0	0.107641	0.625358	0.313613
0	0	-0.23883	0.813613	-0.0182286
0	0	-0.729155	0.192451	0.180654
0.0299328	0	-0.278943	0.0516266	-0.63989
0	-0.000584997	0.193956	-0.229754	-0.303229
-0.225215	-0.0985044	0.408863	0.673791	-0.130615
0	-0.0117176	-0.185888	0.0535489	0.610135
0	0.00248725	0.00095223	0.694253	0.632485
0	-0.146647	-1.03305	-0.33014	0.551618
0.0741483	0	-0.204302	0.0523373	-0.434305
0	0	-0.55064	-0.198555	0.780398
0	-0.0320384	0.0313508	0.150219	0.388646
0	0	-0.221177	-0.112674	0.542653
0	0	0.076434	0.511781	-1.05681
0	-0.019526	-0.634356	-0.260799	-0.676045
0	0	-0.126455	-0.304981	-2
-0.056245	0.0368613	0.0210094	-0.377549	-1.14626
0	0	0.0700944	0.0228919	0.369489
0	-0.123994	-0.398136	-0.874666	-0.992239
-0.354818	0.0854812	0.474929	0.528565	-1.32766
0	0	0.357789	-0.548433	-0.972296
0	0.0963416	-0.473508	-0.494324	-0.551354
-0.367107	0	0.595518	0.400194	-1.21061
0	-0.0321827	0.442906	0.615295	-0.899871
0	0.0232187	-0.0534688	0.392364	-0.179752
-0.367245	0	0.224268	-0.0929829	-0.946092
0	0.060426	0.163342	1.27766	1.34523
-0.0592417	0	-0.0235937	0.323013	-0.21616
-0.0660779	0	-0.133993	0.201189	-0.065662
0	0	-0.879574	-0.276592	0.606871
0	-0.325448	-0.130807	-0.0276809	0.113817
0	-0.650639	0.707211	0.631314	-1.05371
0	0	-0.0729435	-0.20878	-0.211602
0	-0.0110483	0.242999	0.0117179	0.130203
0	-0.166729	0.127347	0.12114	0.414477
0	0	0.293712	0.467282	0.0482156
0	-0.18422	-0.532451	-0.291747	-0.87602
-0.057354	-2	1.00493	0.750132	-0.604157
0.0101231	-0.0226102	0.34857	-0.0279937	-0.2357
0	0	-0.257362	-0.13608	0.0523264
0	0	0.173251	0.488548	-0.247666
0	0	0.00366757	0.48447	-0.878572
-0.112125	0.0352371	-0.51042	0.197457	0.0213636
1.17939	0	-0.694943	-1.08964	1.04641
0	-0.223326	-0.310689	-0.495406	-0.608639
0	0	0.219294	0.437837	-0.892166
0	-0.127973	0.275887	-0.241216	-0.466658
0	0	-0.403701	-0.69137	-0.128229
0	0	0.265726	0.189013	-0.257529
-0.126202	0	-0.381382	0.490562	-1.1404
-0.0260773	0	-0.388954	-0.417297	0.266707
0	-0.0669369	0.338657	-0.0302409	-0.197754
0	0	0.132204	0.367796	0.892349
0	0.00353466	-0.668315	-0.0984328	0.278538
-0.392198	-0.0680709	-0.396558	0.223508	-0.29014
-0.38183	0.0767094	-0.0703337	0.406912	-0.620619
-0.920409	-0.320954	0.0160826	1.2187	-1.12625
-1.32886	0.0409767	0.93555	1.59296	0.011844
-0.229381	0	0.0397543	0.125292	0.197086
-0.646143	0.0949779	0.275345	1.21811	-0.206402
-0.774456	0	0.215108	-0.0663792	0.433663
-0.794285	0	0.743787	1.0961	-0.363582
0.273643	0.121196	0.0904501	-0.197454	0.0223298
0.424673	-0.0102812	0.24647	0.833051	-0.964742
-0.309146	-0.0839817	0.1775	1.09176	-1.06453
-0.631355	-0.148619	0.566495	1.11548	-1.74354
-0.283232	0.108235	-0.0376239	1.18655	-0.643558
-0.542733	-0.180809	0.326014	1.11009	-0.0435896
-0.890239	0	0.61417	0.690538	-0.648813
-0.204926	0.123994	0.683873	1.28561	-0.984448
-0.633484	-0.0880968	-0.0376347	0.0487638	-0.808784
-0.39337	0.0780188	0.758304	0.881666	-1.29993
-0.208308	-0.0856021	0.104789	0.0421882	0.150341
0	0	0.511328	-0.343385	-0.566275
-1.93273	0	0.282383	0.500389	-0.0567852
-0.694031	0.152673	-0.0449696	0.575246	0.282897
-0.240552	0.0175417	0.658601	0.777869	0.421298
-0.42744	0	0.362269	0.98668	-0.405373
-0.52697	-0.0736491	0.417286	1.48064	-1.68714
-0.868733	-0.305457	0.284344	0.327735	-0.993051
0	-0.10405	0.235319	0.542169	-0.453803
0.17715	0	0.185293	0.0308262	-0.216916
-0.478282	0.185262	0.10292	0.369349	0.505887
-1.45093	0.080093	0.496879	0.652978	-0.057673
-0.616129	-0.0453464	0.130414	0.6793	0.337903
0.302279	-0.112846	0.373506	0.195225	0.443693
-0.937834	0	-0.0303492	1.04061	0.599932
-0.529253	0.0149012	-0.291638	0.28305	0.0755647
-0.486812	0	0.328632	1.10452	0.444107
-1.18356	0.0854812	0.0858375	0.192903	-0.479044
-0.375883	0	0.267892	0.162647	-0.306271
-0.40449	0	-0.235014	0.30802	-0.217992
-0.59585	-0.106662	0.0930979	1.18405	-1.4391
-0.477825	0.0587437	0.519893	0.939599	0.262499
-0.31346	-0.130196	0.0452564	0.711682	-0.470856
-0.345451	-0.0175417	0.184163	1.03311	-0.198937
0.211327	0	0.33118	0.347819	0.443163
0	-0.112846	-0.0787721	0.594879	-0.499054
-0.00458533	0	0.900518	1.38759	0.162322
-0.447024	-0.13334	-0.639846	-0.740154	-0.58698
-0.29021	-0.000475912	0.643171	0.82435	-0.398065
-0.519559	0	-0.40678	-0.0640696	0.519888
0	0	0.260398	0.265428	-1.27255
-0.442224	-0.0169707	-0.171824	-0.296335	-0.428765
0.210475	-0.106924	0.406069	0	0.2395
-1.02916	-0.126768	0.56499	0.24182	-1.21238
-0.300438	0	0.0414261	0.980037	-0.53476
-0.270354	0.0757088	-0.186928	-0.417994	-0.893024
-0.204507	0.107316	-0.00935114	2	-0.106816
-0.41692	0.0277043	0.251922	0.758469	1.80344
-1.98161	0.101031	0.341515	0.425446	0.129166
-0.302279	0	-0.223139	0.0717099	-0.362285
0.0826006	-0.131682	-0.104256	-0.307185	0.74961
-0.653151	-0.143789	-0.0471558	0.958907	0.431369
0	0	-0.170531	0.450781	-0.677957
-0.489553	-0.0743699	-0.301504	0.332528	-0.539748
-0.452623	0.0155514	0.185233	-0.229773	-0.615546
-0.730882	-0.306769	0.332967	0.488788	0.0684788
-0.551256	0	0.100552	0.158793	-1.99136
-0.593165	-0.1268	0.069676	1.28397	-0.901076
-1.07511	0	-0.0872942	-0.0051612	0.39112
-0.049896	0	0.0510397	0.503092	-0.0166917
-0.565086	-0.00878526	0.148578	1.35166	0.266387
0	-0.1699	0.320006	0.843192	-1.36957
-0.299674	0.054554	-0.0386814	-0.30094	0.202519
-0.737445	0	-0.109487	0.431522	-0.92109
0	0.0990744	0.0782243	0.584646	0.315363
-0.29866	0.154864	-0.499115	-0.286307	-0.460506
-0.252709	0.0616485	-0.691337	0.331573	-0.245222
0.588543	0	0.392762	0.399216	-1.33272
0.207988	0.0657967	0.312672	-0.757969	0.406466
-0.871317	0	0.646362	0.592704	0.111325
-1.18647	-0.170149	0.584364	1.36864	-0.362616
0.286697	0.0535646	0.229509	0.391487	-0.0498938
-0.453324	0.0667501	-0.0076586	0.557576	-0.247391
-0.0362029	0	0.173177	1.42384	-0.484453
0	0	-0.349152	0.438702	0.349083
-0.814765	-0.0130223	0.0392309	0.907122	0.869254
-0.465149	0	0.0292401	0.353262	-0.318316
-0.220982	0	0.271833	1.51643	1.23808
-0.575279	-0.0600155	0.619264	1.31932	0.446403
-0.664366	-0.0434579	0.485167	0.914751	-0.962422
-0.194256	0.0654118	0.145429	0.672214	0.43439
-0.0466969	0.183766	-0.260323	0.622836	0.121472
-0.0811997	-0.0200728	0.42602	0.189041	-0.72458
-0.913561	0	0.0106332	0.216898	-0.478821
-0.449626	-0.0200728	0.430254	1.21365	-0.48052
-0.470929	-0.0908973	0.0156048	-0.388119	-0.0691663
-1.13826	0	0.609858	1.05512	-0.427214
-0.304944	-0.0850261	-0.569546	0.0221134	-1.1406
-0.67153	0	-0.0338621	0.567323	1.24423
-0.463793	0	0.831828	0.916535	-0.485413
-0.948752	-0.12102	0.547319	1.48614	-0.36381
0	0	-0.0324293	0.538776	0.787823
-1.46553	0.104561	0.277212	0.438722	0.519055
-0.215101	-0.146441	0.431301	0.210873	-0.0489658
0	-0.0414149	0.455438	0.628708	-0.73782
-0.499133	0	0.421443	0.0626886	-0.663192
0.313205	0.0316527	0.314988	-0.327929	-0.714296
-0.78551	-0.0533179	-0.120149	0.225221	-0.175921
-0.568028	-0.0503245	-0.451163	-0.0907462	-0.690926
0	-0.0181324	0.00741305	-0.173851	0.0476893
0	0	-0.193021	-0.0818127	-1.59958
0	0	0.0510951	-0.466235	-0.0284965
-0.112688	0	-0.061762	-0.0492447	-0.34758
-0.341934	0	-0.049097	-0.249178	0.612902
0	-0.0913499	-0.0878739	-0.125142	-0.531188
-0.111163	0	-0.210184	-0.284886	-0.0237223
0	0.123143	0.198872	-0.340938	-0.642242
-0.0633924	0.0448745	-0.663083	-0.159472	-0.400342
-0.608149	0.026663	0.4105	0.489713	-0.0207439
0	0	-0.0489806	0.108463	0.450504
0	0	-0.163928	0.245225	0.410087
0	-0.0440944	-0.707689	-0.849516	-0.864959
0	0	-0.367786	-0.404045	-0.239738
0	0	-0.917193	-0.220755	0.283147
-0.155203	0.0365965	0.420082	-0.0313676	-1.39881
0	0	-0.241861	0.443392	-1.61883
0.0690461	-0.0379699	-0.375196	0.0528201	-0.7004
0	0	-0.188157	0.305205	-1.32258
-0.104214	0	0.265123	0.505081	-0.0272357
0.228598	0	0.0763306	-0.735091	0.159591
-0.234005	0	-0.0824342	-0.487764	0.331875

## Sheet: fig7c_top
species	dG_diff
smik	-0.936453
smik	-16.4955
smik	0
smik	0
smik	0.620871
smik	-9.06667
smik	-8.42727
smik	0
smik	-5.2
smik	0
smik	0
smik	0
smik	-16.366
smik	-1.3825
smik	-10.725
smik	-13.2833
smik	4.19231
smik	-2.17593
smik	6.87278
smik	-7.77973
smik	0
smik	-24.452
smik	0
smik	3.6913
smik	0
smik	-1.85505
smik	0
smik	0
smik	0
smik	-9.67109
smik	-7.74286
smik	0
smik	-36.767
smik	0
smik	-13.1222
smik	6.1
smik	0
smik	0
smik	0
smik	0
smik	0
smik	3.7
smik	0
smik	0
smik	-13.1578
smik	-17.46
smik	0
smik	0
smik	0
smik	-1.36803
smik	-13.472
smik	-17.819
smik	-1.525
smik	-20.3475
smik	-14.5
smik	-5.716
smik	-18.307
smik	2.8869
smik	8.89026
smik	8.19867
smik	0
smik	0
smik	-3.23038
smik	-11.295
smik	0
smik	-8.6
smik	-27.0285
smik	0
smik	0
smik	0
smik	8.2
smik	-1.68132
smik	1.32037
smik	0
smik	0
smik	0
smik	5.5
smik	0
smik	0
smik	0
smik	0
smik	16.2
smik	2.61562
smik	-9.51814
smik	-11.8
smik	0
smik	-14.9632
smik	0
smik	-1.83233
smik	-1.60714
smik	0
smik	0
smik	-6.06
smik	0
smik	-10.195
smik	-12.1333
smik	0
smik	-1.82518
smik	-9.64167
smik	-14.8143
smik	16.2287
smik	-14.2366
smik	0
smik	0
smik	4
smik	-24.084
smik	0
smik	-14.8111
smik	-7.05
smik	-0.3
smik	-9.87137
smik	-2.84881
smik	-31.195
smik	0
smik	-16.062
smik	-10.2
smik	-14.69
smik	0
smik	0
smik	0
smik	-43.9535
smik	0
smik	-7.35664
smik	-1.79324
smik	0
smik	-24.7306
smik	18.8414
smik	0
smik	5.20714
smik	1.09643
smik	0
smik	0
smik	0
smik	0
smik	-10.5623
smik	-0.615432
smik	1.08333
smik	-21.698
smik	-11.1867
smik	-17.4
smik	-11.6
smik	0
smik	-15.597
smik	1.19
smik	4.89545
smik	-7.774
smik	-10.8942
smik	0
smik	-2.21607
smik	0
smik	-26.3
smik	0
smik	0
smik	0
smik	0
smik	1.4
smik	0
smik	0
smik	-3.9
smik	0
smik	0
smik	-12.7474
smik	0
smik	-14.4528
smik	-19.1066
smik	-3.19111
smik	0
smik	0
smik	0
smik	1.89
smik	-11.0192
smik	-2.52626
smik	-14.7637
smik	-3.34167
smik	-35.08
smik	0
smik	2.55326
smik	0
smik	0
smik	2.22222
smik	-18.6953
smik	-10.7299
smik	2.96364
smik	-19.745
smik	0
smik	0
smik	1.9
smik	9.3037
smik	-17.75
smik	0
smik	-5.93333
smik	-28.748
smik	11.5
smik	0
smik	-1.56667
smik	0
smik	0
smik	0
smik	0
smik	0
smik	4.67245
smik	0
smik	0
smik	0
smik	0
smik	11
smik	-22.4
smik	0
smik	0
smik	0
smik	0
smik	-2.74253
smik	-20.532
smik	0
smik	1
smik	0
smik	-14.7957
smik	-9.18868
smik	0
smik	-21.7379
smik	0
smik	0
smik	-7.07446
smik	0
smik	0
smik	-5.6
smik	-0.86383
smik	0.296337
smik	-7.3875
smik	0
smik	0
smik	0
smik	0
smik	-13.7667
smik	-20.4086
smik	0
smik	-8.92957
smik	0
smik	0.427528
smik	-5.9
smik	4.07404
smik	-3.8
smik	-12.7662
smik	0
smik	0
smik	0
smik	0
smik	-13.6152
smik	-13.9312
smik	-1.3
smik	-3.8
smik	0
smik	2.41519
smik	0
smik	0
smik	-4.46472
smik	-15.65
smik	2.37696
smik	-0.960794
smik	0
smik	0
smik	-10.8021
smik	0
smik	-23.779
smik	-11.8745
smik	0
smik	-9.66223
smik	0
smik	0
smik	-2.86164
smik	0
smik	0
smik	-10.5513
smik	-2.86923
smik	0
smik	2.84444
smik	-2.64972
smik	0
smik	0
skud	-1.47814
skud	-11.2298
skud	0
skud	0
skud	-3.69077
skud	-22.6825
skud	-14.2229
skud	-3.4
skud	-0.471212
skud	0
skud	0
skud	0
skud	-4.33214
skud	-16.9
skud	-13.3167
skud	-11.5889
skud	-6.4
skud	-2.16842
skud	-3.65026
skud	-8.19041
skud	0
skud	-5.48
skud	0.7
skud	-1.23226
skud	0
skud	-7.00568
skud	0
skud	0
skud	0
skud	-3.29403
skud	-16.1729
skud	0
skud	0
skud	9.1
skud	-14.2183
skud	-2.44074
skud	-1.5
skud	0
skud	0
skud	0
skud	0
skud	1.1
skud	0
skud	0
skud	-28.9192
skud	4.70328
skud	0
skud	0
skud	0
skud	-1.8005
skud	-12.1769
skud	-16.1463
skud	1.28
skud	-14.2875
skud	2.51474
skud	-8.69669
skud	-13.2222
skud	1.87461
skud	0
skud	-17.245
skud	0
skud	0
skud	-7.27778
skud	-0.370909
skud	5.8
skud	-1.6
skud	-22.7558
skud	-1.1
skud	0
skud	0
skud	0
skud	-5.58468
skud	-3.91338
skud	1.6
skud	0
skud	0
skud	-5.9
skud	9
skud	-4.56364
skud	0
skud	0
skud	-16.6093
skud	-6.3
skud	-16.66
skud	-9.59167
skud	0.820619
skud	0
skud	-6.28889
skud	5.8
skud	2.8
skud	-4.424
skud	0
skud	-0.345634
skud	0
skud	-24.1737
skud	-12.1098
skud	0
skud	2.1
skud	-2.97338
skud	-10.7
skud	-13.8287
skud	-21.9475
skud	2.2
skud	0
skud	13.0638
skud	-20.38
skud	0
skud	-22.4216
skud	-12.5501
skud	-4.65517
skud	1.17634
skud	-19.157
skud	-23.463
skud	0
skud	-10.0443
skud	-14.7077
skud	-12.1342
skud	0
skud	0
skud	-1.8
skud	-28.9061
skud	-17.1348
skud	-19.3985
skud	-16.3937
skud	0
skud	-29.4787
skud	-11.1791
skud	0
skud	5.74
skud	-2.6
skud	0
skud	1.45
skud	0
skud	0
skud	-15.825
skud	-7.47683
skud	0
skud	-18.8226
skud	-13.5485
skud	-23.2375
skud	-5.7
skud	-18.8523
skud	-11.4
skud	0
skud	-2.3
skud	-18.951
skud	0
skud	0
skud	-0.036566
skud	-3.86667
skud	-21.2455
skud	0
skud	0
skud	0
skud	-5.6
skud	2.72466
skud	-2.96667
skud	0
skud	0
skud	0
skud	-8.47143
skud	-9
skud	0
skud	-9.94369
skud	-14.7247
skud	-7.86905
skud	0
skud	0
skud	0
skud	-13.1429
skud	-18.6143
skud	-14.498
skud	-11.5224
skud	0
skud	-20.6588
skud	0
skud	-0.64
skud	0
skud	0
skud	-7.33867
skud	-7.53333
skud	-3.44317
skud	-43.404
skud	-9.96944
skud	-9.33871
skud	0
skud	5.90909
skud	0.256798
skud	-22.1434
skud	0
skud	-2.2661
skud	-32.6343
skud	-0.454839
skud	0
skud	-3.10356
skud	0
skud	0
skud	0
skud	0
skud	0
skud	-0.299487
skud	0
skud	0
skud	0
skud	0
skud	-12.6869
skud	-18.325
skud	0
skud	0
skud	0
skud	0
skud	21.6
skud	-33.898
skud	0
skud	0
skud	0
skud	-20.2258
skud	-11.4287
skud	0
skud	-8.66064
skud	0
skud	-10.862
skud	-7.30211
skud	0
skud	-1.85
skud	-4.39091
skud	6.1
skud	1.63853
skud	-26.1153
skud	-15.2269
skud	0
skud	0
skud	0
skud	-30.1977
skud	0
skud	0
skud	-3.09513
skud	0
skud	-16.1684
skud	-29.651
skud	-11.8203
skud	-5.328
skud	10.1292
skud	0
skud	-1.3
skud	0
skud	0
skud	-23.5545
skud	-12.4172
skud	0
skud	0
skud	0
skud	-3.4
skud	0
skud	0
skud	3.72949
skud	-22.2289
skud	-4.26471
skud	-14.8327
skud	0
skud	0
skud	-6.18864
skud	-7.83526
skud	-15.1094
skud	-14.875
skud	-2.6
skud	-13.2557
skud	2.692
skud	-2.81647
skud	-4.37866
skud	6.0851
skud	0
skud	0
skud	-7.15084
skud	0
skud	-2.32857
skud	-2.26233
skud	2.4
skud	0
suva	-0.296176
suva	-12.1878
suva	0
suva	0
suva	-1.91523
suva	-23.573
suva	-25.136
suva	0
suva	-1.20294
suva	0
suva	0
suva	0
suva	-8.43651
suva	-10.214
suva	-13.1
suva	14.9773
suva	-1.45
suva	-9.85
suva	-8.4
suva	-10.4094
suva	0
suva	-15.348
suva	0
suva	0.613225
suva	-12.7
suva	3
suva	0
suva	0
suva	0
suva	-15.7893
suva	-9.424
suva	0
suva	7.5
suva	-19.9512
suva	2.80177
suva	0
suva	0
suva	0
suva	0
suva	0
suva	4.7
suva	0
suva	0
suva	-21.8782
suva	-24.4723
suva	0
suva	0
suva	0
suva	-8.09275
suva	-5.05623
suva	-11.3422
suva	-1.6
suva	3.93188
suva	-11.2125
suva	-9.35895
suva	-18.6441
suva	-10.6509
suva	-19.6929
suva	-5.48333
suva	0
suva	0
suva	1.53333
suva	-15.1344
suva	3.55
suva	6.32174
suva	-16.4071
suva	-15.98
suva	0
suva	0
suva	-6.2
suva	-0.189141
suva	-5.8
suva	2
suva	0
suva	0
suva	-0.772034
suva	9.87111
suva	-4.2
suva	0
suva	0
suva	-24.5744
suva	-10.2042
suva	1.91778
suva	6.62857
suva	0
suva	-4.69638
suva	-15.229
suva	-20.6011
suva	8.26957
suva	0
suva	0
suva	7.34985
suva	0
suva	-9.85228
suva	-4.76222
suva	0
suva	-7.38292
suva	-8.31194
suva	-4.37789
suva	-15.6895
suva	-15.5717
suva	-8.27727
suva	0
suva	0
suva	-27.8418
suva	0
suva	-15.2099
suva	0
suva	0.744706
suva	-8.86939
suva	-2.01957
suva	6.6
suva	0
suva	-8.52
suva	-1.51486
suva	-8.15
suva	0
suva	0
suva	-6.7
suva	-12.9231
suva	-31.4889
suva	-35.9583
suva	-29.2
suva	0
suva	-38.708
suva	-10.3969
suva	0
suva	-16.1215
suva	-8.17056
suva	0
suva	-0.9
suva	0
suva	0
suva	-5.93184
suva	-9.33025
suva	-7.7
suva	-16.3465
suva	-14.1532
suva	-11.7551
suva	-10.9257
suva	-13.6466
suva	-8.00139
suva	-20.5071
suva	-7.2
suva	-15.6897
suva	-18.975
suva	0
suva	-5.39753
suva	-7.12344
suva	-22.6872
suva	0
suva	-7.5
suva	0
suva	1.09048
suva	-1
suva	-9.34889
suva	0
suva	0
suva	0
suva	-5.96
suva	-5.59167
suva	0
suva	-1.95618
suva	-17.88
suva	-2.23967
suva	0
suva	0
suva	0
suva	-3.91225
suva	-17.3879
suva	-9.38283
suva	-15.917
suva	-16.4111
suva	-23.4793
suva	0
suva	-1.2956
suva	0
suva	0
suva	-4.92808
suva	-26.4061
suva	-9.64479
suva	-1.77045
suva	-11.9097
suva	-2.59366
suva	-12
suva	2.9
suva	4.13913
suva	-21.269
suva	6.22222
suva	0
suva	-2.30714
suva	-19.0667
suva	-10.4163
suva	0
suva	-0.137916
suva	0
suva	0
suva	0
suva	0
suva	0
suva	-4.74583
suva	0
suva	0
suva	0
suva	0
suva	-21.98
suva	-6.82195
suva	0
suva	0
suva	0
suva	3.18444
suva	-41.3011
suva	-28.872
suva	0
suva	0
suva	-12.7745
suva	-17.1444
suva	3.40357
suva	0
suva	-6.2
suva	0
suva	-16.0427
suva	-4.16364
suva	0
suva	0
suva	0.162179
suva	5.9
suva	-4.50604
suva	5.43929
suva	-9.77222
suva	0
suva	0
suva	0
suva	-48.8737
suva	-15.9965
suva	0
suva	-10.7922
suva	-17.1567
suva	-9.55714
suva	-8.83043
suva	-8.037
suva	2.84762
suva	-26.2
suva	-3
suva	-3
suva	-5.5
suva	0
suva	-14.9464
suva	0
suva	0
suva	0
suva	-1.6
suva	-22.7
suva	0
suva	-16.5474
suva	-6.23003
suva	-2.22683
suva	-11.1176
suva	0
suva	0
suva	-12.8402
suva	12.9812
suva	-6.38652
suva	18.46
suva	-1.5
suva	-10.2244
suva	0
suva	0
suva	1.7549
suva	5
suva	0
suva	0
suva	-7.44564
suva	0
suva	-2.21786
suva	2.1
suva	0
suva	0
cgla	-5.75
cgla	-3.46702
cgla	0
cgla	0
cgla	-15.7605
cgla	-19.7894
cgla	-0.595238
cgla	3.3
cgla	-1.81818
cgla	0
cgla	-2.68298
cgla	0
cgla	0
cgla	-12.011
cgla	0
cgla	0
cgla	0
cgla	0
cgla	-6.68571
cgla	0
cgla	0.817452
cgla	0
cgla	0
cgla	-2.41143
cgla	6.954
cgla	-4.18171
cgla	4.89474
cgla	-2.3
cgla	-3.6
cgla	-25.6458
cgla	-17.8552
cgla	-2.3
cgla	-8.99973
cgla	-10.0439
cgla	-6.01871
cgla	-6.55095
cgla	-19.96
cgla	-10.0014
cgla	0
cgla	-29.7753
cgla	0
cgla	0
cgla	-17.401
cgla	0
cgla	-3.84978
cgla	-28.5016
cgla	0
cgla	0
cgla	0
cgla	0
cgla	3.8
cgla	-19.5523
cgla	-2.64162
cgla	-15.2462
cgla	0
cgla	0
cgla	-15.488
cgla	-5.73023
cgla	0
cgla	8.54369
cgla	-15.1283
cgla	3.12353
cgla	0
cgla	-1.9
cgla	-13.8
cgla	0
cgla	0
cgla	-23.6371
cgla	0
cgla	0
cgla	0
cgla	0
cgla	-8.82958
cgla	-3.43455
cgla	0
cgla	0
cgla	0
cgla	-2.93816
cgla	-15.2899
cgla	7.93333
cgla	-6.56
cgla	0
cgla	-4.5
cgla	-7.0369
cgla	6.91711
cgla	-2.55667
cgla	-5.56667
cgla	0
cgla	-10.5957
cgla	-14.1586
cgla	0
cgla	0
cgla	-8.7
cgla	-9.30625
cgla	0.491111
cgla	0
cgla	-9.91368
cgla	0
cgla	2.925
cgla	-20.044
kafr	-21.1514
kafr	0
kafr	0
kafr	-0.650735
kafr	-14.2143
kafr	0
kafr	0
kafr	0
kafr	-0.865572
kafr	-10.6547
kafr	-14.6926
kafr	-9.68776
kafr	7.78485
kafr	-10.8704
kafr	-13.475
kafr	-16.5093
kafr	0
kafr	4.2
kafr	0
kafr	-11.1691
kafr	-8.81702
kafr	-17.9
kafr	0
kafr	0
kafr	0
kafr	0
kafr	-6.025
kafr	0.1
kafr	-39.34
kafr	-17.3431
kafr	-4.93241
kafr	-26.087
kafr	0
kafr	0
kafr	0
kafr	0
kafr	0
kafr	-1.1
kafr	0
kafr	-14.8153
kafr	0
kafr	-4.8
kafr	0
kafr	1.47989
kafr	-6.75
kafr	-18.5
kafr	11.5
kafr	-22.7148
kafr	0
kafr	-18.7
kafr	0
kafr	0
kafr	0
kafr	-15.4214
kafr	0
kafr	0
kafr	-51.32
kafr	-0.453333
kafr	-0.9
kafr	0
kafr	0
kafr	0
kafr	-7.65714
kafr	0
kafr	-21.6918
kafr	-7.875
kafr	2.83333
kafr	-13.2223
kafr	-15.598
kafr	0
kafr	0
kafr	0
kafr	0
kafr	-7.32121
kafr	0
kafr	0
kafr	-22.3281
kafr	-8.9
kafr	-14.3724
kafr	-10.2638
kafr	-28.9098
kafr	0
kafr	-24.0667
kafr	-2.96452
kafr	-19.5806
kafr	-13.6846
kafr	-3.50633
kafr	0
kafr	-4.42466
kafr	-7.24167
kafr	-1.0575
kafr	0
kafr	-33.0875
kafr	-32.9361
kafr	-1.47339
kafr	-25.727
kafr	0
kafr	0
kafr	0
kafr	0
kafr	0
kafr	0
kafr	-8.59796
kafr	-6.09929
kafr	0
kafr	0
kafr	-1.51667
kafr	-11.62
kafr	-20.2095
kafr	0
kafr	-13.5
kafr	-0.254511
kafr	6.7
kafr	-6.34643
kafr	0
kafr	0
kafr	-19.7942
kafr	0
kafr	0
kafr	0
kafr	0
kafr	0
kafr	0
kafr	0
kafr	-3.15172
kafr	-14.6143
kafr	1.65238
kafr	0.5
kafr	-6.36594
kafr	0
kafr	0
kafr	0
kafr	-20.9701
kafr	-16.3196
kafr	0
kafr	0
kafr	0
kafr	0
kafr	-8.175
kafr	-22.9697
kafr	-18.413
kafr	-13.6543
kafr	0
kafr	-12.15
kafr	0
kafr	0
kafr	-15.9467
kafr	0
kafr	-1.7
kafr	0
kafr	-2.45351
kafr	0
kafr	0
kafr	0
kafr	0
kafr	-2.7
kafr	4.0701
kafr	-8.52675
kafr	0
kafr	0
kafr	-4.58539
kafr	-7.014
kafr	0
kafr	0
kafr	-17.3662
kafr	-0.3
kafr	0
kafr	0
kafr	0
kafr	-10.568
kafr	0
kafr	0
kafr	-13.8365
kafr	9.01131
kafr	6.03636
kafr	-18.4088
kafr	0
kafr	0
kafr	-11.8905
kafr	0
kafr	0
kafr	-15.1909
kafr	-5.92698
kafr	-17.5195
kafr	-19.6091
kafr	0
kafr	-11.7
kafr	-9.91368
kafr	0
kafr	0
kafr	0
kafr	-18.425
kafr	0
kafr	0
kafr	0
kafr	13.322
kafr	-14.3182
kafr	-12.6027
kafr	0
kafr	0
kafr	-15.6304
kafr	0
kafr	7.3
kafr	-23.1462
kafr	-8.82151
kafr	0
kafr	0
kafr	-16.7131
kafr	0
kafr	-2.13509
kafr	0
kafr	0
kafr	0
kafr	0
kafr	3.5
kafr	0
knag	-33.141
knag	3.9
knag	0
knag	-28.8404
knag	0
knag	0
knag	0
knag	-12.501
knag	0
knag	-24.38
knag	1.55048
knag	-17.16
knag	-12.475
knag	-23.2616
knag	0.868041
knag	4.39
knag	0
knag	0
knag	0
knag	-11.7787
knag	-53.987
knag	10.6139
knag	-17.9792
knag	-17.5919
knag	0
knag	-5.8886
knag	0
knag	0
knag	-6.93333
knag	-8.42273
knag	0
knag	0
knag	-5.5
knag	-6.98265
knag	-9.25838
knag	-29.2937
knag	3.33985
knag	-9.1
knag	-1.33333
knag	-16.5167
knag	-7.22
knag	0
knag	-25.7518
knag	0
knag	12
knag	-11.4933
knag	3.75745
knag	0
knag	0
knag	0
knag	-8.12626
knag	-1.51944
knag	-21.3378
knag	-15.4862
knag	4.7
knag	-9.06585
knag	-17.6726
knag	1.28246
knag	2.98235
knag	1.7
knag	9.1
knag	-16.2429
knag	-17.8602
knag	0
knag	3.4
knag	-30.5558
knag	-0.347826
knag	-21.4968
knag	9.3
knag	0
knag	8.76898
knag	-7.11875
knag	-12.0514
knag	8.8
knag	-23.7536
knag	-7.94171
knag	-6.22424
knag	-9.06278
knag	-24.0172
knag	0
knag	-2.8
knag	-5.91875
knag	16.8427
knag	0
knag	4.60704
knag	0
knag	-12.3558
knag	5.52
knag	7.24329
knag	-20.7093
knag	2.39095
knag	-16.6548
knag	-21.9463
knag	0
knag	-23.967
knag	0
knag	0
knag	1.77245
knag	0
knag	0
knag	0
knag	0.904
knag	-10.5333
knag	-4.67273
knag	0
knag	-11.8706
knag	6.5
knag	0.463
knag	-12.6595
knag	-8.98714
knag	0
knag	-16.1725
knag	-6.37232
knag	1.61848
knag	-23.0847
knag	0
knag	-13.7516
knag	-13.411
knag	-7.94074
knag	-18.5094
knag	0
knag	-8.2
knag	-22.4133
knag	9.1
knag	-8.63478
knag	-7.44688
knag	0
knag	0
knag	-11.5
knag	0
knag	-12.9
knag	0
knag	-18.1286
knag	-14.4588
knag	-22.1698
knag	-13.076
knag	0
knag	-5.5
knag	-6.5375
knag	0
knag	-11.0034
knag	-16.016
knag	3.85394
knag	0
knag	-10
knag	-14.0136
knag	1.05081
knag	-13.5545
knag	-13.6308
knag	2.04211
knag	0
knag	-11.3814
knag	0.503566
knag	-17.7114
knag	-19.3161
knag	0
knag	-15.3624
knag	0
knag	0
knag	0
knag	-15.8903
knag	-9.92842
knag	0
knag	0
knag	-5.99886
knag	-15.5391
knag	-1.62174
knag	0
knag	0.490857
knag	-7.46774
knag	-16.8483
knag	-6.74242
knag	-8.7
knag	-3.52
knag	-13.1
ncas	-11.3643
ncas	0
ncas	-2.388
ncas	-5.67972
ncas	-15.1974
ncas	-1.7
ncas	0
ncas	0
ncas	0
ncas	0
ncas	-4.47021
ncas	-3.58556
ncas	-4.7
ncas	-15.4905
ncas	-10.0927
ncas	5.67937
ncas	-9.8
ncas	-12.45
ncas	-8.42121
ncas	0
ncas	-6.55804
ncas	-7.26136
ncas	0
ncas	0
ncas	0
ncas	0
ncas	-11.0189
ncas	-15.6707
ncas	0
ncas	-44.9323
ncas	-4.4
ncas	-13.8406
ncas	0
ncas	-5.9
ncas	0
ncas	-5.82333
ncas	0
ncas	0
ncas	0
ncas	-17.2833
ncas	-10.3562
ncas	0
ncas	0
ncas	0
ncas	0
ncas	1.14828
ncas	0
ncas	-14.4586
ncas	-0.151282
ncas	-17.3884
ncas	0
ncas	-9.38333
ncas	-13.3102
ncas	-7.10408
ncas	-17.0923
ncas	-14.3316
ncas	-2.20569
ncas	0
ncas	0
ncas	0
ncas	-3.346
ncas	-8.2
ncas	-17.4701
ncas	0
ncas	-24.2077
ncas	-12.8983
ncas	4.8
ncas	0
ncas	0
ncas	0
ncas	0
ncas	0
ncas	0
ncas	-9.35385
ncas	-11.725
ncas	-13.2238
ncas	-6.37297
ncas	-13.8967
ncas	-13.4531
ncas	-5.04687
ncas	0
ncas	0
ncas	0
ncas	0
ncas	-24.2776
ncas	-11.4897
ncas	0.904545
ncas	0
ncas	-8.47561
ncas	-19.4346
ncas	-0.075
ncas	-10.029
ncas	0
ncas	-16.37
ncas	-4.61241
ncas	0
ncas	-14.1427
ncas	0
ncas	-4.822
ncas	-24.556
ncas	-7.33158
ncas	-20.1414
ncas	0
ncas	-3.87241
ncas	-2.30043
ncas	-19.1
ncas	0
ncas	0
ncas	-26.8222
ncas	-2.32
ncas	-1.8
ncas	-20.0343
ncas	-3.2
ncas	0
ncas	-24.4155
ncas	0
ncas	-1.87222
ncas	-4.34375
ncas	0
ncas	-20.72
ncas	0
ncas	-20.6875
ncas	-6.84074
ncas	-4.81364
ncas	-15.1925
ncas	0
ncas	-23.6011
ncas	0
ncas	0
ncas	-18.18
ncas	-8.4
ncas	0
ncas	0
ncas	-10.9303
ncas	-18.5365
ncas	-2.78075
ncas	0
ncas	0
ncas	0
ncas	0
ncas	0
ncas	0
ncas	0
ncas	-10.8199
ncas	-20.4897
ncas	0
ncas	-6.73
ncas	-15.7
ncas	0
ncas	0
ncas	0
ncas	0
ncas	-13.3444
ncas	-0.227322
ncas	-8.54333
ncas	-20.4367
ncas	0
ncas	0
ncas	0
ncas	-9.6
ncas	0
ncas	-3.47692
ncas	-4.85714
ncas	-6.374
ncas	-7.99583
ncas	-9.40607
ncas	-10.7085
ncas	0
ncas	0
ncas	-12.7417
ncas	0
ncas	0
ncas	-4.00833
ncas	0
ncas	-1.48854
ncas	0
ncas	0
ncas	-1.87857
ncas	0
ncas	2.3
ncas	0
ncas	0
ncas	-18.656
ncas	-14.5037
ncas	0
ncas	0
ncas	0
ncas	-2.01957
ncas	-22.5553
ncas	0
ncas	0
ncas	-10.3544
ncas	-1.27639
ncas	0
ncas	0
ncas	0
ncas	3.65869
ncas	0
ncas	-1.5
ncas	0
ncas	-7.15625
ncas	-14.75
ncas	-11.982
ncas	-18.7717
ncas	-21.7129
ncas	0
ncas	0
ncas	-14.1
ncas	-19.9798
ncas	-11.3458
ncas	-24.2238
ncas	-10.8
ncas	-14.9827
ncas	0.425362
ncas	-12.11
ncas	-4.61212
ncas	0
ncas	0
ncas	0
ncas	-5.55152
ncas	-20.2713
ncas	0
ncas	0
ncas	0
ncas	0
ncas	-6.2
ncas	0
ncas	-23.5753
ncas	-17.4474
ncas	0
ncas	-32.604
ncas	0
ncas	0
ncas	-3.4625
ncas	-5.39029
ncas	-18.8398
ncas	0
ncas	0
ncas	0
ncas	0
ncas	0
ncas	0
ncas	0
ncas	0
ncas	0
ncas	0
ncas	0.485714
ncas	6.4
ncas	3.56486
ncas	0.7
ndai	-34.6737
ndai	1.42
ndai	0
ndai	-14.8276
ndai	-10.3758
ndai	-0.906667
ndai	1.4
ndai	0
ndai	0
ndai	-3.58
ndai	-12.998
ndai	-13.6
ndai	-10.8737
ndai	-5.6
ndai	-0.64
ndai	0
ndai	0
ndai	0
ndai	5.88838
ndai	-3.53077
ndai	0
ndai	-0.748276
ndai	-11.6
ndai	-12.5256
ndai	0
ndai	-59.0616
ndai	0
ndai	-13.9121
ndai	-11.3
ndai	0
ndai	0
ndai	-5.19275
ndai	0
ndai	-0.436667
ndai	0
ndai	-3.76276
ndai	-9.27532
ndai	0
ndai	0
ndai	0
ndai	0
ndai	-0.615385
ndai	0
ndai	-9.85364
ndai	-15.7667
ndai	0
ndai	-1.68571
ndai	-10.6929
ndai	-11.2419
ndai	-10.8674
ndai	-11.4427
ndai	-4.54156
ndai	-19.1772
ndai	-19.334
ndai	-3.72435
ndai	-0.86875
ndai	0.8
ndai	0
ndai	0
ndai	-13.1589
ndai	0
ndai	-13.9547
ndai	-4.69643
ndai	-10.7192
ndai	0
ndai	-12.4
ndai	-10.0979
ndai	-20.601
ndai	-6.21
ndai	0.9
ndai	0
ndai	-14.8506
ndai	-8.2
ndai	0
ndai	-6.44412
ndai	-10.9
ndai	-2.11034
ndai	-9.80952
ndai	-10.2
ndai	-24.4709
ndai	-22.5938
ndai	-1.91111
ndai	8.2
ndai	0
ndai	-2.6
ndai	2
ndai	-2.58261
ndai	0
ndai	-6.35192
ndai	-12.1388
ndai	-12.2109
ndai	0
ndai	-0.9
ndai	-25.245
ndai	-15.6784
ndai	0
ndai	-29.005
ndai	0
ndai	8
ndai	1.5
ndai	-21.766
ndai	-12.0965
ndai	0
ndai	-7.67059
ndai	-13.1772
ndai	-13.9798
ndai	-8.5
ndai	0
ndai	0.954
ndai	9.4
ndai	0
ndai	-4.89919
ndai	-11.1105
ndai	-1.8
ndai	-1
ndai	-23.028
ndai	0.8
ndai	0
ndai	0
ndai	-4.95385
ndai	0
ndai	-8.23793
ndai	-19.2533
ndai	0
ndai	0
ndai	0
ndai	0
ndai	-4.92442
ndai	-5.26957
ndai	-5.04478
ndai	-12.3446
ndai	-19.2
ndai	-18.5212
ndai	-4.8
ndai	0
ndai	0
ndai	0
ndai	3.93857
ndai	-16.554
ndai	-3.4
ndai	-14.7
ndai	-10.9811
ndai	8.12375
ndai	-9.33333
ndai	-4.49062
ndai	6.9
ndai	-21.7432
ndai	-0.45
ndai	0
ndai	-7.23478
ndai	-22.4783
ndai	-2.10518
ndai	0
ndai	0
ndai	0
ndai	0
ndai	0
ndai	6.43514
ndai	-5.47303
ndai	0
ndai	4.9
ndai	-6.1
ndai	-18.587
ndai	0
ndai	0
ndai	-14.8
ndai	-14.5247
ndai	-1.90917
ndai	0
ndai	0
ndai	-12.7919
ndai	0
ndai	3.33333
ndai	-16.0316
ndai	-33.0884
ndai	0
ndai	-0.250962
ndai	-10.3695
ndai	-22.5
ndai	-14.2
ndai	-6.60773
ndai	-4.58864
ndai	-3.5
ndai	0
ndai	-6.12732
ndai	0
ndai	0
ndai	0
ndai	-10.3042
ndai	-11.2255
ndai	3.2663
ndai	-8.16667
ndai	0
ndai	0.947455
ndai	-11.2524
ndai	-6.4
ndai	-8.688
ndai	-13.6852
ndai	0
ndai	0
ndai	0
ndai	-12.2
ndai	-1.675
ndai	-2.6
ndai	-18.511
ndai	3.2
ndai	0
ndai	0
ndai	0
ndai	-2
ndai	-7.1
ndai	0
ndai	8.43738
ndai	-2.6248
ndai	-2.73784
ndai	-0.569504
ndai	-1.84848
ndai	0
tbla	5.83246
tbla	-13.875
tbla	0
tbla	1.1025
tbla	1
tbla	-6.78
tbla	-1.4
tbla	4
tbla	0
tbla	-8.91897
tbla	-13.8176
tbla	2.8
tbla	-1.175
tbla	-13.1481
tbla	0
tbla	-15.5459
tbla	-13.7786
tbla	-5.88223
tbla	0
tbla	0
tbla	0
tbla	-23.3036
tbla	-18.0667
tbla	-0.7
tbla	-7.3
tbla	0
tbla	2.5
tbla	-7.92842
tbla	-1.28155
tbla	0
tbla	-30.2484
tbla	0
tbla	0
tbla	0
tbla	-0.287019
tbla	-13.113
tbla	0
tbla	-2.08135
tbla	-15.6292
tbla	-11.7598
tbla	2.8
tbla	-21.5479
tbla	0.120833
tbla	-13.6049
tbla	-10.6196
tbla	0
tbla	3.1358
tbla	0
tbla	0
tbla	-4.9
tbla	3.6
tbla	5.91955
tbla	4.8
tbla	0
tbla	0
tbla	0
tbla	-7.3
tbla	-25.0329
tbla	0
tbla	0
tbla	0
tbla	-9.871
tbla	0
tbla	21.1909
tbla	-32.504
tbla	0
tbla	-0.0845455
tbla	-15.2892
tbla	0
tbla	0
tbla	-12.6495
tbla	5.85
tbla	0
tbla	0
tbla	-27.14
tbla	-15.8
tbla	0
tbla	-12.5379
tbla	-1.38125
tbla	0
tbla	-2.05
tbla	-6.52765
tbla	0
tbla	-9.06648
tbla	-15.113
tbla	0
tbla	0
tbla	0
tbla	0
tbla	-20.0714
tbla	-0.805394
tbla	0
tbla	0
tbla	0.2
tbla	0
tbla	-12.2435
tbla	0
tbla	0
tbla	-1.25098
tbla	-5.57776
tbla	-14.4
tbla	3.4
tbla	2.4
tbla	1.15392
tbla	-8.7
tbla	0
tbla	0
tbla	0
tbla	0
tbla	-5.37491
tbla	4.93171
tbla	0
tbla	0
tbla	0
tbla	0
tbla	3.82187
tbla	-0.119934
tbla	0
tbla	1.05833
tbla	0
tbla	-9.37033
tbla	0
tbla	0
tbla	18.6922
tbla	-32.9583
tbla	0
tbla	-20.1222
tbla	-20.5235
tbla	0
tbla	0
tbla	0
tbla	6.65067
tbla	20.408
tbla	0
tbla	-6.78529
tbla	0
tbla	1.90843
tbla	-19.9
tbla	0
tbla	19.5242
tbla	0
tbla	0
tbla	0
tbla	0
tbla	9.2
tbla	-18.3
tbla	10.2512
tbla	-3.3
tbla	0
tbla	-27.4823
tbla	0
tbla	6.33478
tbla	-2.00549
tbla	-11.4977
tbla	-3.8
tbla	7.26667
tbla	0
tbla	0
tbla	-4.8625
tbla	0
tbla	0
tbla	-5.7
tbla	-10.2908
tpha	0
tpha	0
tpha	0
tpha	-21.1804
tpha	-16.7128
tpha	-8.69136
tpha	-0.418182
tpha	-17.5448
tpha	-22.8923
tpha	-6.69495
tpha	-23.444
tpha	-16.5557
tpha	-1.85
tpha	-0.7
tpha	-2.70222
tpha	-2.86923
tpha	-3.85908
tpha	11.6789
tpha	-57.0895
tpha	-21.4265
tpha	12.6
tpha	-3.6
tpha	0
tpha	0
tpha	-11.6559
tpha	0
tpha	1.2
tpha	-16.1894
tpha	-20.3412
tpha	-24.966
tpha	-1.2
tpha	-23.1913
tpha	0
tpha	-3.23103
tpha	0
tpha	-3
tpha	-13.7
tpha	0
tpha	-9.66667
tpha	-0.318182
tpha	-18.3414
[truncated: 1,828 more rows]

## Sheet: fig7c_bottom
species	dG_diff
smik	0
smik	-4
smik	-3.37755
smik	0
smik	0
smik	0
smik	0.115385
smik	0.834545
smik	-1.52188
smik	0
smik	0
smik	0
smik	-0.7
smik	0
smik	-6.9
smik	-2.54286
smik	0
smik	0
smik	0
smik	0
smik	-4
smik	0
smik	7.17143
smik	0
smik	0
smik	2.94706
smik	0
smik	0
smik	3.1
smik	0
smik	4.3
smik	0
smik	0
smik	1
smik	-2.011
smik	-5.82558
smik	0
smik	6.12418
smik	0
smik	-2.3
smik	0
smik	-5
smik	0
smik	1.11304
smik	0
smik	0.92451
smik	0
smik	0
smik	-1.95
smik	0
smik	0
smik	-6.1957
smik	0.226316
smik	-2.3
smik	0
smik	0
smik	-0.8
smik	0
smik	-4.21905
smik	-3.63333
smik	-0.7
smik	0
smik	0
smik	-12.66
smik	-1.6
smik	0
smik	-2.536
smik	6.8
smik	0
smik	0
smik	-5.43689
smik	-12.5738
smik	0
smik	0
smik	-5.54468
smik	0
smik	0
smik	3.2
smik	-4
smik	-1.5
smik	0
smik	-3.7
smik	4.792
smik	1.83962
smik	-1
smik	5.49062
smik	0
smik	0
smik	-7.94598
smik	-1.6
smik	-2.1
smik	0
smik	0
smik	-10.7526
smik	-1.80658
smik	-1.28824
smik	-4.4
smik	0
smik	-1.55
smik	-3.27244
smik	3.61429
smik	-2.74657
smik	2.5
smik	6.1
smik	0
smik	2.29898
smik	-2.76174
smik	-3.2
smik	-3.1193
smik	0
smik	-0.368182
smik	0
smik	-3.1
smik	0
smik	-0.1
smik	-4.80588
smik	-10.2622
smik	-0.4
smik	0
smik	0
smik	4.2
smik	0
smik	0
smik	-2.775
smik	-1.7
smik	2.71944
smik	-3.49988
smik	-6.02414
smik	4.69091
smik	-0.155789
smik	0
smik	4.77942
smik	0
smik	-3.1
smik	0
smik	6.39583
smik	0
smik	0
smik	0
smik	3.49249
smik	0.7
smik	0
smik	0
smik	4.7
smik	-0.4
smik	-3.72083
smik	-0.460674
smik	0
smik	-2.2
smik	1.61563
smik	6
smik	-1.82484
smik	0
smik	-5.2
smik	3.83986
smik	0
smik	-1.1
smik	1.2
smik	3.5
smik	0
smik	4.93333
smik	-2.85909
smik	0
smik	-12.4472
smik	-0.58318
smik	0
smik	2.82286
smik	-4.03077
smik	-0.65
smik	2.1
smik	0
smik	-2.13622
smik	0
smik	4.45617
smik	0
smik	0
smik	-3.9
smik	0
smik	0
smik	2.1
smik	0
smik	0
smik	0
smik	0
smik	2.65952
smik	-11.828
smik	0
smik	-0.976316
smik	0
smik	0
smik	-11.6411
smik	-7.73093
smik	-3.15868
smik	0
smik	0
smik	0
smik	0
smik	-19.9978
smik	2.5
smik	-3.3
smik	-4
smik	-2.92927
smik	1.3
smik	0.3
smik	0
smik	4.4
smik	0
smik	-8.98861
smik	0
smik	0
smik	-11.7439
smik	0
smik	0
smik	0
smik	0
smik	0
smik	-5.97436
smik	-18.5111
smik	0
smik	0
smik	-7.1
smik	-6.36503
smik	0
smik	-1.5
smik	8.18631
smik	0
smik	0
smik	-5.1
smik	0
smik	0
smik	-1.28571
smik	-4.485
smik	0
smik	0
smik	2.9
smik	0.7
smik	-1.4
smik	-4.7
smik	-1.4695
smik	0
smik	4.21471
smik	0
smik	0
smik	-3.08852
smik	0
smik	0
smik	-2.20625
smik	0
smik	0
smik	-3.97131
smik	5.80488
smik	0.277174
smik	1.81061
smik	0
smik	-1.8
smik	-1.7
smik	0
smik	0
smik	3.17403
smik	0
smik	0.866667
smik	0.299507
smik	-6.94444
smik	3.91429
smik	3.32419
smik	1.6
smik	0.666667
smik	-1.4
smik	0
smik	0
smik	0
smik	0
smik	0
smik	-4.6
smik	0
smik	2.7
smik	2.29706
smik	-1.65
smik	0
skud	0
skud	0.459259
skud	-13.6594
skud	0
skud	3
skud	0
skud	3.25684
skud	4.05278
skud	1.10495
skud	1.5
skud	0
skud	0
skud	-0.0555556
skud	0
skud	4.29032
skud	3.82222
skud	0
skud	0
skud	0
skud	0
skud	-6.1
skud	3.5
skud	0
skud	0
skud	0
skud	1.91875
skud	-1.23409
skud	2.9
skud	1.7
skud	0
skud	1.39675
skud	0
skud	0
skud	-2.3
skud	-2.5
skud	1.37583
skud	0
skud	0
skud	7.5
skud	-3.2
skud	0
skud	0
skud	0
skud	0.9
skud	0
skud	-0.976748
skud	0
skud	0
skud	-2.075
skud	0
skud	0
skud	4.58866
skud	-3.83298
skud	1.2
skud	2.15313
skud	0
skud	0
skud	-0.2
skud	-3.58167
skud	-1.333
skud	0
skud	0
skud	0
skud	-6.35202
skud	-3
skud	0
skud	4.20159
skud	2.16848
skud	0
skud	0
skud	-1.902
skud	-30.5785
skud	0
skud	0
skud	5.56
skud	0
skud	0
skud	3.24
skud	-1
skud	-8.76818
skud	0
skud	8.5061
skud	-7.97732
skud	-10.2222
skud	2.81739
skud	1.4
skud	0.5
skud	3.47357
skud	0
skud	2
skud	-6.26
skud	0
skud	0
skud	-3.47986
skud	-0.387879
skud	-2.08333
skud	0.571581
skud	0
skud	-4.1
skud	3.3203
skud	-4.96522
skud	-0.225
skud	0
skud	-4.08952
skud	0
skud	-7.2
skud	-3.59697
skud	4.1
skud	4.69153
skud	0
skud	0
skud	1.1
skud	0.6
skud	0
skud	-1.42432
skud	-1.02604
skud	3.21547
skud	0
skud	0
skud	0
skud	4.675
skud	8.32
skud	0
skud	1.4
skud	-0.406939
skud	-5.7
skud	-4.18607
skud	-7.4
skud	0
skud	7.06604
skud	0
skud	-5.93089
skud	0
skud	0
skud	-1.8
skud	2.9
skud	0
skud	0
skud	0
skud	2.15892
skud	0.963844
skud	0.8
skud	0
skud	0
skud	0
skud	-2.90526
skud	2.50161
skud	0
skud	0
skud	3.20555
skud	0
skud	-5.52
skud	0
skud	-6.15574
skud	-7.2
skud	0
skud	-4.24017
skud	-1.08
skud	6.3
skud	4.65326
skud	0.6
skud	1.25
skud	0
skud	-0.584615
skud	-1.2
skud	0
skud	-2.9
skud	0
skud	5.2
skud	7.425
skud	0
skud	0
skud	-7.31771
skud	3.76508
skud	3
skud	0
skud	0.11
skud	0
skud	-6.5
skud	-4.16557
skud	-1.2
skud	0
skud	2.3
skud	0
skud	0.211268
skud	-8.58853
skud	0
skud	0
skud	-1.9
skud	0
skud	1.413
skud	-0.45
skud	-3.43286
skud	0
skud	0
skud	0
skud	0
skud	-16.9662
skud	0
skud	0
skud	2.4
skud	-6.62667
skud	0
skud	0
skud	0
skud	2.23103
skud	-2.4
skud	-8.96883
skud	0
skud	0
skud	-2.96897
skud	0
skud	0
skud	0
skud	0
skud	0
skud	-2.40656
skud	-10.553
skud	0
skud	0.3
skud	1.15
skud	-2.083
skud	5.70968
skud	0
skud	-19.3347
skud	0
skud	0
skud	-0.4
skud	0
skud	-1
skud	1.5
skud	-5.723
skud	0
skud	-1.7
skud	0.7
skud	0
skud	-1.27941
skud	-4.3
skud	-6.14286
skud	1.59577
skud	0
skud	0
skud	0
skud	0.617319
skud	0
skud	4.3
skud	1.9
skud	3.14286
skud	0
skud	-3.69021
skud	-0.3
skud	-4.58571
skud	-4.35
skud	0
skud	4.66664
skud	8.47917
skud	0
skud	0
skud	-0.9
skud	0
skud	-1.975
skud	1.67771
skud	0.723395
skud	6.9927
skud	-0.414846
skud	-1.6
skud	2.49375
skud	0.6
skud	-3.1
skud	0
skud	-1
skud	-4
skud	0
skud	-0.4
skud	0
skud	1.81818
skud	-6.24141
skud	1.2
skud	0
suva	0
suva	-2.94
suva	-5.92698
suva	0
suva	0
suva	0
suva	-0.60901
suva	3.86667
suva	-2.75
suva	0
suva	0
suva	0
suva	-1.82941
suva	3.85926
suva	-2.58333
suva	5.44412
suva	0
suva	-3.86667
suva	7.16667
suva	-3.6837
suva	2.3
suva	-2.1
suva	2.4
suva	0
suva	0
suva	0
suva	2
suva	0
suva	1.68585
suva	0
suva	-1.7
suva	-4.1
suva	-1.8
suva	1.21538
suva	-3.80404
suva	0
suva	-0.8
suva	0
suva	-1.03182
suva	2.6
suva	0
suva	0
suva	4.93673
suva	0
suva	-3.1
suva	0
suva	0
suva	-0.8
suva	0
suva	0
suva	11.64
suva	-1.48947
suva	-1.05333
suva	0
suva	0
suva	0
suva	4.5
suva	-4.16813
suva	0.583333
suva	-0.886957
suva	-2.64444
suva	0
suva	-5.32829
suva	0
suva	0
suva	-3.85051
suva	-3.262
suva	1
suva	6.7
suva	-1.56716
suva	-27.4582
suva	0
suva	0
suva	1.4
suva	0
suva	-2.1
suva	-3.2
suva	2.9
suva	-11.1278
suva	0
suva	-1.31053
suva	-2.45556
suva	-6.2
suva	-2.915
suva	0
suva	0
suva	3.325
suva	-3.6611
suva	0
suva	2
suva	0
suva	0
suva	-3.37496
suva	-4.19296
suva	0
suva	4.86
suva	5.48182
suva	-3.72069
suva	-3.93918
suva	0
suva	-21.151
suva	8.425
suva	0
suva	0
suva	4.45526
suva	1.84054
suva	4.2
suva	-0.701136
suva	0
suva	3.57143
suva	0
suva	3.46122
suva	0
suva	0
suva	3.31105
suva	-5.96092
suva	0
suva	0
suva	0
suva	0
suva	6.39565
suva	-1.6
suva	7.3
suva	-1.47341
suva	-1.25166
suva	-5.73354
suva	3.42444
suva	-2.48696
suva	-2.20058
suva	0
suva	-7.3794
suva	0
suva	0
suva	6.5
suva	0
suva	0
suva	-0.653846
suva	0
suva	0.1
suva	-5.6415
suva	0
suva	-0.922222
suva	0
suva	0
suva	-4.49783
suva	-3.64375
suva	0
suva	-8.6
suva	1.44935
suva	-2.8
suva	-3.673
suva	6.41154
suva	2.3
suva	-2.12424
suva	0
suva	1.11979
suva	2.4875
suva	0.6
suva	0
suva	-0.242623
suva	5.6
suva	0
suva	0.390262
suva	-19.5837
suva	-2.5
suva	0
suva	-5.21429
suva	-2.1
suva	0
suva	7.2
suva	-2.5346
suva	0
suva	0.843103
suva	-0.1
suva	0
suva	-0.575
suva	2.1
suva	-7.8
suva	4.26875
suva	0
suva	0
suva	0
suva	-2.48028
suva	3.12304
suva	-0.276923
suva	-13.5997
suva	0
suva	0
suva	2.5
suva	0
suva	-10.3
suva	-7.3
suva	0.0345455
suva	0
suva	0
suva	0
suva	-3.19697
suva	-27.466
suva	-3.55
suva	-2.01053
suva	-8.1
suva	5.3
suva	0
suva	3.7
suva	-1.4
suva	-0.825
suva	7.4686
suva	-5.75224
suva	4.28378
suva	0
suva	-3.43333
suva	0
suva	0
suva	0
suva	-0.3125
suva	2.2
suva	-2.72
suva	-11.658
suva	0
suva	0
suva	0
suva	-8.64612
suva	0
suva	0
suva	-3.64566
suva	-3.35
suva	0
suva	1.72
suva	0
suva	-0.622222
suva	-1.9
suva	0.304
suva	1.41667
suva	4.60769
suva	-1.7
suva	0
suva	-3.2
suva	-10.9224
suva	-0.45
suva	-3.01059
suva	0
suva	0
suva	-1.3
suva	0
suva	6.6381
suva	1.62857
suva	-0.2
suva	2
suva	5.032
suva	0.6
suva	3.3
suva	-4.4
suva	5.06667
suva	-0.957895
suva	-3.51515
suva	0
suva	-1.28571
suva	0
suva	0
suva	0
suva	-0.310526
suva	-8.448
suva	0
suva	0.832376
suva	0.3
suva	2.2722
suva	1.87788
suva	5.34
suva	0
suva	-1.04783
suva	0
suva	0
suva	2.30909
suva	7.46092
suva	0
suva	6.6
suva	-2.34915
suva	0
cgla	-6.805
cgla	-9.4864
cgla	-6.78722
cgla	0
cgla	0.649
cgla	-4.828
cgla	3.64572
cgla	4.56379
cgla	-1.2701
cgla	0.071
cgla	5.11986
cgla	-8.20042
cgla	-3.64255
cgla	-10.4282
cgla	0
cgla	0
cgla	-4.09478
cgla	0
cgla	-12.856
cgla	-7.31992
cgla	-15.796
cgla	5.00211
cgla	-7.95641
cgla	-3.36485
cgla	-6.331
cgla	-10.971
cgla	4.355
cgla	-16.9949
cgla	-6.88384
cgla	-21.985
cgla	-8.288
cgla	7.35539
cgla	-4.13793
cgla	-2.647
cgla	0
cgla	0.0273563
cgla	-7.3
cgla	-1.011
cgla	-2.8874
cgla	-4.28349
cgla	-5.36029
cgla	0
cgla	-12.371
cgla	-5.35393
cgla	-3.52714
cgla	-24.8804
cgla	0
cgla	0
cgla	-2.74098
cgla	-4.89927
cgla	-5.49127
cgla	-9.33673
cgla	-5.937
cgla	-6.2421
cgla	3.62689
cgla	-9.00775
cgla	-10.989
cgla	-4.634
cgla	0
cgla	0
cgla	-4.563
cgla	-4.07331
cgla	0
cgla	6.548
cgla	-23.331
cgla	-10.35
cgla	-0.345902
cgla	-13.638
cgla	0.640541
cgla	2.51355
cgla	0
cgla	0.475
cgla	4.416
cgla	0
cgla	-4.2
cgla	-4.69457
cgla	-4.656
cgla	-5.87711
cgla	-14.0014
cgla	2.124
cgla	-7.76559
cgla	-6.00798
cgla	0
cgla	-10.9393
cgla	-6.32083
cgla	2.88801
cgla	1.045
cgla	-0.99871
cgla	1.6
cgla	-5.09774
cgla	-11.601
cgla	3.97891
cgla	6.80769
cgla	-2.224
cgla	-6.07
cgla	1.53314
cgla	-8.6312
cgla	-5.939
cgla	-3.48281
cgla	-2.13495
kafr	0
kafr	0
kafr	1.8
kafr	-1.3
kafr	0
kafr	0
kafr	0
kafr	0
kafr	-0.5
kafr	-1
kafr	-3.7
kafr	0
kafr	0
kafr	0
kafr	0
kafr	0
kafr	0
kafr	-0.338028
kafr	0
kafr	2.1
kafr	0
kafr	0
kafr	0
kafr	0
kafr	0
kafr	0
kafr	0
kafr	0
kafr	0
kafr	0
kafr	-1.37802
kafr	3.64304
kafr	0
kafr	0
kafr	0
kafr	0
kafr	0
kafr	0
kafr	0
kafr	-0.0461538
kafr	0
kafr	0
kafr	1.3
kafr	0
kafr	0
kafr	0
kafr	2.8
kafr	4.25
kafr	0
kafr	0.311842
kafr	12.6
kafr	3.7
kafr	0
kafr	1.37692
kafr	-4.9908
kafr	0
kafr	0.139024
kafr	0
kafr	-2.003
kafr	0
kafr	2.3
kafr	0
kafr	0
kafr	0
kafr	-0.573684
kafr	0
kafr	-2.1
kafr	0
kafr	0
kafr	-11.1591
kafr	1.8
kafr	0
kafr	0
kafr	2.1
kafr	0
kafr	-1.03333
kafr	0
kafr	0
kafr	0
kafr	0
kafr	0
kafr	-3.40833
kafr	2.895
kafr	0
kafr	0
kafr	0.766667
kafr	0
kafr	0
kafr	0
kafr	0
kafr	0
kafr	0
kafr	0
kafr	-2.02
kafr	0
kafr	-3.964
kafr	0.7
kafr	0
kafr	0
kafr	-4.34
kafr	0
kafr	0
kafr	0
kafr	-2.82609
kafr	0
kafr	0
kafr	-0.45
kafr	-2.485
kafr	-4.76957
kafr	0
kafr	0
kafr	3.7
kafr	0
kafr	0
kafr	0
kafr	0
kafr	0
kafr	0
kafr	0
kafr	0
kafr	-5.24167
kafr	0
kafr	0
kafr	0
kafr	0
kafr	0
kafr	1.35
kafr	0
kafr	4.08333
kafr	0
kafr	6.63441
kafr	-5.20132
kafr	0
kafr	0
kafr	1.8
kafr	2.2
kafr	0
kafr	0
kafr	7.1
kafr	2.2
kafr	2.3
kafr	0
kafr	0
kafr	-3.36
kafr	0
kafr	0
kafr	0
kafr	0
kafr	0
kafr	0
kafr	0
kafr	-2.4
kafr	0
kafr	0
kafr	0
kafr	0
kafr	0.7
kafr	-2.6381
kafr	-1.91081
kafr	0
kafr	0
kafr	0
kafr	0
kafr	0
kafr	0
kafr	4.4012
kafr	0
kafr	0
kafr	0
kafr	2.9
kafr	0
kafr	4.6
kafr	-6.9
kafr	-2.04211
kafr	3.42
kafr	1.4
kafr	0
kafr	-14.992
kafr	0
kafr	0
kafr	-7.87083
kafr	0
kafr	4
kafr	-2.8
kafr	-1.3
kafr	0
kafr	0
kafr	0.140248
kafr	0
kafr	0
kafr	0
kafr	-0.233333
kafr	0
kafr	0
kafr	3.24375
kafr	0
kafr	2.6
kafr	1.1
kafr	0
kafr	0
kafr	0
kafr	-2.45
kafr	0
kafr	0
kafr	-2.56667
kafr	0
kafr	0
kafr	-1
kafr	5.68529
kafr	-3.74
kafr	1.19474
kafr	0
kafr	0
kafr	0
kafr	0
kafr	7.95189
knag	-0.565104
knag	0
knag	0.418678
knag	-3.24762
knag	-5.84518
knag	-13.396
knag	2.8
knag	0.939312
knag	-4
knag	-6.33
knag	7.25946
knag	-18.868
knag	-11.5842
knag	-3.96667
knag	0
knag	-4.03342
knag	-0.233333
knag	0
knag	0.0411064
knag	-2.56
knag	6.91227
knag	8.16596
knag	10.6
knag	-0.54114
knag	-1.6
knag	-13.0506
knag	-3.93948
knag	0
knag	-3.80641
knag	-5.56061
knag	0
knag	0
knag	6.36857
knag	0
knag	-4.49298
knag	0.475515
knag	-10.0253
knag	0
knag	0
knag	-5.49368
knag	0.992212
knag	6.36
knag	-0.565556
knag	4.15995
knag	-8.4
knag	0
knag	0
knag	0
knag	2.365
knag	-1.65283
knag	0.552128
knag	-0.0951389
knag	-10.5372
knag	-0.481818
knag	10.7
knag	-1.54
knag	11.8071
knag	0
knag	0
knag	0
knag	10.4321
knag	-1.12549
knag	-5.90476
knag	0
knag	4.66875
knag	-0.702813
knag	3.866
knag	4.42108
knag	3.73333
knag	0.795604
knag	2.66877
knag	0
knag	-0.633242
knag	1.44
knag	-1.51242
knag	-5.02759
knag	0
knag	4.2
knag	4.28478
knag	0
knag	-5.204
knag	-6.28033
knag	4.12512
knag	1.44545
knag	0
knag	-1.69818
knag	-0.8
knag	-1.59776
knag	-3.76364
knag	-3.20667
knag	-8.786
knag	-4.83282
knag	7.24
knag	2.8
knag	2.60859
knag	0
knag	6.26084
knag	0
knag	2.7
knag	0
knag	0
knag	-7.10765
knag	4.42916
knag	6.3
knag	-9.06
knag	-5.37937
knag	1.75455
knag	0
knag	0
knag	0
knag	-34.3086
knag	-5.49613
knag	3.5
knag	0
knag	0
knag	9.96071
knag	-4.6
knag	-8.33582
knag	0
knag	0.49859
knag	-7.18969
knag	0
knag	-2.2
knag	0
knag	-3.51609
knag	-7.09796
knag	2.9
knag	0
knag	-5.01746
knag	-5.33333
knag	0
knag	0
knag	0
knag	0
knag	1.26111
knag	-2.33267
knag	0
knag	-5.95
knag	2.4
knag	-2.05
knag	11.9105
knag	-0.55303
knag	-3.4
knag	-7.039
knag	0.4
knag	-6.06442
knag	-2.25709
knag	5.519
knag	-0.140833
knag	-9.03117
knag	-3.614
knag	1.68529
knag	-1.5878
knag	-1.06581e-14
knag	-3.14286
knag	-6.78571
knag	-3.56129
knag	0
knag	-0.643896
knag	-5.16652
knag	-5.96949
knag	-1.07429
knag	0
knag	0
knag	2.45305
knag	-8.89928
knag	5.39167
knag	-2.946
knag	-4.01744
knag	-5.78991
knag	1.33411
knag	0.333781
knag	0
knag	-6.1726
knag	6
ncas	0
ncas	0
ncas	0.466667
ncas	-0.4
ncas	-0.421622
ncas	-8.62967
ncas	0
ncas	-6.21798
ncas	0
ncas	0
ncas	0
ncas	4.3
ncas	5.1
ncas	-2.43038
ncas	0
ncas	4.3
ncas	-0.67449
ncas	0
ncas	-1.6
ncas	-0.5
ncas	0
ncas	0
ncas	0
ncas	0
ncas	1.4
ncas	0
ncas	-1.11087
ncas	-2.91591
ncas	0
ncas	-1.3125
ncas	0
ncas	1.6
ncas	-3
ncas	-0.6
ncas	0
ncas	0
ncas	-6.31667
ncas	0
ncas	0
ncas	0
ncas	-4.74337
ncas	0
ncas	0
ncas	0
ncas	0
ncas	0
ncas	0
ncas	0
ncas	0
ncas	1.41
ncas	0
ncas	-1.5
ncas	6.7
ncas	-5.24583
ncas	3.3
ncas	-3.788
ncas	-1.3
ncas	-0.25
ncas	0
ncas	0
ncas	-5.95674
ncas	7.6
ncas	-5.36041
ncas	-6.2087
ncas	0.148
ncas	-0.1
ncas	4.96667
ncas	0
ncas	0
ncas	2.22143
ncas	0
ncas	0
ncas	0
ncas	8
ncas	0
ncas	0.7
ncas	0
ncas	-1.2
ncas	-0.272093
ncas	0
ncas	0
ncas	0
ncas	0.6
ncas	0
ncas	-3.01176
ncas	-0.9
ncas	0
ncas	0
ncas	-1.8625
ncas	1
ncas	4.01667
ncas	0
ncas	0
ncas	0
ncas	0
ncas	-2.93515
ncas	-1.04474
ncas	-1.56781
ncas	0
ncas	-0.7
ncas	0.9
ncas	-0.483529
ncas	-0.214035
ncas	0
ncas	0
ncas	-1.02941
ncas	0
ncas	4.5
ncas	0
ncas	-3.45955
ncas	3.6
ncas	-3.30706
ncas	-0.557257
ncas	0
ncas	0
ncas	0
ncas	3.3
ncas	0
ncas	-0.333333
ncas	-2.5
ncas	0
ncas	-4.42857
ncas	-2.65263
ncas	0
ncas	-1.9
ncas	0.989744
ncas	-2.6
ncas	1.7
ncas	0
ncas	0
ncas	3.91266
ncas	3.9
ncas	0
ncas	4.92308
ncas	-1.04
ncas	0
ncas	0
ncas	0
ncas	3.2
ncas	0
ncas	0
ncas	0
ncas	-1.7
ncas	-2.2
ncas	-2.1913
ncas	0
ncas	-0.330357
ncas	4
ncas	0
ncas	2.95
ncas	0
ncas	0
ncas	-1.3
ncas	0.429221
ncas	-2.67719
ncas	2.44245
ncas	0
ncas	5.51176
ncas	-2.7
ncas	0
ncas	0
ncas	0
ncas	-1.9
ncas	-2.64051
ncas	-3.22222
ncas	6.51158
ncas	-0.2
ncas	0
ncas	3.80046
ncas	-3.02386
ncas	0.1
ncas	0
ncas	0
ncas	-0.2
ncas	0
ncas	0
ncas	0.9
ncas	9.6
ncas	0
ncas	0.9
ncas	0
ncas	3
ncas	5.73478
ncas	-2.66279
ncas	0
ncas	6
ncas	0
ncas	0
ncas	0
ncas	0
ncas	-1.3
ncas	-0.35
ncas	0
ncas	1.96667
ncas	0
ncas	0
ncas	0
ncas	0
ncas	-0.2
ncas	0
ncas	1.41406
ncas	0
ncas	-1.4
ncas	-1
ncas	-0.53
ncas	-18.2173
ncas	0
ncas	-4.93667
ncas	2.22167
ncas	0
ncas	-2.42222
ncas	-4.5
ncas	2.12887
ncas	-2.47792
ncas	-5.33506
ncas	0
ncas	0
ncas	-3.48
ncas	-1.7962
ncas	1.61775
ncas	-0.561111
ncas	0
ncas	-1.7
ncas	0
ncas	0
ncas	0
ncas	3
ncas	-3.5
ncas	-3.575
ncas	0.6
ncas	-4.43059
ncas	0
ncas	0
ncas	-2.72879
ncas	4.12292
ncas	-2.3
ncas	-3.37222
ncas	0.621212
ncas	-0.725
ncas	0
ncas	0
ncas	0
ncas	0
ncas	1.3
ncas	0
ncas	0
ncas	-1.9
ncas	0
ncas	-2.375
ncas	-5
ndai	3.8
ndai	0
ndai	3.05713
ndai	-5.08333
ndai	-0.7545
ndai	-4.32889
ndai	-3.97586
ndai	-0.853778
ndai	0
ndai	6.24286
ndai	-3.5662
ndai	2.64811
ndai	-2.19343
ndai	0
ndai	-1.22903
ndai	0.476596
ndai	1.99286
ndai	0
ndai	-2.9
ndai	1.925
ndai	0.7
ndai	0
ndai	-3.1
ndai	-0.58
ndai	0
ndai	-5.78696
ndai	3.2596
ndai	1.65103
ndai	-1.6615
ndai	0
ndai	0
ndai	0
ndai	-1.90588
ndai	1.88333
ndai	-5.99186
ndai	0
ndai	-0.479157
ndai	0
ndai	0
ndai	0
ndai	0
ndai	1.5
ndai	0
ndai	-0.620455
ndai	-6.05
ndai	1.93714
ndai	-4.8535
ndai	-1.17333
ndai	-0.62
ndai	-1.35808
ndai	-5.56667
ndai	0
ndai	0.0860465
ndai	0
ndai	-1.12358
ndai	-1.67931
ndai	-2.1
ndai	2.5
ndai	2.79
ndai	-6.6859
ndai	-2.215
ndai	3.10725
ndai	-1.93646
ndai	-5.33617
ndai	0
ndai	0
ndai	-2.92901
ndai	-4.34652
ndai	8.2912
ndai	0
ndai	-3.2
ndai	-3.548
ndai	2.53818
ndai	-5.25047
ndai	-2.59091
ndai	0
ndai	0.592348
ndai	1.70521
ndai	1.255
ndai	6.00794
ndai	0
ndai	-0.74875
ndai	0
ndai	2.25773
ndai	0.5
ndai	1.563
ndai	-1.43784
ndai	1.9
ndai	-1.14364
ndai	-1.53333
ndai	1.19167
ndai	0.675378
ndai	-2.11076
ndai	3.55
ndai	-3.80795
ndai	-4.45253
ndai	-0.64
ndai	0
ndai	2.4
ndai	-1.1
ndai	-2.29344
ndai	-0.433333
ndai	0
ndai	3.37143
ndai	-1.77143
ndai	-0.416279
ndai	-3.43448
ndai	-3.13292
ndai	0
ndai	1.15556
ndai	0
ndai	2.27347
ndai	0
ndai	0
ndai	-2.20393
ndai	-0.474261
ndai	10.0941
ndai	-1.30095
ndai	0
ndai	-1.66951
ndai	-2.2
ndai	-5.51237
ndai	-3.95
ndai	0
ndai	4.06018
ndai	-2.39057
ndai	0
ndai	0
ndai	-6.31035
ndai	0
ndai	-5.7
ndai	3.73496
ndai	-8.88737
ndai	-3.55278
ndai	-2.92004
ndai	0
ndai	-4.05625
ndai	-1.6381
ndai	-0.611364
ndai	5.7
ndai	0.577082
ndai	4.20078
ndai	-2.76
ndai	2.56667
ndai	1.15
ndai	-2.42983
ndai	-3.21147
ndai	0.978689
ndai	0
ndai	0
ndai	-16.6098
ndai	6.6
ndai	0
ndai	0
ndai	-4.63535
ndai	0
ndai	1.07615
ndai	-2.66818
ndai	0.0837838
ndai	-3.76136
ndai	0
ndai	-1.53333
ndai	-0.665528
ndai	0
ndai	0
ndai	2.04545
ndai	0.947917
ndai	0
ndai	-4.59485
ndai	0
ndai	1.1433
ndai	0
ndai	-0.26838
ndai	-4.74603
ndai	-0.3
ndai	-13.795
ndai	0
ndai	-4.68
ndai	2.12619
ndai	1.42
ndai	1.43237
ndai	-10.3895
ndai	-6.305
ndai	-8.86263
ndai	-2.1
ndai	-2.84211
ndai	-5.6
ndai	-4.5
ndai	3.64622
ndai	2.3
ndai	-6.58918
ndai	-0.990476
ndai	-9.24259
ndai	-0.119697
ndai	3.2
ndai	-6.14806
ndai	-2.20623
ndai	-3.81531
ndai	0
ndai	-0.403006
ndai	-3.26667
ndai	-1.93851
ndai	0.175
ndai	-6.67708
ndai	2.06701
ndai	2.632
ndai	3.56
ndai	-1.3
ndai	-13.8449
ndai	-3.02889
ndai	3.69267
ndai	6
ndai	2.16667
ndai	0.0321121
ndai	2.63214
ndai	-2.15385
ndai	8.16227
ndai	-0.137216
tbla	-0.1
tbla	-5.45833
tbla	-6.63651
tbla	-0.313235
tbla	2.70417
tbla	-6.072
tbla	-7.6119
tbla	0
tbla	0
tbla	-0.00845588
tbla	-3.50282
tbla	-1.45238
tbla	-3.63651
tbla	1.8125
tbla	0
tbla	-2.17551
tbla	2.02137
tbla	3.34474
tbla	0
tbla	-3.71051
tbla	4.19701
tbla	-1.7878
tbla	3.15163
tbla	-3.52157
tbla	-1.98727
tbla	0
tbla	0
tbla	-1.45686
tbla	1.15758
tbla	-1.77414
tbla	0
tbla	0
tbla	0
tbla	0.734
tbla	-1.29846
tbla	6.89293
tbla	3.14139
tbla	-0.24782
tbla	-0.9
tbla	-1.86837
tbla	-8.05204
tbla	-0.130872
tbla	-2.7402
tbla	-6.94741
tbla	6.30641
tbla	-4.98173
tbla	0.566667
tbla	0
tbla	-3.43333
tbla	0
tbla	-1.7
tbla	0.631169
tbla	-6.68474
tbla	2.85761
tbla	2.723
tbla	-1.5
tbla	1.3
tbla	-0.24386
tbla	2.50293
tbla	-6.98345
tbla	-0.993581
tbla	-9.213
tbla	-1.28778
tbla	1
tbla	0.065
tbla	0
tbla	-10.6615
tbla	5.58388
tbla	-0.60641
tbla	1.105
tbla	-1.42497
tbla	0
tbla	0
tbla	0
tbla	7.15365
tbla	-1.65294
tbla	1.64375
tbla	-7.19021
tbla	0.503059
tbla	0
tbla	4.07121
tbla	1.45128
tbla	-2.51605
tbla	-4.0433
tbla	0.317914
tbla	-2.48833
tbla	3.19837
tbla	1.815
tbla	-1.52242
tbla	-3.07059
tbla	-1.28776
tbla	0.124038
tbla	0.595745
tbla	0
tbla	0.139366
tbla	-1.02248
tbla	-0.8
tbla	0.131366
tbla	-1.78586
tbla	2.78566
tbla	0
tbla	-2.93418
tbla	0
tbla	1.97688
tbla	-2.1
tbla	-3.55
tbla	-0.971687
tbla	0
tbla	0
tbla	-3.22432
tbla	-0.111565
tbla	0
tbla	2.27273
tbla	-7.33269
tbla	-3.31718
tbla	-6.10088
tbla	-6.55399
tbla	0
tbla	0
tbla	0
tbla	-3.32682
tbla	-0.764286
tbla	-1.35417
tbla	3.8
tbla	-1.75217
tbla	-3.99062
tbla	-5.00707
tbla	-20.02
tbla	0.2
tbla	-0.8875
tbla	-2.28084
tbla	-8.67479
tbla	0
tbla	-6.85474
tbla	6.45829
tbla	0.804
tbla	6.0747
tbla	-0.136882
tbla	-8.14436
tbla	-5.24943
tbla	0
tbla	-0.257583
tbla	3.9724
tbla	0.73061
tbla	2.86579
tbla	3.9
tbla	-2.3
tbla	0
tbla	-3.7225
tbla	-2.2406
tbla	-4.81607
tbla	3.17196
tbla	5.0625
tbla	-2.166
tbla	-6.39947
tbla	-8.819
tbla	0
tbla	0.357143
tbla	4.87967
tbla	-5.70417
tbla	2.75652
tbla	5.44667
tbla	-5.06281
tpha	0.011812
tpha	0
tpha	-4.74921
tpha	-7.08866
tpha	-3.28831
tpha	0
tpha	0
tpha	-3.43975
tpha	9.44
tpha	-5.68886
tpha	-6.53814
tpha	-17.8207
tpha	2.06774
tpha	0
tpha	-2.3
tpha	-4.67073
tpha	0
tpha	-12.0106
tpha	-2.27167
tpha	-2.21867
tpha	2.83121
tpha	0
tpha	-6.59097
tpha	-3.9619
tpha	7.825
tpha	0
tpha	0
tpha	0
tpha	-1.23372
tpha	-4.55
tpha	0
tpha	10.6426
tpha	-0.571
tpha	0
tpha	0
tpha	0.0156863
tpha	-0.606579
tpha	0.35
tpha	-4.3709
tpha	-5.7
tpha	-1.28166
[truncated: 1,828 more rows]

## Sheet: fig_7d_species_names
scer
smik
skud
suva
cgla
kafr
knag
ncas
ndai
tbla
tpha
kpol
zrou
tdel
klac
agos
ecym
sklu
kthe
kwal

## Sheet: fig_7d_num_homologs
13
5
14
0
8
0
4
1
1
0
2
14
0
0
12
1
0
4
11
10
0
1
8
0
2
0
0
3
3
0
6
9
1
13
9
9
9
1
0
4
0
8
13
12
2
2
10
2
3
5
2
1
1
7
10
15
8
0
4
8
7
12
10
2
5
1
1
7
2
4
1
13
1
4
5
0
10
0
0
0
11
9
1
1
0
0
4
0
1
0
4
0
14
3
12
11
12
4
0
0
16
0
2
7
0
2
1
6
3
4
1
11
2
0
6
9
0
6
0
1
13
1
1
14
0
2
2
1
4
11
1
2
2
2
13
10
0
4
3
0
6
4
0
5
9
2
15
13
9
4
9
2
5
14
17
11
5
0
13
0
4
9
4
0
9
2
5
0
5
13
2
2
1
7
1
6
11
0
11
4
1
12
2
9
1
10
6
2
0
0
6
11
2
11
3
0
2
6
0
3
1
9
3
1
7
1
5
2
1
3
1
1
6
0
10
4
0
2
0
3
2
6
1
11
2
9
1
0
4
11
0
10
6
10

## Sheet: fig_7d_intron_fraction
0.332
0.288
0.35
0.376
0.296
0.296
0.416
0.357
0.36
0.245
0.295
0.362
0.176
0.169
0.34
0.164
0.298
0.258
0.231
0.274

## Sheet: fig_7d_zipper_arr
1	1	1	1	1	0	1	1	0	0	1	0	0	1	0	1	1	0	1	1
1	0	1	1	0	0	1	0	0	0	0	1	0	0	0	0	0	0	0	0
0	1	1	1	0	1	1	1	1	1	0	0	0	1	1	1	0	1	1	1
0	0	0	0	0	0	0	0	0	0	0	0	0	0	0	0	0	0	0	0
0	1	1	0	0	1	0	1	1	0	0	0	1	1	0	1	0	0	0	0
0	0	0	0	0	0	0	0	0	0	0	0	0	0	0	0	0	0	0	0
1	1	1	1	0	0	0	0	0	0	0	0	0	0	0	0	0	0	0	0
0	0	0	0	0	0	0	0	0	0	1	0	0	0	0	0	0	0	0	0
0	0	0	0	0	0	0	0	0	0	0	0	0	0	0	0	0	1	0	0
0	0	0	0	0	0	0	0	0	0	0	0	0	0	0	0	0	0	0	0
0	0	0	0	0	0	0	0	0	1	0	0	0	0	0	1	0	0	0	0
0	0	1	0	0	1	1	1	1	0	1	1	1	1	1	1	1	0	1	1
0	0	0	0	0	0	0	0	0	0	0	0	0	0	0	0	0	0	0	0
0	0	0	0	0	0	0	0	0	0	0	0	0	0	0	0	0	0	0	0
1	1	1	1	0	1	1	1	1	0	1	1	0	0	0	1	0	1	0	0
0	0	0	0	0	0	0	0	1	0	0	0	0	0	0	0	0	0	0	0
0	0	0	0	0	0	0	0	0	0	0	0	0	0	0	0	0	0	0	0
1	0	1	0	0	0	0	0	0	0	0	0	0	0	1	0	0	0	1	0
1	1	1	1	0	0	1	1	1	0	0	0	0	0	1	0	0	1	1	1
1	0	1	1	1	1	0	0	1	0	0	0	0	0	0	1	1	0	1	1
0	0	0	0	0	0	0	0	0	0	0	0	0	0	0	0	0	0	0	0
0	0	0	0	0	0	0	0	0	0	0	1	0	0	0	0	0	0	0	0
0	1	1	1	1	0	0	0	0	0	1	0	0	0	0	0	1	1	1	0
0	0	0	0	0	0	0	0	0	0	0	0	0	0	0	0	0	0	0	0
0	0	0	0	0	0	0	0	1	0	0	0	0	0	0	0	1	0	0	0
0	0	0	0	0	0	0	0	0	0	0	0	0	0	0	0	0	0	0	0
0	0	0	0	0	0	0	0	0	0	0	0	0	0	0	0	0	0	0	0
1	0	0	1	0	0	0	0	0	0	0	0	0	0	0	0	0	0	0	1
0	1	0	0	0	0	0	0	0	0	0	1	0	0	0	0	1	0	0	0
0	0	0	0	0	0	0	0	0	0	0	0	0	0	0	0	0	0	0	0
1	1	1	0	1	1	1	0	0	0	0	0	0	0	0	0	0	0	0	0
0	1	0	1	0	0	1	1	1	0	1	1	0	0	0	0	0	0	1	1
0	0	0	0	0	0	0	0	0	0	0	1	0	0	0	0	0	0	0	0
1	1	0	1	0	1	1	1	1	1	1	1	0	0	0	0	1	1	0	1
1	1	1	1	0	1	1	0	0	0	1	0	0	0	0	1	0	0	0	1
1	1	1	1	1	0	0	1	1	0	0	0	0	1	0	0	0	1	0	0
1	1	1	1	0	1	0	1	1	0	0	0	1	0	0	0	0	0	0	1
0	0	0	0	0	0	0	0	1	0	0	0	0	0	0	0	0	0	0	0
0	0	0	0	0	0	0	0	0	0	0	0	0	0	0	0	0	0	0	0
0	0	0	0	0	0	0	1	0	1	0	1	0	1	0	0	0	0	0	0
0	0	0	0	0	0	0	0	0	0	0	0	0	0	0	0	0	0	0	0
1	1	1	0	0	1	0	1	0	0	0	0	0	0	1	0	0	1	0	1
1	1	1	1	1	0	1	0	1	1	1	0	1	1	1	0	0	1	0	0
1	1	1	1	0	0	0	1	0	1	0	0	0	1	1	1	1	1	0	1
0	0	0	0	0	0	0	0	0	0	0	1	0	0	0	0	1	0	0	0
0	0	0	0	0	0	0	0	1	0	0	0	0	0	0	0	0	1	0	0
1	1	1	1	0	1	1	0	0	1	1	0	0	0	1	0	0	0	1	0
0	0	0	0	0	0	1	0	0	0	1	0	0	0	0	0	0	0	0	0
0	1	1	1	0	0	0	0	0	0	0	0	0	0	0	0	0	0	0	0
1	0	1	0	1	0	0	0	0	1	0	0	0	0	0	0	0	0	0	1
0	1	1	0	0	0	0	0	0	0	0	0	0	0	0	0	0	0	0	0
0	0	0	0	0	0	0	0	0	0	0	0	0	0	0	0	0	1	0	0
0	0	0	0	0	0	0	0	0	0	0	0	0	0	0	0	0	0	1	0
0	1	1	1	1	0	0	1	0	0	0	1	0	0	0	0	1	0	0	0
1	1	1	1	1	1	0	1	0	1	0	0	0	1	0	0	0	0	1	0
1	1	1	1	1	0	1	0	1	1	1	1	1	0	0	0	1	1	1	1
0	1	1	1	0	0	1	1	0	0	0	0	1	1	0	0	1	0	0	0
0	0	0	0	0	0	0	0	0	0	0	0	0	0	0	0	0	0	0	0
1	1	0	0	0	0	0	0	0	0	0	0	1	1	0	0	0	0	0	0
1	1	0	0	0	1	1	1	1	0	0	0	0	0	0	1	0	0	0	1
1	0	1	1	0	1	1	0	0	0	0	0	0	0	0	0	0	0	1	1
1	1	0	1	0	1	0	1	1	1	0	0	0	0	1	1	1	0	1	1
1	1	1	1	0	1	1	1	0	0	0	1	0	0	0	0	1	0	1	0
0	0	0	0	0	0	0	0	0	1	0	0	0	0	1	0	0	0	0	0
0	1	1	0	0	0	0	0	1	0	1	0	1	0	0	0	0	0	0	0
0	0	0	0	0	0	1	0	0	0	0	0	0	0	0	0	0	0	0	0
0	0	0	0	0	0	0	1	0	0	0	0	0	0	0	0	0	0	0	0
1	1	1	1	0	0	0	0	0	1	0	0	0	0	0	0	0	1	1	0
0	0	0	0	0	0	1	0	0	0	0	0	0	0	1	0	0	0	0	0
0	0	0	0	0	1	1	0	0	0	0	0	0	0	1	0	0	1	0	0
1	0	0	0	0	0	0	0	0	0	0	0	0	0	0	0	0	0	0	0
1	1	1	1	1	0	0	1	1	0	1	1	0	0	0	1	1	0	1	1
0	0	0	0	0	0	0	0	0	0	0	0	0	0	1	0	0	0	0	0
0	0	0	1	0	1	0	0	0	0	0	0	0	0	0	0	1	0	0	1
1	0	0	0	0	0	0	0	1	1	0	1	0	1	0	0	0	0	0	0
0	0	0	0	0	0	0	0	0	0	0	0	0	0	0	0	0	0	0	0
0	0	1	1	1	0	1	1	1	0	0	0	1	1	1	0	0	0	0	1
0	0	0	0	0	0	0	0	0	0	0	0	0	0	0	0	0	0	0	0
0	0	0	0	0	0	0	0	0	0	0	0	0	0	0	0	0	0	0	0
0	0	0	0	0	0	0	0	0	0	0	0	0	0	0	0	0	0	0	0
1	1	0	0	0	1	1	1	1	0	1	1	0	0	0	0	0	1	1	1
1	0	1	0	0	1	1	1	0	0	0	1	0	0	1	1	0	1	0	0
0	0	0	0	0	0	0	1	0	0	0	0	0	0	0	0	0	0	0	0
0	0	0	0	0	0	0	0	0	0	0	0	0	0	0	0	0	1	0	0
0	0	0	0	0	0	0	0	0	0	0	0	0	0	0	0	0	0	0	0
0	0	0	0	0	0	0	0	0	0	0	0	0	0	0	0	0	0	0	0
0	0	0	1	0	1	0	0	0	0	0	0	1	0	0	0	0	1	0	0
0	0	0	0	0	0	0	0	0	0	0	0	0	0	0	0	0	0	0	0
0	0	0	0	0	0	0	0	0	0	0	0	0	0	1	0	0	0	0	0
0	0	0	0	0	0	0	0	0	0	0	0	0	0	0	0	0	0	0	0
0	0	0	0	0	1	0	1	0	1	0	0	0	0	0	0	0	1	0	0
0	0	0	0	0	0	0	0	0	0	0	0	0	0	0	0	0	0	0	0
1	1	1	1	1	0	1	1	0	0	0	1	1	1	1	0	1	0	1	1
0	1	0	1	0	0	0	0	1	0	0	0	0	0	0	0	0	0	0	0
1	0	1	1	0	1	1	1	1	1	1	0	0	0	0	1	1	0	0	1
1	0	0	1	0	1	0	1	1	1	1	0	1	0	1	0	0	1	0	1
1	1	1	1	0	0	1	1	1	0	0	1	0	0	0	0	1	1	1	1
1	0	0	0	0	0	0	0	0	1	0	0	1	1	0	0	0	0	0	0
0	0	0	0	0	0	0	0	0	0	0	0	0	0	0	0	0	0	0	0
0	0	0	0	0	0	0	0	0	0	0	0	0	0	0	0	0	0	0	0
1	1	1	1	0	1	1	1	1	1	0	1	0	1	0	1	1	1	1	1
0	0	0	0	0	0	0	0	0	0	0	0	0	0	0	0	0	0	0	0
1	0	1	0	0	0	0	0	0	0	0	0	0	0	0	0	0	0	0	0
1	1	1	1	0	0	0	1	0	1	0	0	0	0	0	0	0	1	0	0
0	0	0	0	0	0	0	0	0	0	0	0	0	0	0	0	0	0	0	0
0	0	0	0	0	0	0	0	0	0	1	0	0	0	0	0	1	0	0	0
0	0	0	0	0	0	0	0	0	0	0	0	0	1	0	0	0	0	0	0
0	0	0	0	0	1	0	1	1	0	0	0	0	0	0	0	1	1	1	0
0	1	1	1	0	0	0	0	0	0	0	0	0	0	0	0	0	0	0	0
1	0	0	0	0	0	0	0	0	0	0	1	0	0	1	0	0	0	1	0
0	0	0	0	0	0	0	0	0	0	0	1	0	0	0	0	0	0	0	0
0	1	1	1	0	1	1	0	1	0	1	1	1	1	0	1	0	0	0	0
0	0	0	0	0	0	0	0	1	1	0	0	0	0	0	0	0	0	0	0
0	0	0	0	0	0	0	0	0	0	0	0	0	0	0	0	0	0	0	0
0	0	1	1	0	0	1	0	0	0	1	1	0	0	1	0	0	0	0	0
1	1	1	1	0	0	0	1	1	0	1	0	0	0	0	0	1	0	0	1
0	0	0	0	0	0	0	0	0	0	0	0	0	0	0	0	0	0	0	0
0	0	0	1	0	1	0	1	0	0	0	0	1	0	1	0	0	0	0	1
0	0	0	0	0	0	0	0	0	0	0	0	0	0	0	0	0	0	0	0
0	0	0	0	0	0	1	0	0	0	0	0	0	0	0	0	0	0	0	0
0	1	1	1	1	1	0	1	0	1	1	1	0	0	0	0	1	1	1	1
0	0	0	0	0	0	0	0	0	0	0	1	0	0	0	0	0	0	0	0
0	0	0	0	0	0	0	0	0	0	0	0	0	0	1	0	0	0	0	0
1	1	1	1	1	1	1	1	1	1	0	0	1	0	0	0	1	1	0	1
0	0	0	0	0	0	0	0	0	0	0	0	0	0	0	0	0	0	0	0
0	0	0	0	0	1	0	0	0	0	0	0	0	0	1	0	0	0	0	0
0	0	0	0	0	0	0	0	0	0	1	1	0	0	0	0	0	0	0	0
0	0	0	0	0	0	1	0	0	0	0	0	0	0	0	0	0	0	0	0
0	0	0	0	0	1	0	1	1	0	0	0	0	0	0	0	0	0	0	1
1	1	1	1	0	0	0	1	0	1	0	1	0	0	1	0	1	1	1	0
0	0	0	0	1	0	0	0	0	0	0	0	0	0	0	0	0	0	0	0
1	0	0	0	0	0	0	0	0	0	0	0	0	1	0	0	0	0	0	0
0	1	0	1	0	0	0	0	0	0	0	0	0	0	0	0	0	0	0	0
0	0	0	0	0	0	0	1	0	0	0	1	0	0	0	0	0	0	0	0
1	1	1	1	0	1	0	1	1	0	0	1	0	0	1	0	1	1	1	1
0	1	1	1	0	1	0	1	1	1	1	0	0	0	0	0	1	1	0	0
0	0	0	0	0	0	0	0	0	0	0	0	0	0	0	0	0	0	0	0
0	0	0	0	0	0	1	0	1	0	0	0	0	0	0	0	0	0	1	1
0	0	0	0	0	0	1	0	0	0	0	1	0	0	0	0	0	1	0	0
0	0	0	0	0	0	0	0	0	0	0	0	0	0	0	0	0	0	0	0
1	0	1	1	0	0	0	0	0	0	0	0	0	0	1	0	0	1	1	0
0	0	0	0	1	0	0	0	0	1	0	0	1	0	1	0	0	0	0	0
0	0	0	0	0	0	0	0	0	0	0	0	0	0	0	0	0	0	0	0
0	0	0	0	0	0	1	0	1	0	0	0	1	0	0	1	1	0	0	0
1	0	0	1	0	0	1	1	0	1	1	1	0	1	0	1	0	0	0	0
0	0	0	0	0	0	0	0	0	0	0	0	0	1	1	0	0	0	0	0
1	0	1	1	0	1	1	1	1	1	1	1	1	1	0	0	1	1	1	0
1	0	1	1	1	1	1	1	1	1	0	0	0	1	0	0	0	1	1	1
0	1	0	1	0	0	1	1	1	0	1	1	0	0	0	0	0	1	0	1
0	0	0	0	0	1	0	0	0	0	0	0	1	0	0	0	0	1	1	0
0	0	0	1	0	1	0	1	0	1	1	1	0	0	1	0	0	1	1	0
0	0	0	0	0	0	0	0	0	0	0	0	0	0	0	0	1	0	1	0
0	0	0	0	0	0	0	0	0	0	0	0	0	0	1	1	1	1	1	0
1	1	1	1	0	0	1	1	1	0	0	1	0	1	1	0	1	1	1	1
1	1	1	0	1	1	1	1	1	1	0	1	1	1	0	1	1	1	1	1
1	1	1	1	0	1	0	1	1	0	0	1	0	0	1	0	1	0	1	0
0	0	0	0	0	0	0	1	1	1	0	1	0	0	1	0	0	0	0	0
0	0	0	0	0	0	0	0	0	0	0	0	0	0	0	0	0	0	0	0
1	1	1	1	0	1	1	1	1	1	1	0	1	1	1	0	0	0	0	0
0	0	0	0	0	0	0	0	0	0	0	0	0	0	0	0	0	0	0	0
1	0	1	1	0	0	0	0	0	0	0	0	0	0	0	0	0	1	0	0
0	0	1	1	0	1	1	1	1	1	0	0	1	0	0	0	0	0	0	1
0	0	0	1	1	0	0	0	0	0	0	0	0	0	0	0	0	0	1	1
0	0	0	0	0	0	0	0	0	0	0	0	0	0	0	0	0	0	0	0
1	1	1	1	0	0	0	1	0	0	1	1	0	0	0	1	1	0	0	0
0	0	1	0	0	0	0	0	0	0	0	0	0	0	0	0	1	0	0	0
1	0	0	1	0	0	0	1	0	0	0	0	0	0	0	1	0	0	0	1
0	0	0	0	0	0	0	0	0	0	0	0	0	0	0	0	0	0	0	0
0	0	1	1	0	0	0	0	0	0	0	0	0	1	0	0	1	0	0	1
1	1	1	1	0	1	1	1	1	1	1	0	0	0	1	0	0	1	1	0
0	0	0	1	1	0	0	0	0	0	0	0	0	0	0	0	0	0	0	0
0	0	0	0	1	0	0	0	0	0	0	0	0	0	0	0	0	1	0	0
0	0	0	0	0	0	1	0	0	0	0	0	0	0	0	0	0	0	0	0
1	0	1	1	0	0	0	1	0	0	0	0	1	0	0	0	1	0	0	1
0	0	0	0	0	0	0	0	0	0	0	0	0	0	0	0	1	0	0	0
0	1	1	1	0	0	0	1	1	0	0	0	0	0	0	0	0	0	0	1
1	1	1	0	0	1	0	1	1	1	0	0	0	1	0	1	0	1	0	1
0	0	0	0	0	0	0	0	0	0	0	0	0	0	0	0	0	0	0	0
1	1	1	1	0	0	1	1	1	1	0	1	0	0	0	0	1	0	0	1
0	0	0	0	0	1	1	0	1	0	0	1	0	0	0	0	0	0	0	0
0	0	0	0	0	0	0	0	0	0	0	1	0	0	0	0	0	0	0	0
1	1	1	1	0	0	1	1	0	0	1	1	0	1	0	0	0	1	1	1
0	0	0	0	0	0	0	0	1	0	0	0	0	0	0	0	0	0	1	0
0	1	1	0	0	0	0	0	0	0	1	1	1	1	0	0	0	1	1	1
0	0	0	0	0	0	0	0	0	0	0	0	0	0	1	0	0	0	0	0
1	1	0	1	0	1	1	0	0	0	0	1	0	1	0	0	1	1	0	1
0	0	1	1	0	0	0	1	0	0	0	0	0	0	1	1	0	0	1	0
0	0	0	0	1	0	0	0	0	0	0	1	0	0	0	0	0	0	0	0
0	0	0	0	0	0	0	0	0	0	0	0	0	0	0	0	0	0	0	0
0	0	0	0	0	0	0	0	0	0	0	0	0	0	0	0	0	0	0	0
0	0	0	0	0	0	1	0	0	0	1	1	0	0	1	0	0	0	1	1
1	0	1	1	1	1	0	1	1	0	0	0	0	0	1	1	1	1	0	0
0	0	1	1	0	0	0	0	0	0	0	0	0	0	0	0	0	0	0	0
1	1	1	0	1	1	0	1	0	0	1	1	0	0	0	0	1	1	0	1
1	0	0	1	0	0	0	0	0	0	0	0	0	0	0	0	0	1	0	0
0	0	0	0	0	0	0	0	0	0	0	0	0	0	0	0	0	0	0	0
0	0	0	0	0	0	0	0	0	0	0	0	0	0	1	0	0	0	0	1
1	1	0	0	0	0	1	0	1	0	0	0	0	0	0	0	1	0	1	0
0	0	0	0	0	0	0	0	0	0	0	0	0	0	0	0	0	0	0	0
1	0	1	1	0	0	0	0	0	0	0	0	0	0	0	0	0	0	0	0
0	0	0	0	0	0	0	0	0	0	0	0	0	0	0	0	1	0	0	0
0	1	1	0	0	1	1	1	0	0	0	1	0	0	1	0	1	1	0	0
0	0	0	0	0	0	0	0	0	0	1	0	0	0	1	0	1	0	0	0
0	0	0	0	0	0	0	0	0	0	0	0	0	0	0	0	1	0	0	0
1	0	1	0	0	0	1	0	1	0	0	0	0	0	1	0	1	0	0	1
0	0	0	1	0	0	0	0	0	0	0	0	0	0	0	0	0	0	0	0
0	0	0	0	1	0	0	0	0	0	0	0	0	0	0	1	1	1	1	0
0	0	0	0	0	0	0	0	0	0	0	1	0	0	0	0	0	1	0	0
0	0	0	0	0	0	0	0	0	0	0	1	0	0	0	0	0	0	0	0
0	0	0	1	0	0	0	0	0	0	0	1	0	0	1	0	0	0	0	0
0	0	0	0	0	0	0	0	0	0	1	0	0	0	0	0	0	0	0	0
0	0	0	0	0	0	0	0	1	0	0	0	0	0	0	0	0	0	0	0
1	0	1	1	0	0	0	0	0	0	0	0	0	0	1	0	1	0	1	0
0	0	0	0	0	0	0	0	0	0	0	0	0	0	0	0	0	0	0	0
1	0	0	0	0	1	0	1	1	0	0	0	0	0	1	1	1	1	1	1
0	0	1	1	0	0	0	0	0	0	0	1	0	1	0	0	0	0	0	0
0	0	0	0	0	0	0	0	0	0	0	0	0	0	0	0	0	0	0	0
1	0	0	0	0	0	0	0	0	0	0	0	0	0	0	0	0	1	0	0
0	0	0	0	0	0	0	0	0	0	0	0	0	0	0	0	0	0	0	0
1	1	0	0	0	0	0	0	0	0	0	0	0	0	0	0	1	0	0	0
0	0	0	0	0	0	1	0	0	0	0	0	0	0	1	0	0	0	0	0
0	0	0	1	0	1	0	1	0	0	0	1	1	0	0	0	0	0	0	1
0	0	0	0	0	0	0	0	0	0	0	0	0	0	0	0	0	0	0	1
0	0	1	1	1	0	1	1	0	0	1	1	0	0	1	1	0	0	1	1
0	0	0	1	0	0	0	0	0	0	0	0	0	0	1	0	0	0	0	0
1	0	0	0	0	1	1	1	1	0	0	0	1	1	0	1	1	0	0	0
0	0	0	0	0	0	0	0	0	0	0	0	0	0	1	0	0	0	0	0
0	0	0	0	0	0	0	0	0	0	0	0	0	0	0	0	0	0	0	0
0	0	0	0	0	1	1	0	0	1	0	0	1	0	0	0	0	0	0	0
1	1	0	1	1	0	1	0	1	1	0	0	1	1	1	0	0	1	0	0
0	0	0	0	0	0	0	0	0	0	0	0	0	0	0	0	0	0	0	0
1	1	1	1	1	1	1	0	1	0	1	1	0	0	0	0	0	0	0	0
0	0	1	0	0	0	1	1	0	0	0	1	0	0	0	0	1	1	0	0
1	0	0	1	0	1	1	1	1	0	0	0	0	0	0	1	1	1	0	1

## Sheet: fig_7d_zipper_mask
0	0	0	0	0	0	0	0	0	0	0	0	1	0	0	0	0	0	0	0
0	0	0	0	1	0	0	1	1	1	1	0	1	0	0	0	0	0	0	0
0	0	0	0	1	0	0	0	0	0	0	0	1	0	0	0	0	0	0	0
0	0	0	0	1	0	1	1	1	1	1	0	0	0	0	0	0	0	0	0
0	0	0	0	1	0	0	0	0	0	1	0	0	0	0	0	0	0	1	0
0	0	0	0	0	0	0	0	0	0	1	0	0	0	1	0	0	0	0	0
0	0	0	0	0	0	0	0	0	0	0	0	0	0	0	0	0	0	0	0
0	0	0	0	0	0	0	0	0	0	0	0	1	0	0	0	0	0	0	0
0	0	0	0	1	1	1	1	1	0	1	1	0	0	0	0	0	0	0	0
0	0	0	0	1	1	1	0	0	1	1	1	1	0	1	1	1	0	1	1
1	1	1	1	0	1	1	1	1	0	1	1	1	1	0	0	0	1	1	0
0	0	0	0	0	0	0	0	0	0	0	0	0	0	0	0	0	0	0	0
0	0	0	0	1	0	1	0	1	1	1	1	0	0	0	0	0	0	0	0
0	1	1	1	1	1	1	1	1	1	1	1	1	1	1	1	1	1	1	1
0	0	0	0	1	0	0	0	0	0	0	0	1	0	0	0	0	0	0	0
0	0	0	0	0	1	1	0	0	0	0	0	1	1	0	1	1	0	0	0
0	0	0	0	1	0	0	0	0	0	0	1	0	0	1	0	0	0	0	0
0	0	0	0	1	1	1	1	0	0	1	0	0	0	0	0	0	0	0	0
0	0	0	0	1	0	0	0	0	0	0	0	1	1	0	0	0	0	0	0
0	0	0	0	0	0	0	0	0	0	1	1	0	0	0	0	0	0	0	0
0	0	0	0	0	0	0	0	0	0	1	1	0	0	0	0	0	0	0	0
0	0	0	0	0	1	1	0	0	0	0	0	0	0	1	1	1	0	0	0
0	0	0	0	0	1	1	0	0	0	0	1	0	0	0	0	0	0	0	1
0	0	0	0	0	0	0	0	0	1	1	0	1	1	1	1	0	0	0	1
0	0	0	0	1	0	1	0	0	1	0	0	1	0	1	0	0	0	0	0
0	0	0	0	1	0	1	0	0	0	1	1	0	0	0	0	0	0	0	0
0	0	0	0	1	1	1	0	1	1	1	0	0	0	1	0	0	0	0	0
0	0	0	0	1	0	1	1	1	1	1	1	0	0	1	0	1	0	0	0
0	0	0	0	0	0	1	0	1	0	0	0	0	1	0	0	0	0	0	0
0	0	0	0	1	0	1	0	1	1	0	0	1	0	1	0	0	0	0	0
0	0	0	0	0	0	0	0	0	0	1	1	0	0	1	1	1	0	0	0
0	0	0	0	1	0	0	0	0	0	0	0	1	0	0	0	0	0	0	0
0	0	0	0	1	0	1	0	0	1	0	0	0	0	0	0	0	0	0	0
0	0	0	0	1	0	0	0	0	0	0	0	0	1	1	0	0	0	0	0
0	0	0	0	1	0	0	1	1	1	0	0	0	0	1	0	1	0	1	0
0	0	0	0	0	1	1	0	0	1	0	1	0	0	0	0	0	0	0	1
0	0	0	0	0	0	0	0	0	0	0	1	0	0	1	0	0	0	0	0
0	0	0	0	1	0	0	0	0	1	1	1	1	0	1	1	1	0	0	0
0	0	0	0	1	1	0	0	0	0	0	0	1	0	0	1	1	0	0	0
0	0	0	0	1	0	0	0	0	0	1	0	0	0	0	1	0	0	1	0
1	1	1	1	1	1	1	1	1	1	1	0	1	0	1	1	0	0	1	1
0	0	0	0	1	0	0	0	0	0	0	1	0	0	0	0	0	0	0	0
0	0	0	0	0	0	0	0	0	0	0	0	0	0	0	1	0	0	0	0
0	0	0	0	0	1	1	0	0	0	0	0	1	0	0	0	0	0	0	0
0	0	0	0	0	0	0	0	1	0	0	0	0	0	0	0	0	0	0	0
0	0	0	0	1	1	1	0	0	1	1	1	1	1	1	1	1	0	0	0
0	0	0	0	1	0	0	0	0	0	0	0	0	1	0	0	1	0	0	1
0	0	0	0	0	0	0	0	0	0	0	0	0	0	1	0	0	0	0	0
0	0	0	0	1	1	1	1	1	1	1	1	1	1	1	1	1	1	1	1
0	0	0	0	0	0	1	0	1	0	1	0	0	0	0	0	0	0	0	0
0	0	0	0	1	1	1	1	1	1	1	1	1	0	1	1	1	0	0	0
0	0	0	0	1	1	1	1	1	1	1	0	0	0	1	0	0	0	0	0
0	0	0	0	0	1	1	0	1	0	0	0	0	0	1	0	0	0	0	0
0	0	0	0	0	0	0	0	0	0	0	0	0	0	1	0	0	0	0	0
0	0	0	0	0	0	0	0	0	0	0	0	0	0	0	0	0	0	0	0
0	0	0	0	0	0	0	0	0	0	0	0	0	0	1	0	0	0	0	0
0	0	0	0	1	0	0	0	1	0	0	0	0	0	1	0	0	0	0	0
0	0	0	0	1	0	0	0	0	1	0	0	0	0	0	0	0	0	0	0
0	0	0	0	1	1	1	1	1	1	1	1	0	0	0	0	0	0	0	0
0	0	0	0	0	0	0	0	0	1	0	0	1	0	0	0	0	0	0	0
0	0	0	0	1	0	0	0	0	0	0	1	0	0	1	0	0	0	0	0
0	0	0	0	1	0	0	0	0	0	0	1	0	0	0	0	0	0	0	0
0	0	0	0	0	0	0	0	0	1	0	0	1	1	1	0	0	0	0	0
0	0	0	0	1	0	1	1	1	0	1	1	0	0	0	0	0	0	0	0
0	0	0	0	1	0	0	0	0	1	0	0	0	0	0	1	1	0	0	0
0	0	0	0	0	0	0	0	1	0	1	0	0	0	0	0	0	0	0	0
0	0	0	0	0	0	0	0	0	0	1	0	0	0	0	0	0	0	0	0
0	0	0	0	1	0	1	1	1	0	1	0	1	0	1	0	1	0	0	0
0	0	0	0	0	0	0	0	0	0	0	0	0	0	0	0	0	0	0	0
0	0	0	0	0	0	0	0	0	0	1	0	0	0	0	0	0	0	0	0
0	0	0	0	1	1	1	0	0	0	1	0	1	1	1	0	0	0	0	0
0	0	0	0	0	0	0	0	0	0	0	0	0	0	1	0	0	0	0	0
0	0	0	0	1	1	1	0	0	1	1	1	1	1	0	0	0	0	0	0
0	0	0	0	0	0	0	0	0	0	0	1	0	0	0	0	0	0	0	0
0	0	0	0	1	1	1	0	0	0	1	0	0	0	1	0	0	0	0	0
0	0	0	0	0	0	0	0	0	0	0	0	0	0	0	0	0	0	0	0
0	0	0	0	0	0	0	0	0	0	0	0	0	0	0	0	0	0	0	0
0	0	0	0	0	0	0	0	0	1	1	1	0	0	1	0	0	0	0	0
0	0	0	0	1	0	0	0	0	0	0	1	0	0	1	0	0	0	0	0
0	0	0	0	1	0	0	0	1	1	0	0	0	0	1	1	1	0	0	0
0	0	0	0	1	0	0	0	0	0	0	0	1	0	0	0	0	0	0	0
0	0	0	0	1	0	0	0	0	0	1	0	0	0	0	0	0	0	0	0
0	0	0	0	0	0	1	0	1	0	0	0	0	0	1	1	1	0	0	0
0	0	0	0	1	1	1	0	1	1	1	1	0	1	1	0	0	0	1	1
0	0	0	0	0	0	1	0	0	1	1	1	1	1	0	0	0	0	0	1
0	0	0	0	1	0	0	0	0	0	0	1	0	0	0	0	0	0	0	0
0	1	1	0	1	0	0	0	0	0	1	1	0	0	1	0	0	0	0	0
0	0	0	0	1	1	1	0	1	1	1	0	0	0	1	0	0	0	0	0
0	0	0	0	0	0	0	0	0	0	1	0	0	0	0	0	0	0	0	0
0	0	0	0	0	0	0	1	1	1	0	0	0	0	0	0	0	0	0	0
0	0	0	0	1	0	1	0	1	0	1	0	0	0	1	0	0	0	0	0
0	0	0	0	0	0	0	0	0	0	1	0	0	0	0	0	0	0	0	0
0	0	0	0	0	1	0	0	1	1	0	0	0	0	0	0	0	0	0	0
0	0	0	0	0	0	0	0	0	0	0	0	0	0	0	0	0	0	0	0
0	0	0	0	1	0	0	0	0	0	0	1	0	0	0	0	0	0	0	0
0	0	0	0	0	0	0	0	0	0	0	0	0	0	0	0	0	0	0	0
0	0	0	0	1	0	0	0	0	1	0	0	1	1	0	1	0	0	0	0
0	0	0	0	1	0	1	0	0	0	1	0	0	0	1	0	1	1	0	0
0	0	0	0	0	0	0	0	0	0	1	1	0	0	0	1	0	0	0	0
0	0	0	0	1	0	1	1	1	1	1	1	0	1	1	1	1	0	1	1
0	0	0	0	1	0	0	0	0	0	1	0	0	0	0	0	0	0	0	0
0	0	0	1	0	0	1	0	0	0	1	0	0	0	0	0	0	0	0	1
0	0	0	0	0	0	1	0	1	1	1	1	0	0	1	0	0	0	0	0
0	0	0	0	1	0	0	0	0	0	1	1	1	1	0	0	0	0	0	0
0	0	0	0	1	0	1	0	0	0	1	1	1	0	0	0	0	0	0	0
0	0	0	0	0	0	0	0	0	0	0	0	1	0	1	0	0	0	0	0
1	1	1	1	1	1	1	1	1	1	1	0	1	0	1	1	1	1	1	1
0	0	0	0	1	0	0	0	0	0	1	1	0	0	0	0	0	0	0	0
0	0	0	0	0	0	0	1	1	1	0	0	0	1	0	0	0	0	0	0
0	0	0	0	1	0	1	0	0	0	0	0	0	0	0	1	0	0	0	0
0	0	0	0	1	0	0	1	1	0	0	0	1	0	1	0	0	0	0	0
0	0	0	0	1	0	0	0	0	0	0	0	0	0	0	0	0	0	0	0
0	0	0	0	1	1	1	0	0	0	1	1	0	0	0	0	0	0	0	0
0	0	0	0	0	0	0	0	0	0	0	1	0	0	0	0	0	0	0	0
0	0	0	0	1	0	0	0	0	0	0	0	0	0	0	0	0	0	0	0
0	0	0	0	1	1	1	0	0	1	0	0	1	1	0	1	0	0	0	0
0	0	0	0	0	0	1	0	0	0	0	0	1	0	1	0	0	0	0	0
0	0	0	0	1	0	1	0	0	1	1	1	0	0	0	0	0	0	0	0
0	0	0	0	0	1	0	0	0	0	0	0	0	0	1	1	1	0	1	1
0	0	0	0	1	1	0	0	1	1	1	1	1	0	1	1	1	0	1	1
0	0	0	0	0	0	0	0	0	0	0	0	1	0	0	0	0	0	0	0
0	0	0	0	1	0	1	0	1	1	0	0	0	0	1	0	0	0	0	0
0	0	0	0	1	0	0	0	0	1	0	1	0	0	0	0	0	0	0	0
0	0	0	0	0	0	0	0	0	0	1	0	0	0	0	0	0	0	0	0
0	0	0	0	1	1	1	1	1	1	0	0	0	1	1	1	1	0	0	0
0	0	0	0	1	0	0	0	0	0	1	1	0	0	0	0	0	0	0	0
0	0	0	0	1	0	1	0	0	0	0	0	1	0	0	0	0	0	0	0
0	0	0	0	1	0	0	1	1	1	0	0	1	1	0	0	0	0	0	0
0	0	0	0	0	0	0	0	0	0	0	0	0	0	0	1	0	0	0	0
0	0	0	0	1	0	0	0	0	0	1	0	0	0	0	0	0	0	0	0
0	0	0	0	0	0	0	0	0	0	0	0	0	0	0	0	1	0	0	0
0	0	0	0	1	1	1	1	1	1	1	1	1	0	1	1	1	0	1	1
0	0	0	0	1	0	0	0	0	0	1	0	0	0	0	0	0	0	0	0
0	0	0	0	0	0	0	0	0	0	0	0	0	0	0	0	0	0	0	0
0	0	0	0	1	0	1	0	0	1	0	0	1	0	0	0	0	0	0	0
0	0	0	0	1	0	0	0	0	0	0	0	1	0	0	0	0	0	0	0
0	0	0	0	1	0	1	0	1	1	1	0	1	1	1	0	0	0	1	1
0	0	0	0	0	0	0	0	0	0	0	0	0	0	0	0	0	0	0	0
0	0	0	0	0	0	0	0	0	1	0	0	0	0	1	0	0	0	0	0
0	0	0	0	0	0	0	0	0	0	1	0	0	1	1	1	0	0	0	0
0	0	0	0	1	0	0	0	1	0	1	0	0	0	0	0	0	0	0	0
0	0	0	0	0	0	1	0	1	0	1	0	0	0	0	0	0	0	0	0
0	0	0	0	1	0	0	0	0	0	0	0	0	0	1	0	0	0	0	0
0	0	0	0	1	0	0	0	0	1	1	1	0	0	1	0	0	0	0	0
0	0	0	0	1	0	0	0	0	0	0	0	0	0	0	0	0	0	0	0
0	0	0	0	1	1	1	1	1	0	1	0	0	0	0	1	1	0	1	1
0	0	0	0	1	0	0	0	0	0	0	0	0	0	0	0	0	0	0	0
0	0	0	0	0	0	0	0	0	0	1	0	1	0	1	0	0	0	0	0
0	0	0	0	1	0	0	0	0	1	0	0	1	1	1	0	0	0	0	0
0	0	0	0	1	0	0	0	0	0	0	0	0	0	0	0	0	0	0	0
0	0	0	0	1	0	0	0	0	0	0	0	0	0	0	1	1	0	0	0
0	0	0	0	0	0	1	0	0	1	1	1	0	0	0	0	0	0	0	0
0	0	0	0	1	1	1	0	0	1	1	0	0	0	0	0	0	0	0	0
0	0	0	0	1	0	0	0	0	0	0	0	0	0	0	0	0	0	0	0
0	0	0	0	0	0	0	0	0	0	0	0	0	0	0	0	0	0	0	0
0	0	0	0	0	0	0	0	0	0	1	0	0	0	0	0	0	0	0	0
0	0	0	0	0	0	0	0	0	0	0	0	0	0	0	0	0	0	0	0
0	0	0	0	1	0	1	1	1	1	0	0	0	0	1	1	1	0	0	0
0	0	0	0	1	0	0	0	0	0	0	0	0	0	0	0	0	0	0	1
0	0	0	0	0	1	0	0	0	1	0	1	0	0	0	0	0	0	0	0
0	0	0	0	1	0	0	0	0	0	0	0	0	0	0	0	0	0	0	0
0	0	0	0	0	0	0	0	0	0	1	1	0	0	1	1	1	0	0	0
0	0	0	0	0	0	0	0	0	0	1	1	0	0	0	0	0	0	0	0
0	0	0	0	1	1	1	1	1	1	1	1	1	1	1	1	1	1	1	1
0	0	0	0	1	0	1	0	0	1	0	0	1	1	1	0	0	0	0	0
0	0	0	0	0	0	0	0	0	0	0	0	0	0	1	0	0	0	0	0
0	0	0	0	1	1	1	0	0	1	1	1	1	1	1	0	0	0	0	0
0	0	0	0	1	0	0	0	1	0	1	1	0	0	1	1	1	0	0	0
0	0	0	0	0	1	1	1	1	1	1	1	0	0	0	0	0	0	0	0
0	0	0	0	1	0	0	0	0	0	0	0	0	0	0	0	0	0	0	0
0	0	0	0	0	0	0	0	0	0	0	0	0	0	0	0	0	0	0	0
0	0	0	0	0	1	1	0	0	0	1	1	1	0	0	0	0	0	0	0
0	0	0	0	1	0	0	0	0	0	0	1	0	0	0	0	0	0	0	0
0	0	0	0	1	0	1	0	0	0	1	0	0	0	1	0	0	0	0	0
0	0	0	0	1	1	1	0	0	0	1	1	0	0	0	0	0	0	0	0
0	0	0	0	1	0	0	0	0	1	1	1	1	0	0	1	0	0	0	0
0	0	0	0	1	0	0	0	0	0	0	0	0	0	0	0	0	0	0	0
0	0	0	0	1	0	0	0	0	0	0	0	0	0	0	1	1	0	0	0
0	0	0	0	1	0	0	0	0	0	0	0	0	0	1	0	0	0	0	0
0	0	0	0	0	0	0	0	0	0	0	0	0	0	0	1	0	0	0	0
0	0	0	0	1	0	1	0	0	0	0	0	1	1	0	0	0	0	0	0
0	0	0	0	1	0	0	0	0	0	0	0	1	0	0	0	0	0	0	0
0	0	0	0	1	0	0	0	0	0	1	1	1	0	0	0	0	0	0	0
0	0	0	0	1	1	1	1	1	0	0	0	0	0	0	0	0	0	0	0
0	0	0	0	1	1	1	0	0	0	1	1	1	1	0	1	1	0	1	1
0	0	0	0	1	0	0	0	0	0	0	0	1	0	1	0	0	0	0	0
0	0	0	0	1	0	0	0	1	0	0	0	0	0	0	0	0	0	0	0
0	0	0	0	0	0	1	0	0	0	0	0	0	0	0	0	0	0	0	0
0	0	0	0	0	0	0	0	0	0	0	0	0	0	1	0	0	0	1	1
0	0	0	0	0	0	0	0	0	1	0	0	0	0	0	0	0	0	0	0
0	0	0	0	0	0	0	0	0	0	0	0	0	0	0	0	0	0	0	0
0	0	0	0	0	0	0	0	0	0	0	0	1	0	0	0	0	0	0	0
0	0	0	0	1	0	1	0	0	1	1	1	0	0	0	0	0	0	0	0
0	0	0	0	0	0	0	0	0	0	0	0	0	0	1	0	0	0	0	0
0	0	0	0	0	0	0	0	0	0	1	0	1	0	0	1	1	0	0	0
0	0	0	0	1	0	0	0	1	0	0	0	0	0	0	0	0	0	0	0
0	0	0	0	1	1	1	1	1	1	0	0	0	0	0	0	0	0	0	0
0	0	0	0	1	0	0	0	0	0	1	1	0	0	1	1	0	0	0	0
0	0	0	0	0	0	1	0	0	1	0	0	0	0	0	0	0	0	0	0
0	0	0	0	1	1	1	0	0	1	1	0	1	1	1	0	0	0	0	0
0	0	0	0	1	0	0	0	0	0	1	1	0	0	0	0	0	0	0	0
0	0	0	0	0	0	0	0	0	0	0	0	1	0	0	1	0	0	0	0
0	0	0	0	0	0	1	0	0	0	0	1	0	0	0	0	0	0	0	0
0	0	0	0	0	0	0	0	1	0	0	0	0	0	0	0	0	0	0	0
0	0	0	0	1	0	0	0	0	0	0	1	0	0	0	0	0	0	0	0
0	0	0	0	0	0	1	1	1	0	1	1	0	0	1	1	1	0	0	0
0	0	0	0	0	0	1	0	0	0	1	1	0	0	0	0	0	0	0	0
0	0	0	0	1	0	1	0	1	0	0	0	1	0	0	0	0	0	0	0
0	0	0	0	1	0	1	0	0	0	0	0	0	0	0	0	0	0	0	0
0	0	0	0	1	0	1	0	0	1	1	0	0	0	0	1	1	0	0	0
0	0	0	0	0	0	0	0	0	1	0	1	1	0	1	1	1	0	0	0
0	0	0	0	1	0	1	0	0	0	1	1	0	0	0	1	0	0	1	1
0	0	0	0	1	0	0	1	1	1	1	1	0	0	0	0	0	0	0	0
1	1	1	1	1	1	1	1	1	1	1	1	0	0	1	0	1	1	1	1
0	0	0	0	1	0	0	0	0	0	0	0	1	0	0	0	0	0	0	0
0	0	0	0	1	0	0	0	0	0	0	0	1	0	1	1	1	0	0	0
0	0	0	0	0	0	0	0	0	0	0	0	0	0	0	0	0	0	0	0
0	0	0	0	1	1	1	0	1	0	1	0	1	0	1	0	0	0	0	0
0	1	1	1	1	1	1	1	1	1	1	1	1	1	1	1	1	1	1	1
0	0	0	0	1	1	1	1	1	0	1	1	0	0	1	0	0	0	0	0
0	0	0	0	0	0	0	0	0	1	0	0	0	0	0	0	0	0	0	0
0	0	0	0	1	0	0	0	0	1	1	0	0	0	1	0	0	1	0	0
0	0	0	0	1	0	0	0	1	0	1	0	0	0	1	1	1	0	0	0
0	0	0	0	0	0	0	0	0	1	0	0	1	1	0	0	0	0	0	0
0	0	0	0	0	0	0	0	0	1	1	1	0	0	0	0	0	0	0	0
0	0	0	0	1	0	0	0	0	0	0	0	0	0	0	0	0	0	0	0
0	0	0	0	0	0	0	0	0	0	0	0	0	0	0	0	0	0	0	0
0	0	0	0	1	0	0	0	0	0	1	0	0	0	1	0	0	0	0	0
1	1	1	1	0	0	0	1	1	0	0	0	0	0	0	0	0	0	0	0
0	0	0	0	0	0	0	0	0	0	0	0	0	0	0	0	0	0	0	1
0	0	0	0	0	0	0	0	0	1	0	0	0	0	1	1	1	0	0	0
0	0	0	0	0	0	0	0	0	0	0	0	1	0	0	1	1	0	0	0
0	0	0	0	0	0	0	0	0	0	0	0	0	0	0	0	0	0	0	0
0	0	0	0	1	0	0	0	0	1	1	0	1	0	1	0	0	0	0	0
