# Supplementary material for: Comprehensive analysis of Saccharomyces cerevisiae intron structures in vivo
Source: Nat Struct Mol Biol. 2025 Jun 5;32(8):1488–502. doi: 10.1038/s41594-025-01565-x (PMC12350175; doi:10.1038/s41594-025-01565-x)
Supplement: Supplementary file 13 — Source data for plots. [file 41594_2025_1565_MOESM13_ESM.xlsx]

## Sheet: ed1a
DMS: A: 0.027, C: 0.023, G: 0.0041, U: 0.0037
Nomod: A: 0.0027, C: 0.0032, G: 0.0025, U: 0.0025

## Sheet: ed1_b_left
Mutational frequency (this paper)	Mutational frequency (Zubradt	et al.)
0	0.144844
0.0269712	0.134206
0.025965	0.00869989
0.00566582	0.0108887
0.00280779	0.0112493
0.00472528	0.0138992
0.00330568	0.025646
0.00529983	0.0317933
0.00592133	0.0238298
0.105112	0.0686209
0.00537204	0.00250735
0.00456977	0.0052837
0.00623999	0.00775068
0.00638021	0.00881746
0.0159985	0.0479058
0.0329713	0.0182912
0.0349979	0.0207714
0.0189559	0.0127793
0.0759939	0.0465121
0.00887642	0.00947738
0.00669515	0.00983975
0.00437066	0.00716486
0.00361768	0.00819085
0.00570006	0.00593856
0.00444748	0.00854353
0.0061637	0.00615852
0.00687227	0.00441417
0.00923017	0.00796629
0.00919654	0.0131638
0.153157	0.081828
0.217807	0.100768
0.0286074	0.0189549
0.00849703	0.00778965
0.0685508	0.0346875
0.0348718	0.0183005
0.07272	0.0359584
0.00911165	0.00818914
0.0639043	0.0446309
0.140516	0.0801902
0.0778199	0.0351006
0.0145848	0.00681137
0.00729615	0.00732246
0.00563121	0.00544835
0.00674589	0.0113813
0.0133178	0.00925712
0.0113669	0.00652028
0.0064503	0.00410675
0.00723738	0.00332507
0.0164639	0.00957503
0.0275224	0.0140271
0.0453122	0.0287238
0.00907565	0.00655322
0.00757853	0.00637544
0.0159414	0.0104988
0.0149795	0.00313988
0.0278581	0.00589658
0.017225	0.00789534
0.0259555	0.00993883
0.017907	0.0120881
0.095365	0.0562083
0.0562952	0.0290566
0.0650959	0.0337307
0.0473199	0.022143
0.0102106	0.00442368
0.536038	0.356032
0.00541711	0.00452051
0.020891	0.00945164
0.0300597	0.00676633
0.0276655	0.0105984
0.0103047	0.00392606
0.0107961	0.00453141
0.0127858	0.00579533
0.0168868	0.009677
0.014547	0.00616677
0.00819956	0.00515339
0.010172	0.00453474
0.0133776	0.00817608
0.0124959	0.00312604
0.0199038	0.00540701
0.0160069	0.0139332
0.012675	0.00384896
0.0685139	0.0310238
0.0841572	0.0399716
0.0572041	0.02771
0.137964	0.0671466
0.0205288	0.00820841
0.0115857	0.00379428
0.021981	0.00926453
0.173954	0.0924278
0.00883981	0.00446219
0.00834435	0.00377168
0.0664178	0.0285679
0.0133719	0.0104867
0.246203	0.155343
0.00877797	0.00589298
0.00891051	0.00362839
0.0117072	0.00311308
0.0123331	0.00951374
0.0151077	0.00822528
0.108262	0.047469
0.0181863	0.00469696
0.0135835	0.00279262
0.0127883	0.0032718
0.0190654	0.00472385
0.0230882	0.00624438
0.0116381	0.00502226
0.0172024	0.0153454
0.0109556	0.00563413
0.0179381	0.00420504
0.00975302	0.00485879
0.0678307	0.0430947
0.0151095	0.00906686
0.0122897	0.00676009
0.102033	0.0426514
0.0146926	0.00891246
0.00981196	0.00417887
0.00996257	0.0307684
0.0755522	0.0454058
0.0129267	0.0103014
0.0115047	0.00534288
0.0101259	0.00313176
0.0100709	0.00413265
0.0151151	0.0049639
0.00823768	0.0118313
0.0106851	0.00548033
0.0486576	0.0226566
0.0060593	0.00762419
0.0056288	0.0115582
0.0154623	0.0149976
0.00639257	0.00607415
0.013562	0.00523545
0.0057634	0.00590885
0.0047692	0.00559577
0.00719363	0.00651436
0.00679481	0.0138704
0.0129915	0.00656925
0.0156716	0.020969
0.0132883	0.00379386
0.0135435	0.00620508
0.0208765	0.00616799
0.0180014	0.00693715
0.0152628	0.0125
0.0211741	0.00484638
0.00454417	0.00430074
0.0517479	0.0183177
0.00734502	0.0113294
0.0104009	0.00275001
0.0137212	0.00490021
0.0137871	0.00329667
0.0484867	0.025399
0.00702925	0.00594144
0.00291264	0.0157722
0.00657895	0.00659385
0.00987558	0.021005
0.00616879	0.0116987
0.0044157	0.00448038
0.00334448	0.00745826
0.00320467	0.0201599
0.00348616	0.0106037
0.00632429	0.00482472
0.00746764	0.0360368
0.333549	0.175606
0.0035954	0.00747603
0.00394122	0.0109901
0.0991999	0.042602
0.00935476	0.0115173
0.0112004	0.0141681
0.0105545	0.015508
0.0124705	0.0132458
0.130097	0.0380232
0.0588596	0.0211508
0.0122965	0.0114039
0.027423	0.0140215
0.00801171	0.00644514
0.0094827	0.00773453
0.0116054	0.00672511
0.00987785	0.00769933
0.0266386	0.00587158
0.0132329	0.00757745
0.00827056	0.00731718
0.0113182	0.0132041
0.0117266	0.00771491
0.0153279	0.00912902
0.00598968	0.00398351
0.00778164	0.00917923
0.00522466	0.00596967
0.00677217	0.00435096
0.00585768	0.00540776
0.0067179	0.00524861
0.019792	0.00978742
0.0146187	0.00294636
0.0947628	0.0411069
0.0235475	0.00903222
0.0148369	0.0063751
0.0353967	0.0323039
0.0862367	0.0362323
0.0298181	0.0127382
0.00860939	0.0234176
0.00495189	0.0194568
0.0073582	0.0137955
0.00678637	0.0403297
0.00579812	0.010756
0.00638019	0.0124294
0.00666906	0.0111315
0.00687222	0.0137348
0.0184079	0.0170716
0.00291675	0.0146345
0.0138493	0.0449281
0.00485536	0.00462721
0.00485948	0.010202
0.00462627	0.0103471
0.00473812	0.0183816
0.0058534	0.00570826
0.00643429	0.00489644
0.00594459	0.00669017
0.00522356	0.00348388
0.00965596	0.00543007
0.0558347	0.054812
0.11079	0.122677
0.0111327	0.0121362
0.0206155	0.00635855
0.0129607	0.00760467
0.014421	0.00497118
0.0851927	0.0371879
0.0486722	0.00691039
0.0461485	0.00346585
0.0719036	0.00510379
0.0392877	0.00864927
0.0358756	0.00521204
0.0359822	0.00473136
0.0460488	0.00730313
0.0410149	0.00411855
0.0640883	0.00729463
0.0570718	0.00971784
0.057372	0.00639794
0.013559	0.00842193
0.0564204	0.00563555
0.00638019	0.0027674
0.00376495	0.00405103
0.117859	0.0767773
0.0781708	0.0455479
0.00627595	0.00549865
0.030504	0.0234006
0.0433099	0.0285387
0.0214785	0.0229454
0.00790863	0.0101941
0.473667	0.275785
0.0187633	0.0129312
0.0621153	0.048591
0.0201365	0.0124179
0.0434576	0.00794292
0.0377835	0.0123897
0.0507508	0.0192516
0.0517461	0.00594528
0.152007	0.0866451
0.0280633	0.00907615
0.0270432	0.00525558
0.402005	0.208111
0.0265559	0.0107
0.0335823	0.00791033
0.00980277	0.00302823
0.0203958	0.0070278
0.0229176	0.033102
0.0109064	0.0191151
0.128947	0.0458399
0.017801	0.00726572
0.00793499	0.00806395
0.130747	0.0490694
0.0141674	0.00397239
0.0145919	0.00803965
0.00509528	0.00305691
0.0310014	0.0132704
0.00404019	0.00857663
0.00854294	0.0135217
0.00404314	0.0172809
0.00451597	0.00617052
0.00453489	0.00585992
0.00686517	0.0057432
0.00825329	0.00516229
0.00718902	0.0161022
0.0014295	0.00798133
0.00394696	0.0090606
0.00356602	0.013612
0.00446925	0.00795565
0.00430284	0.00420265
0.00364794	0.00305656
0.00254615	0.00206836
0.00468751	0.00308249
0.00472016	0.00328645
0.00502044	0.00543134
0.00629755	0.00712478
0.00548235	0.00524984
0.0063121	0.00791195
0.0104335	0.00677902
0.0272344	0.0146322
0.0211431	0.0116558
0.00943228	0.014521
0.00975711	0.00968264
0.0640012	0.0590718
0.00587216	0.0078066
0.00644107	0.00997009
0.0112337	0.00889853
0.0118726	0.00859373
0.00887564	0.00861582
0.0116288	0.0145228
0.0197243	0.0318072
0.0194292	0.00763408
0.0115395	0.0110773
0.0669524	0.038189
0.00449838	0.00636124
0.0143062	0.00347876
0.0018489	0.00513007
0.00706115	0.0111065
0.00246498	0.00381429
0.00477752	0.00519763
0.00364411	0.00489127
0.0605131	0.0567373
0.0165706	0.0100501
0.0271473	0.0107646
0.0108977	0.00557649
0.148465	0.0850882
0.0120718	0.00918109
0.00595243	0.0172772
0.00818174	0.00961196
0.00977081	0.0127368
0.00466308	0.01336
0.00430526	0.00210815
0.00544875	0.00576299
0.0698818	0.0478049
0.05111	0.0407561
0.00623459	0.00643087
0.0095924	0.00704204
0.118562	0.0396124
0.0449853	0.0302465
0.0109129	0.00413595
0.00918322	0.00500835
0.0145755	0.00898683
0.0158903	0.00292506
0.0177131	0.00664379
0.0137653	0.00292911
0.0625667	0.00323799
0.0362546	0.0144631
0.148998	0.0288674
0.134071	0.0614456
0.01097	0.00472645
0.0117932	0.0081647
0.0192978	0.0084604
0.0333281	0.00878252
0.212153	0.0650747
0.0185071	0.00556576
0.0210514	0.00488593
0.0415069	0.0221825
0.0140574	0.00570672
0.0335088	0.0172618
0.00911547	0.00674644
0.030943	0.0143252
0.0200807	0.0270044
0.0155943	0.0182963
0.0335065	0.031623
0.0155949	0.00774734
0.0377235	0.0103398
0.0584256	0.00700693
0.224856	0.0676494
0.0475976	0.0225506
0.0143728	0.0061316
0.0419579	0.0141066
0.120191	0.038905
0.0236245	0.00522638
0.0258596	0.00691055
0.0307818	0.0159101
0.0518169	0.0167143
0.0191598	0.00404229
0.0331338	0.0103117
0.0123581	0.00889472
0.00981799	0.0512575
0.00821406	0.0077617
0.0692966	0.0319619
0.00906081	0.00586037
0.0180893	0.0106109
0.0301539	0.00832661
0.105707	0.0498389
0.0247956	0.0145286
0.138703	0.0488232
0.0129994	0.00737513
0.0073869	0.00340199
0.0053414	0.00353825
0.00584129	0.00224314
0.010917	0.00218845
0.0322787	0.00810325
0.0134516	0.0150283
0.00534565	0.00649911
0.00506598	0.00375752
0.00553637	0.005396
0.01142	0.00775999
0.0116044	0.00805309
0.017215	0.0121855
0.0101282	0.00697839
0.0485136	0.0350937
0.014656	0.0284755
0.0149367	0.0151357
0.0115851	0.0219389
0.0122907	0.00683802
0.00568039	0.00929064
0.0250942	0.0120866
0.00679342	0.0197989
0.0106242	0.0101165
0.0128867	0.0286823
0.0182809	0.0179707
0.0187101	0.00678602
0.016596	0.0369626
0.0169187	0.00782709
0.0169048	0.0030862
0.0077422	0.0606873
0.0085724	0.0128967
0.0187357	0.0179353
0.0119149	0.00631049
0.0191509	0.0051684
0.0148245	0.00592842
0.0150961	0.00953495
0.013115	0.00262022
0.0123496	0.00799424
0.0211798	0.0114331
0.012741	0.00718296
0.0144897	0.00777599
0.0111837	0.00328109
0.106331	0.0545864
0.0138055	0.0108395
0.0156182	0.00519437
0.0128418	0.00696644
0.0772936	0.0385226
0.00644091	0.00714968
0.00999856	0.00659574
0.00669054	0.00594827
0.0118908	0.00849312
0.00507265	0.00594794
0.0107926	0.00853764
0.00560452	0.0103298
0.00429394	0.0179882
0.0105342	0.0125742
0.0102631	0.00996796
0.00596722	0.0080918
0.00864274	0.00215631
0.00659914	0.00867151
0.00907186	0.00843842
0.0175925	0.00813754
0.00850601	0.00674871
0.00715324	0.0206202
0.246524	0.112297
0.0591604	0.0104128
0.00460304	0.00292224
0.0090155	0.00586133
0.00644353	0.00562865
0.00838473	0.00453491
0.0158155	0.00773351
0.00921087	0.00947148
0.0104828	0.0164424
0.0134656	0.00648487
0.00714752	0.00820058
0.0400204	0.021442
0.32161	0.150907
0.00835251	0.00868707
0.0133128	0.00441175
0.00914491	0.0299493
0.0149908	0.0179338
0.0200808	0.0113994
0.00738269	0.00935033
0.0170223	0.00963509
0.0082709	0.00371197
0.0146617	0.00838879
0.0254023	0.00548406
0.0130186	0.00658166
0.0309479	0.00542374
0.0228796	0.0163988
0.0123725	0.00522831
0.0111218	0.0164764
0.0153684	0.00534092
0.0303788	0.00458147
0.0119699	0.00395514
0.0172075	0.0097078
0.0235158	0.00450406
0.0423028	0.018827
0.00875878	0.0109122
0.0105958	0.00520498
0.00833351	0.00889181
0.011584	0.00567097
0.0151062	0.0106769
0.0134663	0.00788255
0.00473659	0.00627248
0.145943	0.0674308
0.110824	0.0496984
0.0166867	0.00613399
0.019636	0.00743272
0.023432	0.00373141
0.00621917	0.00435203
0.0317399	0.00683359
0.0318268	0.00305053
0.0361633	0.00702034
0.0126871	0.00611194
0.00723804	0.00620388
0.00559847	0.00292569
0.00811102	0.00424022
0.0271557	0.0150136
0.0293188	0.0135276
0.0162934	0.00627667
0.0214667	0.00462377
0.0173778	0.00381996
0.0129302	0.00523597
0.0272971	0.0149151
0.173936	0.0702695
0.033037	0.00599066
0.0247824	0.0062083
0.0193667	0.00642379
0.00645361	0.00666584
0.0402178	0.0204769
0.320814	0.117195
0.0140994	0.00500132
0.0261586	0.00394142
0.0255136	0.0037844
0.0121862	0.00671013
0.0113844	0.00196914
0.0367096	0.00560763
0.0354731	0.00635159
0.0235612	0.00298087
0.0158001	0.00395583
0.0621192	0.0367632
0.0167538	0.00415157
0.77725	0.684287
0.0217891	0.00775092
0.0229267	0.00655099
0.0317605	0.00514
0.0150559	0.00867728
0.0583986	0.00596893
0.0206738	0.00791327
0.00374554	0.00414119
0.00608769	0.00500722
0.0063252	0.00639577
0.00544423	0.00523636
0.00569857	0.00601059
0.0587543	0.00640235
0.00659277	0.0126005
0.00876612	0.00724638
0.0104756	0.0117555
0.0192714	0.00873719
0.0119457	0.00537821
0.00622325	0.00369849
0.00454811	0.0076506
0.00850683	0.0040936
0.0130623	0.00527459
0.0134691	0.0060241
0.0109662	0.00596575
0.0125592	0.00533468
0.00533524	0.0245203
0.0103294	0.0638486
0.00782113	0.00375628
0.0071585	0.00402501
0.00880837	0.0101003
0.0142252	0.0112564
0.011801	0.00580963
0.0140636	0.0088557
0.0105326	0.00727882
0.0101	0.0062714
0.0215446	0.00597164
0.0179959	0.00712918
0.0179832	0.00615874
0.0161751	0.00914654
0.0179098	0.0093803
0.0238948	0.00481241
0.0255649	0.0130047
0.0896457	0.0348796
0.17766	0.0870779
0.0079637	0.00548276
0.00958835	0.00491884
0.00673991	0.00622987
0.0246308	0.00896279
0.0103762	0.0049928
0.140337	0.0745473
0.212799	0.120814
0.00774919	0.00660342
0.0173435	0.00643313
0.0310621	0.0143729
0.0221159	0.0102681
0.017347	0.010901
0.0148916	0.00776064
0.017758	0.00854701
0.469939	0.307546
0.00363055	0.00452309
0.00445287	0.00592948
0.016961	0.0104538
0.0903416	0.0979873
0.00264503	0.0137911
0.00316604	0.00729136
0.00352717	0.0205957
0.011018	0.0168387
0.00957188	0.0171627
0.00900852	0.0181248
0.0107764	0.0026291
0.011645	0.00568506
0.0099918	0.00335092
0.0131732	0.00619943
0.0131069	0.00950839
0.0109927	0.0105505
0.0578975	0.0307327
0.0155667	0.00433391
0.0110686	0.0028742
0.0265475	0.00469659
0.0464711	0.019663
0.0230222	0.0233071
0.0250978	0.0161041
0.0320993	0.0133023
0.0203076	0.00537019
0.0186884	0.00575335
0.0263983	0.00962039
0.0523829	0.00616462
0.0215235	0.010351
0.0345925	0.00799872
0.021505	0.00373747
0.050777	0.0257212
0.0356904	0.00361665
0.0320473	0.00458737
0.021579	0.00809402
0.0385058	0.0200381
0.0133704	0.00653975
0.0192928	0.00421474
0.011802	0.00532241
0.0127076	0.00336307
0.225959	0.122631
0.0095456	0.00469524
0.0394691	0.0166043
0.0237487	0.00506456
0.0138364	0.00394973
0.0177324	0.00600461
0.0135701	0.00370406
0.0159132	0.0106493
0.0181982	0.00850023
0.0182527	0.0194605
0.0120765	0.0117027
0.0044607	0.00453121
0.0197638	0.00680791
0.00911816	0.00529977
0.0661064	0.0423379
0.0154124	0.0149371
0.00726005	0.0105667
0.00476146	0.0105813
0.00334156	0.00684477
0.0107382	0.00996634
0.0101239	0.00898632
0.00793445	0.0121292
0.0055398	0.00988231
0.00502374	0.00977756
0.0585337	0.0276475
0.0126144	0.00813154
0.0108648	0.0139195
0.0121283	0.00168046
0.0111562	0.0104598
0.0449279	0.0261191
0.00396967	0.00750665
0.0084713	0.0102543
0.00483694	0.00751424
0.00353184	0.00484331
0.00369853	0.00924308
0.0106589	0.00885031
0.0114267	0.00452216
0.0359478	0.0276609
0.0052069	0.0135566
0.00331465	0.0100046
0.00740464	0.0161159
0.00539014	0.0168471
0.0556865	0.0202172
0.00934084	0.0163835
0.00668607	0.0111485
0.00896084	0.0112247
0.00880388	0.00641511
0.0122721	0.00500374
0.0148437	0.0128716
0.0118984	0.0077701
0.0103609	0.0143283
0.0223811	0.00929205
0.0235778	0.0104559
0.0277648	0.0080272
0.00954295	0.00753535
0.00602916	0.00893417
0.0240543	0.0214402
0.00918897	0.00657033
0.0286727	0.0084071
0.141107	0.0622373
0.0620461	0.0255125
0.0793973	0.0390089
0.0114071	0.00545809
0.00916936	0.00648257
0.00456871	0.00906414
0.00417293	0.00448849
0.0632342	0.0270297
0.0243817	0.0125813
0.00764211	0.00550632
0.017408	0.00393052
0.0154462	0.00364268
0.0137004	0.0051731
0.0185312	0.00743903
0.0150782	0.0062394
0.0134754	0.00384246
0.00792009	0.00355519
0.010823	0.00332648
0.0139302	0.00652794
0.00957406	0.0100603
0.0276245	0.0197962
0.0540986	0.0178036
0.00843924	0.00380668
0.0109619	0.00512219
0.00788078	0.00384623
0.00682796	0.00543651
0.00929698	0.00684245
0.0258818	0.0221681
0.0119209	0.00966833
0.00472944	0.00483628
0.00467174	0.00391342
0.0848663	0.062691
0.00323451	0.00145971
0.00438177	0.00372659
0.00427184	0.00823175
0.00342719	0.00934509
0.00645353	0.00494534
0.00907216	0.00645278
0.00650726	0.0132464
0.00554347	0.00530264
0.00967422	0.0175242
0.00525656	0.00538288
0.00641572	0.00603799
0.00479621	0.00705062
0.00369611	0.00413863
0.00654803	0.0079249
0.0482526	0.0280435
0.0146891	0.0127679
0.00689652	0.0077315
0.00858668	0.011444
0.00845598	0.0100432
0.00394434	0.00498577
0.00384469	0.0101267
0.00646512	0.0112601
0.00654052	0.00999419
0.0146631	0.0223322
0.00570251	0.0074256
0.0043239	0.0110481
0.00429018	0.00730041
0.00475245	0.00666861
0.00488944	0.00346843
0.0053182	0.00459202
0.0230315	0.0180399
0.0175446	0.0534266
0.017916	0.0151309
0.128082	0.0578326
0.00717827	0.0119265
0.00583899	0.00470053
0.053788	0.044867
0.0091845	0.00917985
0.0031747	0.00645787
0.00683779	0.00949033
0.00763263	0.00955803
0.0259866	0.0130717
0.0118098	0.0246444
0.0359684	0.0173053
0.00759188	0.00942011
0.00496194	0.00694416
0.028375	0.0134411
0.0106358	0.00731978
0.0100062	0.00557716
0.0116546	0.00701073
0.0180364	0.0136917
0.0121105	0.00965753
0.0122176	0.00452269
0.0192691	0.00355699
0.0318465	0.0101706
0.0277015	0.00719466
0.533484	0.234843
0.0108459	0.00257975
0.0233486	0.00307019
0.0940171	0.0494873
0.0331872	0.00874802
0.0503878	0.0138924
0.0862978	0.0352465
0.0923837	0.0560013
0.0643479	0.0279337
0.0931192	0.0499225
0.0181391	0.00628031
0.00932811	0.00434783
0.018277	0.00589502
0.0648662	0.0276717
0.0217363	0.00340481
0.0293791	0.00445968
0.330698	0.229759
0.00970995	0.00551415
0.00834627	0.00297456
0.0155988	0.00567127
0.105757	0.0412182
0.235477	0.148046
0.022946	0.00504319
0.0182204	0.0041934
0.0311652	0.00704081
0.451699	0.12943
0.0356683	0.00197413
0.0300105	0.00226674
0.0160213	0.00248741
0.0267672	0.00226203
0.0341117	0.00325269
0.0536612	0.0252001
0.0978533	0.0499849
0.0164331	0.0106914
0.0124687	0.0047043
0.0219004	0.00682394
0.0338986	0.00607934
0.0439247	0.0117988
0.0584899	0.0215078
0.0331278	0.00559823
0.0291755	0.00361522
0.0281967	0.00394579
0.0528674	0.0035392
0.0459121	0.0034185
0.210325	0.00936768
0.00783248	0.00331785
0.00804578	0.0137843
0.00716212	0.00675815
0.00743591	0.00947273
0.00829491	0.0144342
0.00997465	0.0124193
0.00957668	0.0131732
0.0094968	0.0155293
0.0153184	0.0620968
0.0125891	0.014893
0.0201812	0.0166104
0.0497813	0.0371634
0.0246726	0.00165192
0.0338847	0.00412967
0.0319659	0.00662029
0.0259154	0.00710803
0.0358496	0.00415473
0.0615195	0.00213663
0.0696534	0.00263807
0.0780136	0.00754689
0.0263734	0.00358826
0.0290647	0.00844281
0.0442875	0.0200503
0.042065	0.00326644
0.0268566	0.00270967
0.0200466	0.0238827
0.0131378	0.00530787
0.0102987	0.00232615
0.010496	0.00322376
0.00641188	0.00252711
0.0110472	0.00342675
0.00636311	0.00263727
0.00552047	0.0029873
0.00323018	0.00145042
0.00333951	0.00204012
0.00306089	0.00268196
0.0039657	0.00246032
0.00248668	0.00187285
0.00257136	0.0023675
0.00329256	0.00395375
0.00319912	0.00865752
0.00222876	0.00192734
0.00564814	0.00475324
0.00320704	0.00481488
0.0398648	0.0195145
0.00395032	0.00314913
0.00354953	0.00528701
0.00327254	0.00360334
0.358251	0.202356
0.005201	0.00337774
0.00417289	0.0031015
0.00564317	0.00508239
0.0612828	0.041338
0.00658963	0.012889
0.0105017	0.0139239
0.0118797	0.0148217
0.0265154	0.00970285
0.0643843	0.0240069
0.0577091	0.0128309
0.163144	0.00913032
0.164115	0.00678704
0.146762	0.0132954
0.185331	0.0177493
0.133049	0.0151164
0.107863	0.00408288
0.134094	0.0115788
0.150782	0.0145636
0.138129	0.0197639
0.0893866	0.00798412
0.0952431	0.00489121
0.101318	0.0165618
0.0428324	0.00403633
0.0463428	0.00545823
0.0449478	0.00457557
0.0589646	0.0246172
0.0355448	0.005139
0.0260428	0.00518573
0.025041	0.00445833
0.0167418	0.00144989
0.197137	0.0816386
0.0207866	0.0115076
0.0208236	0.0288097
0.0129473	0.0172109
0.0108805	0.0099273
0.0422972	0.0105668
0.0625423	0.0145422
0.0368966	0.00938839
0.00650499	0.00621421
0.00899935	0.00673442
0.0066786	0.00451807
0.00748255	0.00417268
0.00911292	0.00329605
0.0125169	0.00357455
0.00708225	0.00619162
0.0068882	0.00721615
0.0124881	0.00809135
0.00565622	0.00545598
0.00594874	0.0111899
0.00811372	0.00857394
0.0159224	0.00894176
0.00996925	0.00584222
0.00893587	0.0247818
0.0215232	0.0107162
0.0101478	0.00652495
0.386993	0.301628
0.0101746	0.0156906
0.0137496	0.0089831
0.012655	0.00634028
0.00759851	0.00509287
0.00370049	0.00447998
0.00488637	0.0117401
0.0047363	0.0180958
0.00500622	0.0161597
0.0221917	0.0226989
0.00523369	0.0101626
0.00672317	0.00395712
0.0212574	0.0238433
0.00972457	0.0164649
0.0093068	0.00785942
0.00472684	0.00532871
0.00321595	0.00420012
0.00448664	0.0152644
0.0167532	0.00597649
0.00862712	0.0181482
0.0058359	0.013647
0.00709037	0.00628714
0.0115777	0.00951726
0.0223659	0.0103918
0.0528305	0.0268389
0.0119871	0.0133323
0.0107062	0.00582008
0.0108159	0.00472053
0.0141991	0.00376621
0.00954776	0.00616104
0.0106334	0.0075042
0.0135187	0.00641399
0.0253846	0.00588547
0.0421343	0.0156755
0.0184908	0.00499245
0.017499	0.00341866
0.0151402	0.00252409
0.0143927	0.00426209
0.0267675	0.0148747
0.0240109	0.00382429
0.0157038	0.0080818
0.0173674	0.0035992
0.0153095	0.00256579
0.0134039	0.0044947
0.0150908	0.00199084
0.0179843	0.0026912
0.007098	0.00708731
0.0168522	0.0112624
0.00985539	0.00574483
0.00650007	0.00185645
0.0086645	0.00439259
0.00655025	0.00282067
0.0131222	0.00164089
0.00803232	0.00352222
0.0318682	0.0186131
0.167292	0.0803786
0.014824	0.00379989
0.01161	0.0160309
0.0262695	0.0047031
0.047481	0.00527064
0.0347285	0.00350718
0.0390023	0.0136395
0.0359942	0.00736386
0.0571233	0.00298222
0.0969975	0.036296
0.448007	0.308028
0.0667352	0.0210881
0.00799803	0.00292632
0.16222	0.0888393
0.0221307	0.00532535
0.0314573	0.00856965
0.0206813	0.00709071
0.0450797	0.0145818
0.106355	0.0505854
0.0155147	0.00430564
0.0496288	0.0304191
0.0465071	0.0296681
0.021173	0.0249212
0.00900363	0.00911939
0.00561223	0.0112242
0.00556735	0.0115853
0.0125753	0.0126817
0.00662558	0.00602883
0.00643742	0.00989642
0.0202675	0.0252568
0.00694922	0.0457979
0.0926807	0.0523419
0.00772183	0.0383246
0.00797046	0.00250034
0.0115417	0.00216489
0.01217	0.00315135
0.0090257	0.00810696
0.00685833	0.0110795
0.0121396	0.0112369
0.00948492	0.0211273
0.0488288	0.0378509
0.0050015	0.0135282
0.00752492	0.00877047
0.00782449	0.0172907
0.005644	0.0505244
0.0195041	0.0195635
0.0353347	0.0239922
0.184223	0.183424
0.0374941	0.0334535
0.0981009	0.0540257
0.00278203	0.00463985
0.00270874	0.00323213
0.0037099	0.00548442
0.00526973	0.00289579
0.00763027	0.00247145
0.0143297	0.0057089
0.0104419	0.0122008
0.0684421	0.0297455
0.0305288	0.0153981
0.167151	0.045299
0.049799	0.0185844
0.0171476	0.00727321
0.0165849	0.00507878
0.0163696	0.0205551
0.02722	0.0199059
0.0148008	0.0149485
0.0372643	0.0115153
0.00265723	0.0154072
0.00415771	0.0194586
0.00340114	0.0127978
0.00876229	0.0122014
0.00900529	0.00799532
0.0137598	0.00803709
0.00479938	0.00904923
0.00943221	0.0145045
0.0132808	0.00409273
0.12576	0.0444627
0.0494417	0.0183554
0.0967101	0.0456938
0.0178053	0.00378472
0.028535	0.00552178
0.0278322	0.00379588
0.0162697	0.00502704
0.0315535	0.00599264
0.0301148	0.00515464
0.317835	0.114221
0.0134112	0.00412618
0.0104322	0.00533457
0.0133782	0.00451423
0.113419	0.07431
0.00847614	0.00321605
0.0169948	0.00601607
0.0141087	0.00574707
0.0243159	0.00614073
0.031858	0.0102696
0.0232624	0.0053974
0.00348535	0.00338216
0.0362092	0.0142039
0.00877066	0.00591596
0.122112	0.0491296
0.0104508	0.00695896
0.00884677	0.00772012
0.00716008	0.00826889
0.0120844	0.0120308
0.00710628	0.0133574
0.00673674	0.00777629
0.00362319	0.0111015
0.00683783	0.00695146
0.137875	0.0720489
0.205025	0.0973404
0.00501273	0.00825682
0.0130771	0.0114883
0.00452749	0.00835865
0.119953	0.0557274
0.072215	0.0424943
0.00547277	0.0148883
0.0416101	0.0293254
0.161959	0.0802472
0.0102475	0.0371915
0.00655283	0.0064328
0.00538524	0.00534735
0.079827	0.0394722
0.107426	0.0498611
0.0424513	0.0150731
0.0124111	0.0047882
0.00822524	0.0123021
0.00513179	0.0102469
0.00556418	0.00625925
0.00654932	0.00494905
0.00506211	0.00426393
0.00537208	0.00447709
0.00373019	0.00235606
0.888233	0.893678
0.00280811	0.00214779
0.00301677	0.00172193
0.0081181	0.013388
0.00566258	0.00264387
0.00592459	0.00728423
0.00559459	0.00553385
0.00395426	0.00628232
0.00444769	0.0212755
0.01026	0.00882953
0.0171775	0.00898473
0.0175698	0.00216003
0.010954	0.00333287
0.0085024	0.00279179
0.0102619	0.00238636
0.0141476	0.00952596
0.014443	0.00378988
0.0111151	0.00334513
0.00621858	0.00854266
0.0063686	0.00466527
0.14161	0.0886708
0.01689	0.00766764
0.80895	0.700665
0.0110309	0.0124755
0.0116519	0.00749861
0.00423263	0.0040137
0.0074454	0.00872656
0.0168404	0.00761535
0.0138545	0.0106114
0.00845963	0.00531537
0.00746242	0.00719227
0.011593	0.00322054
0.0148391	0.00569983
0.0271453	0.00802785
0.0434843	0.0166887
0.0883951	0.0382243
0.0305277	0.00292189
0.0741423	0.0144428
0.279809	0.141071
0.0284534	0.00852234
0.00806	0.00604632
0.00918872	0.00406731
0.0115803	0.00704448
0.108487	0.069188
0.0711697	0.0423391
0.081052	0.0515441
0.0144141	0.00900199
0.00605347	0.0114171
0.117887	0.0394875
0.00777519	0.0169187
0.0182884	0.00682561
0.00608174	0.00416964
0.00382871	0.011618
0.00446956	0.00314597
0.00663819	0.00766603
0.00533852	0.00477023
0.00527326	0.00231035
0.00486394	0.00346554
0.00407168	0.00335622
0.616014	0.353385
0.0948622	0.0569701
0.0254948	0.0106636
0.0586888	0.027125
0.0154134	0.00874146
0.00889568	0.0152401
0.0956369	0.046598
0.236022	0.136141
0.00897806	0.0117501
0.0111449	0.0384593
0.0167345	0.00327336
0.02339	0.00733473
0.00461712	0.00610101
0.00217477	0.00360057
0.0032478	0.0026247
0.00417176	0.00323157
0.00874486	0.00249136
0.00758434	0.00209102
0.00421036	0.00588772
0.00337402	0.0082701
0.00788361	0.00592226
0.00732927	0.0021552
0.0121192	0.0152419
0.00528699	0.00583633
0.0108986	0.00312067
0.00663273	0.00824229
0.00459831	0.00326204
0.00789686	0.00698178
0.0132661	0.00360791
0.0337343	0.0189833
0.0479226	0.0107799
0.0541505	0.0106868
0.0147513	0.00517912
0.00653164	0.00813092
0.0174627	0.0147198
0.0135332	0.0112336
0.0752439	0.0336961
0.0160102	0.00744024
0.22533	0.186259
0.00865723	0.00348336
0.00826212	0.00642331
0.00770926	0.00770301
0.00499039	0.00383694
0.0167049	0.00864399
0.0152198	0.0105113
0.00699531	0.00540521
0.00519061	0.0026
0.0274438	0.0124646
0.244108	0.167705
0.0070967	0.0108216
0.0476587	0.0155055
0.0702899	0.020088
0.0159148	0.00336848
0.0119305	0.00461688
0.00707411	0.00242372
0.00753645	0.00873389
0.00596516	0.00357629
0.0165759	0.006621
0.00603135	0.00324236
0.00665729	0.0142521
0.00718203	0.0075706
0.00551696	0.0106587
0.0175824	0.00935892
0.0235089	0.0119626
0.0252747	0.0125621
0.018912	0.00101238
0.0120511	0.00200975
0.0322108	0.00505619
0.0316247	0.00744256
0.0337939	0.0105911
0.0349558	0.00558607
0.00662096	0.00407259
0.00729023	0.00469787
0.00749508	0.00829855
0.00953006	0.00321944
0.00978889	0.00606779
0.0220304	0.0136097
0.0107657	0.0117959
0.00699418	0.00881607
0.00615989	0.0136862
0.00400085	0.00690867
0.00266543	0.0107085
0.00592777	0.00861452
0.0104017	0.00173578
0.0104369	0.00221339
0.00694338	0.00513288
0.00448973	0.00649174
0.221974	0.155582
0.0184893	0.0362926
0.00747115	0.0159209
0.00875187	0.00519826
0.00993542	0.0118247
0.00834818	0.0386619
0.0117297	0.00850645
0.0198125	0.00743399
0.0105324	0.00596528
0.0114966	0.00364695
0.0231476	0.00785431
0.128605	0.0670487
0.00946418	0.00364445
0.0156408	0.00153019
0.0115547	0.00807115
0.00687581	0.00699518
0.00747338	0.00460244
0.00581969	0.00398067
0.0056395	0.00472568
0.00609238	0.00862698
0.00880125	0.0103225
0.0130287	0.00824698
0.00921792	0.00672395
0.0126478	0.00529784
0.0117791	0.0057405
0.0696027	0.0415724
0.0299188	0.0192906
0.00755214	0.00464912
0.0785112	0.0422139
0.150807	0.062154
0.0897942	0.039059
0.0210856	0.00757701
0.0293951	0.00558243
0.015221	0.00678271
0.0353478	0.0213824
0.0165817	0.0123617
0.0144051	0.00291216
0.0308903	0.00809605
0.0135389	0.00624953
0.00968743	0.0104402
0.0140472	0.00528397
0.012572	0.00595887
0.0112487	0.00394709
0.00949459	0.00404215
0.0130658	0.00379075
0.0108136	0.00861759
0.0479831	0.0197092
0.0141919	0.00425729
0.0128978	0.00844098
0.0182286	0.00673785
0.0685991	0.0254907
0.0669807	0.0206706
0.0187559	0.00416527
0.0156295	0.00254855
0.0172	0.00370339
0.012011	0.00211416
0.176394	0.0832887
0.0723749	0.0374742
0.00731651	0.00403436
0.00651753	0.00289512
0.0113271	0.00799806
0.0180994	0.00315107
0.00607419	0.00267133
0.0417568	0.0210318
0.00844668	0.0169114
0.0104063	0.016719
0.1501	0.0811696
0.0479311	0.0357489
0.0124602	0.0138146
0.0102164	0.00738118
0.0139243	0.0372904
0.00576799	0.00541167
0.00540657	0.0045985
0.0145151	0.0286995
0.00796181	0.00835575
0.0147522	0.00420078
0.00561639	0.00638973
0.0121214	0.0102182
0.0047176	0.00522434
0.0546934	0.0379929
0.0203584	0.0120504
0.00847328	0.00670313
0.0157119	0.00795441
0.00757532	0.0129383
0.00858768	0.00385149
0.0162521	0.00304213
0.0266729	0.00319477
0.0218755	0.00574171
0.0200029	0.00413281
0.0217638	0.00661206
0.121112	0.060414
0.0280571	0.003953
0.0154027	0.006967
0.0129476	0.00877874
0.0136989	0.0107107
0.013571	0.00844571
0.0154449	0.00583692
0.00914754	0.0052536
0.017026	0.0108117
0.00811439	0.00400339
0.0236356	0.00514735
0.00787153	0.0111195
0.00622185	0.00361513
0.00711424	0.00836341
0.0108588	0.00397244
0.00710112	0.00862689
0.0132315	0.00893542
0.0543808	0.106999
0.0071406	0.00959816
0.0169322	0.00623716
0.0116896	0.0100481
0.00424443	0.00899616
0.00770531	0.00591036
0.00491996	0.00642655
0.0690588	0.0327704
0.0162687	0.0402859
0.0332888	0.0186232
0.00811829	0.00823683
0.0126806	0.0121263
0.00835286	0.00717219
0.00672775	0.0115665
0.00703617	0.00556087
0.0105751	0.00383643
0.462056	0.204111
0.0628022	0.0557762
0.0199274	0.0105754
0.0127044	0.019256
0.76859	0.544685
0.00423149	0.00862133
0.00659605	0.00756187
0.00468843	0.0037882
0.00390409	0.00330705
0.00632855	0.00748242
0.00341197	0.0102274
0.00787762	0.00827467
0.0686881	0.0445652
0.194977	0.105546
0.0279277	0.0186514
0.0113573	0.0095375
0.00573606	0.00406463
0.00468541	0.00396633
0.00519343	0.00436589
0.00536654	0.00487903
0.00904704	0.0101125
0.00922294	0.00867396
0.0169143	0.00718877
0.0890654	0.0359669
0.12806	0.0536668
0.0711968	0.0328823
0.163233	0.0847903
0.0252875	0.007697
0.015717	0.0073505
0.0119751	0.00760938
0.01792	0.0125385
0.00922652	0.00713567
0.0108155	0.00904225
0.00353271	0.00651496
0.0114911	0.0059232
0.0139524	0.00986227
0.00803961	0.00657559
0.0198135	0.00957241
0.0186662	0.0214471
0.00977475	0.00889508
0.0135486	0.00663955
0.0107073	0.00786578
0.0137206	0.00497392
0.00967341	0.00555905
0.0303214	0.0170333
0.00716883	0.00994516
0.00853245	0.0141223
0.00986464	0.00886135
0.00972639	0.0130599
0.00685024	0.00982179
0.00792265	0.00761455
0.0486088	0.0328492
0.00881746	0.00430926
0.00719202	0.00854701
0.00725112	0.0103354
0.0199272	0.0184852
0.0143995	0.0491562
0.00758977	0.0119299
0.0219226	0.00503207
0.0104801	0.00755815
0.0197013	0.00706746
0.014302	0.00503625
0.00921363	0.00223977
0.00488355	0.00359828
0.00780483	0.00515503
0.00717346	0.00628009
0.00529432	0.00592361
0.0501124	0.0440979
0.0740406	0.0809062
0.0801985	0.0544816
0.0115578	0.00740453
0.0144681	0.00653295
0.00777761	0.00534515
0.0170482	0.00947821
0.00926104	0.00512914
0.0919135	0.0628671
0.00573826	0.00661838
0.00451785	0.0462345
0.00457947	0.00634288
0.00704384	0.00763377
0.00739204	0.00457864
0.00390771	0.00669625
0.0414945	0.0194842
0.0111943	0.00460857
0.143794	0.0464091
0.0094059	0.00258115
0.0117493	0.00328328
0.00719039	0.00527048
0.0058855	0.00306033
0.0182203	0.00896197
0.0058784	0.0030371
0.00375934	0.00320257
0.00584954	0.004372
0.00816813	0.00374059
0.00815643	0.0029653
0.00367208	0.00514741
0.00421059	0.00518492
0.0077932	0.00213449
0.0089848	0.00525028
0.00713292	0.00942772
0.00833688	0.00532244
0.00365312	0.004654
0.00896585	0.00358195
0.00584121	0.011775
0.00562623	0.031613
0.00661238	0.00897277
0.00448897	0.00206277
0.00656128	0.00325413
0.0070427	0.00333198
0.00670323	0.00363456
0.00536688	0.00374607
0.00863219	0.00883638
0.0150392	0.0209419
0.0198069	0.00603654
0.0141458	0.00543676
0.0124329	0.015877
0.0131282	0.00956833
0.013486	0.010455
0.0142327	0.0122022
0.0732353	0.0386629
0.0130296	0.00298337
0.0114279	0.00408661
0.0106448	0.00413006
0.0211839	0.012566
0.0219649	0.00852051
0.0194706	0.0104551
0.00953079	0.0084432
0.0552118	0.018196
0.0236094	0.0164927
0.0108446	0.00638271
0.0117632	0.00880872
0.00799095	0.00707783
0.0070162	0.00428201
0.00544745	0.00335107
0.00881216	0.00456484
0.00709209	0.0061298
0.00708059	0.00474505
0.109924	0.0446627
0.0100788	0.00407407
0.00668415	0.00586617
0.0121431	0.00897934
0.00922834	0.0208171
0.0266835	0.016186
0.0170562	0.0108298
0.00602151	0.00789256
0.00617249	0.00800063
0.00847933	0.0129384
0.00515982	0.00211555
0.00661309	0.0074423
0.0046699	0.00474593
0.00745782	0.0104435
0.00635244	0.00569688
0.0140026	0.00998075
0.0694785	0.0270039
0.0334577	0.0216925
0.00546108	0.00638555
0.0187992	0.0118272
0.00593992	0.00554454
0.00554615	0.00498219
0.0290176	0.102546
0.0529781	0.0195523
0.0169108	0.00687061
0.056771	0.0191646
0.00811011	0.00456719
0.00613736	0.00377025
0.0635698	0.021526
0.107146	0.032346
0.0436403	0.0247063
0.0107373	0.0161729
0.049701	0.00587044
0.0045711	0.00480256
0.0250978	0.0237013
0.0504934	0.0275412
0.0302704	0.0175715
0.0359864	0.0144731
0.00811308	0.00843741
0.0140874	0.00761392
0.0257888	0.0102624
0.0102343	0.00664922
0.00987807	0.00634995
0.00436334	0.00221303
0.00683068	0.00432986
0.00592268	0.00376087
0.0150875	0.0130914
0.00719555	0.00537575
0.0141398	0.00564036
0.0082568	0.00479369
0.00827213	0.00508459
0.00862818	0.00365288
0.00915797	0.0057848
0.00629762	0.00505523
0.00574513	0.00416017
0.0160128	0.0079994
0.0227939	0.00770527
0.0421096	0.00482524
0.105112	0.0290475
0.0370052	0.00632192
0.0203303	0.00443602
0.0347008	0.00411479
0.0137492	0.00221954
0.0315649	0.00199569
0.0238616	0.00376716
0.053259	0.00496319
0.0265761	0.00253004
0.0386888	0.00305363
0.0536612	0.0134395
0.0361485	0.00655482
0.0215483	0.00336344
0.305388	0.110422
0.0166902	0.00476981
0.0125687	0.0052822
0.00532093	0.00826833
0.00491656	0.00795196
0.0048383	0.00187298
0.0057082	0.00643547
0.00790982	0.00490055
0.0061548	0.0042709
0.00424546	0.00539084
0.0167319	0.00481332
0.0752033	0.0142958
0.013431	0.00639195
0.0091175	0.00353714
0.00649147	0.0111725
0.00697869	0.0198413
0.00575093	0.00779065
0.00592875	0.0108579
0.00561762	0.0108908
0.00512814	0.00881453
0.0581566	0.046355
0.103271	0.0440471
0.00442709	0.00896861
0.00366893	0.00575215
0.00310005	0.00635609
0.00296804	0.00866018
0.00304007	0.00603393
0.00794609	0.00658207
0.0473731	0.0235123
0.0114417	0.00403161
0.00633073	0.00895736
0.00617807	0.00923589
0.0259073	0.0144759
0.190294	0.100981
0.0069175	0.0112973
0.15275	0.0796304
0.00500756	0.00683519
0.0101906	0.0114073
0.00846685	0.0054039
0.00619318	0.00478411
0.00479351	0.00559882
0.00415827	0.00687706
0.0207991	0.0113577
0.00666286	0.00373784
0.242419	0.0864117
0.153203	0.0576564
0.0778909	0.0380502
0.0100549	0.00737561
0.00354436	0.00264221
0.00395376	0.00328279
0.00460124	0.00380409
0.00818011	0.00509512
0.00418967	0.00498381
0.00879143	0.00720842
0.00886888	0.00705636
0.00727355	0.0047521
0.00451696	0.00595994
0.0061566	0.011744
0.00850919	0.0113447
0.00600148	0.00515711
0.00692995	0.00739645
0.00674597	0.00324149
0.00602741	0.00725197
0.00675515	0.0177045
0.00841646	0.00974283
0.00743534	0.0343284
0.00710703	0.0143715
0.170688	0.0632281
0.0107542	0.0164365
0.116945	0.0571398
0.0871487	0.0320904
0.0845361	0.0202825
0.0108383	0.0324687
0.0208804	0.0119057
0.00681637	0.0103074
0.00578382	0.0261199
0.00959912	0.00967441
0.00906814	0.014906
0.0108062	0.00497671
0.00673471	0.00722306
0.0112186	0.00360428
0.00891064	0.00258538
0.0131767	0.00670042
0.00672283	0.00421071
0.0100449	0.00576935
0.0515747	0.0409111
0.202532	0.137694
0.00977287	0.015083
0.0560667	0.0303014
0.0033244	0.00269452
0.00792147	0.00478179
0.00394165	0.00865888
0.00757055	0.0052162
0.0239519	0.0113695
0.0217815	0.00641298
0.0367571	0.00909486
0.0144851	0.01379
0.0383722	0.00713312
0.0167625	0.00406531
0.0184275	0.00897133
0.0153478	0.00229062
0.0110477	0.00247452
0.236697	0.120386
0.00817708	0.00328449
0.018613	0.0103761
0.0108536	0.00268644
0.00774262	0.00245406
0.0493906	0.0180913
0.00364976	0.00342709
0.00438479	0.0040808
0.00727197	0.00562461
0.00735405	0.00417644
0.0156636	0.00930865
0.0128808	0.00681504
0.0305455	0.00588954
0.0114417	0.0435388
0.0148132	0.00766781
0.026994	0.00683318
0.0366259	0.0203176
0.0240404	0.0122671
0.0928285	0.0345582
0.0129621	0.00255159
0.00816244	0.00333828
0.0200329	0.00236967
0.0112891	0.00293855
0.0116143	0.00216781
0.00784501	0.00269576
0.0410399	0.0133473
0.0682378	0.0364221
0.12411	0.0388604
0.151208	0.0511482
0.0109856	0.00839564
0.00483204	0.00364631
0.00585878	0.00778757
0.00533287	0.011351
0.00915493	0.00859876
0.00504438	0.00911785
0.00580056	0.0414995
0.00702153	0.0234422
0.00456933	0.00688581
0.00403663	0.0103044
0.00510308	0.0344953
0.0172422	0.0174395
0.14747	0.0824474
0.0719052	0.04801
0.00377599	0.0145462
0.00985393	0.0193557
0.00508408	0.0140107
0.0043554	0.0171776
0.0059322	0.0125771
0.0526758	0.0349514
0.00506319	0.00531198
0.0044777	0.00672697
0.0289997	0.0102024
0.065639	0.00541176
0.014588	0.00404416
0.110514	0.00457851
0.0109935	0.00756041
0.00784827	0.00808782
0.0659737	0.0354807
0.00748898	0.00400043
0.048464	0.00652089
0.0139512	0.00735829
0.0102953	0.0111551
0.00502538	0.0036733
0.00591341	0.00329179
0.0209123	0.0172278
0.168494	0.0784135
0.0267625	0.0164534
0.00419388	0.00515237
0.00321385	0.003607
0.0108465	0.010459
0.00670113	0.0027804
0.0287456	0.0102806
0.0131278	0.00968908
0.00767155	0.00503701
0.00364181	0.00490333
0.00915199	0.00596656
0.020261	0.0109507
0.0112251	0.00327267
0.0096391	0.0038495
0.010515	0.00382692
0.00943871	0.00217217
0.156884	0.0853961
0.0920134	0.0416857
0.0304419	0.0190235
0.091488	0.0682313
0.0121173	0.00765111
0.00831936	0.0071207
0.00818391	0.00907364
0.0888573	0.0410198
0.181327	0.076268
0.012404	0.00361591
0.00972539	0.00653302
0.0115733	0.00576432
0.00881689	0.000974762
0.00899125	0.00295959
0.173434	0.104552
0.013863	0.0101095
0.0107272	0.00728669
0.168346	0.0909772
0.0210575	0.0150124
0.0265958	0.0172584
0.023356	0.008485
0.0297253	0.00529715
0.0253449	0.0102196
0.022583	0.00721341
0.0133575	0.00437358
0.0150873	0.00230191
0.0136858	0.00082651
0.0139366	0.00375479
0.767342	0.787554
0.00627306	0.00572369
0.00689632	0.0133676
0.00769165	0.0189363
0.0164264	0.107993
0.00885904	0.00462797
0.00803151	0.0101763
0.00800971	0.00638283
0.00544383	0.00312399
0.00635642	0.00684995
0.00922405	0.00336204
0.00471915	0.00656154
0.00868937	0.00514901
0.0267895	0.00842865
0.00972607	0.00486728
0.0127559	0.0081414
0.0173631	0.00309931
0.021046	0.00511716
0.0120952	0.00803296
0.00883567	0.0081861
0.0114755	0.00433084
0.010658	0.00395702
0.00973754	0.00265873
0.00639098	0.00573459
0.00621858	0.00880271
0.00461834	0.00437946
0.00453561	0.00478095
0.248221	0.235693
0.00526339	0.00383692
0.00712755	0.0065977
0.0262409	0.0215252
0.0255356	0.0204091
0.0118049	0.0226032
0.0226234	0.0125761
0.01059	0.011768
0.146894	0.0837093
0.00838759	0.00572819
0.0201643	0.0102367
0.0213905	0.0109924
0.00770041	0.00486651
0.00664092	0.00613683
0.0069418	0.0176739
0.0116293	0.00750715
0.0110283	0.0115086
0.00555357	0.00871765
0.00492176	0.0240017
0.00718813	0.00547222
0.0110789	0.00376158
0.00379518	0.00877187
0.00687213	0.0120308
0.00579173	0.00518049
0.00559879	0.0035213
0.00529293	0.00472222
0.00557418	0.00900755
0.00318135	0.0080264
0.0162624	0.0191202
0.00988433	0.00366823
0.042841	0.0313963
0.137101	0.0928227
0.0238748	0.0163945
0.00890906	0.00572723
0.00786983	0.00341513
0.00873822	0.00278406
0.00856863	0.00612931
0.0152988	0.00915314
0.0100772	0.00667142
0.00435205	0.00248498
0.0101644	0.00380067
0.00397996	0.00228436
0.0311133	0.00738554
0.00524509	0.00195725
0.00261385	0.00169833
0.509161	0.310236
0.00459136	0.00243253
0.01247	0.00731812
0.00603329	0.00336816
0.00906522	0.00213681
0.0104599	0.00262705
0.0231277	0.00341652
0.0217888	0.00651822
0.0558477	0.0306705
0.00766202	0.00285705
0.0163445	0.00510407
0.0571044	0.0308518
0.351043	0.22779
0.0107545	0.00656861
0.0163963	0.0168276
0.0264454	0.00744898
0.0231381	0.00377487
0.0240347	0.00604182
0.0227248	0.00157775
0.0426718	0.00328597
0.0503199	0.0170598
0.0377289	0.00544699
0.0285258	0.00424564
0.0319505	0.00286331
0.0384698	0.00204283
0.0457199	0.0130081
0.0112986	0.00333778
0.00886846	0.00305533
0.0297473	0.0112838
0.0145312	0.00554108
0.00615728	0.00438024
0.0151573	0.00563406
0.0125821	0.0107602
0.0212695	0.00295567
0.0171077	0.0126002
0.0122131	0.00859396
0.0144904	0.00775548
0.0132265	0.00688903
0.0140922	0.00631091
0.466732	0.246455
0.0264843	0.0187248
0.00659176	0.00575053
0.00752748	0.019155
0.0148365	0.00708561
0.0101199	0.0197115
0.0105902	0.00542509
0.00880056	0.00515556
0.00526249	0.00790886
0.00540997	0.00430682
0.0106098	0.00440386
0.0193638	0.00460181
0.0143135	0.00320829
0.0511779	0.016935
0.0545394	0.00465691
0.0113868	0.0152093
0.0298328	0.0169678
0.344485	0.166135
0.00861117	0.00804136
0.00486319	0.0131897
0.00401883	0.00845337
0.00952744	0.0116593
0.00933612	0.0129818
0.0194373	0.0480625
0.00830215	0.0215239
0.47745	0.286896
0.0486392	0.0308675
0.175428	0.10882
0.0115944	0.0052509
0.0111342	0.00740844
0.0029664	0.00503094
0.00861753	0.0100227
0.00670135	0.00739807
0.00435553	0.00293353
0.0039463	0.00222752
0.0102609	0.003442
0.0112927	0.011199
0.0119463	0.00501284
0.0234165	0.0267043
0.0178466	0.00639096
0.0197785	0.0104719
0.0282556	0.00591632
0.0248195	0.00692967
0.01169	0.00331615
0.01258	0.0110645
0.0227534	0.00906204
0.0200506	0.00654599
0.0127016	0.00552328
0.0344633	0.00368309
0.105818	0.0368799
0.0297841	0.0056175
0.0256863	0.00676407
0.0303178	0.00847396
0.0130665	0.00537873
0.0164564	0.0028728
0.108107	0.0424885
0.00910171	0.00595544
0.110068	0.0718977
0.140455	0.0810952
0.0912577	0.0563009
0.0319393	0.0142301
0.0166505	0.0103637
0.074999	0.0190127
0.0137222	0.00675227
0.0151437	0.00638775
0.0120703	0.00844845
0.0138409	0.011649
0.0132475	0.00409519
0.013221	0.0057122
0.011205	0.00351574
0.00861013	0.00215917
0.0184466	0.00381282
0.0851833	0.0457388
0.00853634	0.00333594
0.0158629	0.00714538
0.00732336	0.00674017
0.0148636	0.00532544
0.00793179	0.0994996
0.0104411	0.00762273
0.0118187	0.00214043
0.0725887	0.0190782
0.0201303	0.00876404
0.00758979	0.00470922
0.0147418	0.00695851
0.163605	0.0587436
0.0115887	0.00401594
0.0108363	0.0039927
0.225294	0.0729503
0.0640838	0.0327756
0.0069185	0.00505066
0.00600425	0.00316475
0.0378542	0.0143775
[truncated: 372 more rows]

## Sheet: ed1_b_right
False positive rate	True positive rate
0	0
0	0
0	0.00178094
0	0.0124666
0.00561798	0.0694568
0.00561798	0.149599
0.011236	0.235975
0.0224719	0.325022
0.0337079	0.394479
0.0505618	0.468388
0.0674157	0.527159
0.0786517	0.581478
0.101124	0.634016
0.101124	0.680321
0.123596	0.715939
0.134831	0.745325
0.140449	0.771149
0.146067	0.795191
0.157303	0.815672
0.168539	0.833482
0.168539	0.850401
0.185393	0.865539
0.191011	0.879786
0.196629	0.885129
0.207865	0.902048
0.213483	0.903829
0.224719	0.910953
0.241573	0.918967
0.241573	0.923419
0.247191	0.926981
0.252809	0.931434
0.252809	0.935886
0.252809	0.942119
0.252809	0.9439
0.252809	0.948353
0.252809	0.951915
0.258427	0.957257
0.258427	0.96171
0.264045	0.965272
0.264045	0.966162
0.280899	0.967053
0.286517	0.967053
0.297753	0.969724
0.303371	0.973286
0.308989	0.974176
0.308989	0.975957
0.314607	0.975957
0.320225	0.978629
0.325843	0.979519
0.337079	0.98041
0.342697	0.98041
0.353933	0.98041
0.365169	0.98041
0.376404	0.982191
0.382022	0.983972
0.38764	0.985752
0.393258	0.986643
0.393258	0.986643
0.404494	0.988424
0.421348	0.990205
0.421348	0.990205
0.421348	0.990205
0.426966	0.990205
0.44382	0.991095
0.460674	0.991986
0.466292	0.992876
0.477528	0.992876
0.488764	0.992876
0.494382	0.992876
0.5	0.992876
0.511236	0.992876
0.516854	0.992876
0.52809	0.993767
0.550562	0.993767
0.55618	0.993767
0.567416	0.993767
0.567416	0.993767
0.567416	0.993767
0.573034	0.993767
0.578652	0.993767
0.58427	0.993767
0.58427	0.993767
0.589888	0.993767
0.589888	0.993767
0.589888	0.993767
0.589888	0.994657
0.589888	0.994657
0.595506	0.994657
0.595506	0.994657
0.61236	0.994657
0.623596	0.994657
0.623596	0.994657
0.629213	0.994657
0.640449	0.994657
0.640449	0.994657
0.646067	0.994657
0.657303	0.995548
0.668539	0.995548
0.668539	0.995548
0.668539	0.995548
0.679775	0.995548
0.679775	0.995548
0.679775	0.996438
0.685393	0.996438
0.685393	0.996438
0.685393	0.996438
0.696629	0.996438
0.702247	0.996438
0.707865	0.996438
0.719101	0.996438
0.724719	0.996438
0.730337	0.996438
0.730337	0.996438
0.730337	0.996438
0.735955	0.996438
0.735955	0.996438
0.735955	0.996438
0.741573	0.996438
0.747191	0.996438
0.747191	0.996438
0.752809	0.996438
0.758427	0.996438
0.758427	0.996438
0.758427	0.996438
0.758427	0.996438
0.758427	0.996438
0.764045	0.996438
0.764045	0.996438
0.764045	0.996438
0.780899	0.996438
0.780899	0.996438
0.780899	0.996438
0.780899	0.996438
0.780899	0.996438
0.780899	0.997329
0.786517	0.997329
0.786517	0.997329
0.786517	0.997329
0.797753	0.997329
0.797753	0.997329
0.797753	0.997329
0.808989	0.997329
0.820225	0.997329
0.820225	0.997329
0.825843	0.997329
0.831461	0.997329
0.831461	0.997329
0.837079	0.997329
0.837079	0.997329
0.837079	0.997329
0.837079	0.997329
0.837079	0.998219
0.837079	0.998219
0.842697	0.998219
0.842697	0.998219
0.842697	0.998219
0.842697	0.998219
0.842697	0.998219
0.842697	0.998219
0.842697	0.998219
0.842697	0.998219
0.842697	0.998219
0.842697	0.998219
0.842697	0.998219
0.848315	0.998219
0.848315	0.998219
0.848315	0.998219
0.848315	0.998219
0.853933	0.998219
0.853933	0.998219
0.853933	0.998219
0.859551	0.998219
0.859551	0.998219
0.859551	0.998219
0.865169	0.998219
0.870787	0.998219
0.876404	0.998219
0.876404	0.998219
0.882022	0.998219
0.882022	0.998219
0.882022	0.998219
0.882022	0.998219
0.88764	0.998219
0.88764	0.998219
0.88764	0.998219
0.88764	0.998219
0.88764	0.99911
0.88764	0.99911
0.88764	0.99911
0.88764	0.99911
0.88764	0.99911
0.893258	0.99911
0.893258	0.99911
0.893258	0.99911
0.893258	0.99911
0.898876	0.99911
0.898876	0.99911
0.898876	0.99911
0.898876	0.99911
0.898876	0.99911
0.898876	0.99911
0.898876	0.99911
0.904494	0.99911
0.904494	0.99911
0.904494	0.99911
0.904494	0.99911
0.904494	0.99911
0.904494	0.99911
0.904494	0.99911
0.904494	0.99911
0.904494	0.99911
0.904494	0.99911
0.904494	0.99911
0.904494	0.99911
0.904494	0.99911
0.904494	0.99911
0.904494	0.99911
0.904494	0.99911
0.904494	0.99911
0.904494	0.99911
0.904494	0.99911
0.904494	0.99911
0.904494	0.99911
0.904494	0.99911
0.904494	0.99911
0.904494	0.99911
0.921348	0.99911
0.921348	0.99911
0.921348	0.99911
0.921348	0.99911
0.921348	0.99911
0.921348	0.99911
0.921348	0.99911
0.921348	0.99911
0.921348	0.99911
0.921348	0.99911
0.921348	0.99911
0.926966	0.99911
0.926966	0.99911
0.926966	0.99911
0.926966	0.99911
0.926966	0.99911
0.926966	0.99911
0.926966	0.99911
0.926966	0.99911
0.926966	0.99911
0.926966	0.99911
0.932584	0.99911
0.932584	0.99911
0.932584	0.99911
0.932584	0.99911
0.932584	0.99911
0.932584	0.99911
0.932584	0.99911
0.932584	0.99911
0.932584	0.99911
0.932584	0.99911
0.932584	0.99911
0.932584	0.99911
0.932584	0.99911
0.932584	0.99911
0.932584	0.99911
0.932584	0.99911
0.932584	0.99911
0.932584	0.99911
0.932584	0.99911
0.932584	0.99911
0.932584	0.99911
0.932584	0.99911
0.932584	0.99911
0.932584	0.99911
0.932584	0.99911
0.932584	0.99911
0.932584	0.99911
0.932584	0.99911
0.932584	0.99911
0.932584	0.99911
0.932584	0.99911
0.932584	0.99911
0.932584	0.99911
0.938202	0.99911
0.938202	0.99911
0.938202	0.99911
0.938202	0.99911
0.938202	0.99911
0.938202	0.99911
0.938202	0.99911
0.938202	0.99911
0.938202	0.99911
0.938202	0.99911
0.938202	0.99911
0.938202	0.99911
0.938202	0.99911
0.938202	0.99911
0.938202	0.99911
0.938202	0.99911
0.938202	0.99911
0.938202	0.99911
0.938202	0.99911
0.938202	0.99911
0.938202	0.99911
0.938202	0.99911
0.938202	0.99911
0.938202	0.99911
0.938202	0.99911
0.938202	0.99911
0.938202	0.99911
0.938202	0.99911
0.938202	0.99911
0.938202	0.99911
0.938202	0.99911
0.938202	0.99911
0.938202	0.99911
0.938202	0.99911
0.938202	0.99911
0.938202	0.99911
0.938202	0.99911
0.938202	0.99911
0.938202	0.99911
0.938202	0.99911
0.938202	0.99911
0.938202	0.99911
0.94382	0.99911
0.94382	0.99911
0.94382	0.99911
0.94382	0.99911
0.94382	0.99911
0.94382	0.99911
0.94382	0.99911
0.94382	0.99911
0.94382	0.99911
0.94382	0.99911
0.94382	0.99911
0.949438	0.99911
0.955056	0.99911
0.955056	0.99911
0.955056	0.99911
0.955056	0.99911
0.955056	0.99911
0.955056	0.99911
0.955056	0.99911
0.955056	0.99911
0.955056	0.99911
0.955056	0.99911
0.955056	0.99911
0.955056	0.99911
0.955056	0.99911
0.955056	0.99911
0.955056	0.99911
0.955056	0.99911
0.955056	0.99911
0.955056	0.99911
0.955056	0.99911
0.955056	0.99911
0.955056	0.99911
0.955056	0.99911
0.955056	0.99911
0.955056	0.99911
0.955056	0.99911
0.955056	0.99911
0.955056	0.99911
0.955056	0.99911
0.955056	1
0.955056	1
0.955056	1
0.955056	1
0.955056	1
0.955056	1
0.955056	1
0.955056	1
0.955056	1
0.955056	1
0.955056	1
0.955056	1
0.955056	1
0.955056	1
0.955056	1
0.955056	1
0.955056	1
0.955056	1
0.955056	1
0.955056	1
0.955056	1
0.955056	1
0.955056	1
0.955056	1
0.955056	1
0.960674	1
0.960674	1
0.960674	1
0.960674	1
0.960674	1
0.960674	1
0.960674	1
0.960674	1
0.960674	1
0.960674	1
0.960674	1
0.960674	1
0.960674	1
0.960674	1
0.960674	1
0.960674	1
0.966292	1
0.966292	1
0.966292	1
0.966292	1
0.966292	1
0.966292	1
0.966292	1
0.966292	1
0.966292	1
0.966292	1
0.966292	1
0.966292	1
0.966292	1
0.966292	1
0.966292	1
0.966292	1
0.966292	1
0.966292	1
0.966292	1
0.966292	1
0.966292	1
0.966292	1
0.966292	1
0.966292	1
0.966292	1
0.966292	1
0.966292	1
0.966292	1
0.966292	1
0.966292	1
0.966292	1
0.966292	1
0.966292	1
0.966292	1
0.966292	1
0.966292	1
0.966292	1
0.966292	1
0.966292	1
0.966292	1
0.966292	1
0.966292	1
0.966292	1
0.966292	1
0.966292	1
0.966292	1
0.966292	1
0.966292	1
0.966292	1
0.97191	1
0.97191	1
0.97191	1
0.977528	1
0.977528	1
0.977528	1
0.977528	1
0.977528	1
0.977528	1
0.977528	1
0.977528	1
0.983146	1
0.983146	1
0.983146	1
0.983146	1
0.983146	1
0.983146	1
0.983146	1
0.983146	1
0.983146	1
0.983146	1
0.983146	1
0.988764	1
0.988764	1
0.988764	1
0.988764	1
0.994382	1
0.994382	1
0.994382	1
0.994382	1
0.994382	1
0.994382	1
0.994382	1
0.994382	1
0.994382	1
0.994382	1
0.994382	1
0.994382	1
0.994382	1
0.994382	1
0.994382	1
0.994382	1
0.994382	1
0.994382	1
0.994382	1
0.994382	1
0.994382	1
0.994382	1
0.994382	1
0.994382	1
0.994382	1
0.994382	1
0.994382	1
0.994382	1
0.994382	1
0.994382	1
0.994382	1
0.994382	1
1	1
1	1
1	1
1	1
1	1
1	1
1	1
1	1
1	1
1	1
1	1
1	1
1	1
1	1
1	1
1	1
1	1
1	1
1	1
1	1
1	1
1	1
1	1
1	1
1	1
1	1
1	1
1	1
1	1
1	1
1	1
1	1
1	1
1	1
1	1
1	1
1	1
1	1
1	1
1	1
1	1
1	1
1	1
1	1
1	1
1	1
1	1
1	1
1	1
1	1
1	1
1	1
1	1
1	1
1	1
1	1
1	1
1	1
1	1
1	1
1	1
1	1
1	1
1	1
1	1
1	1
1	1
1	1
1	1
1	1
1	1
1	1
1	1
1	1
1	1
1	1
1	1
1	1
1	1
1	1
1	1
1	1
1	1
1	1
1	1
1	1
1	1
1	1
1	1
1	1
1	1
1	1
1	1
1	1
1	1
1	1
1	1
1	1
1	1
1	1
1	1
1	1
1	1
1	1
1	1
1	1
1	1
1	1
1	1
1	1
1	1
1	1
1	1
1	1
1	1
1	1
1	1
1	1
1	1
1	1
1	1
1	1
1	1
1	1
1	1
1	1
1	1
1	1
1	1
1	1
1	1
1	1
1	1
1	1
1	1
1	1
1	1
1	1
1	1
1	1
1	1
1	1
1	1
1	1
1	1
1	1
1	1
1	1
1	1
1	1
1	1
1	1
1	1
1	1
1	1
1	1
1	1
1	1
1	1
1	1
1	1
1	1
1	1
1	1
1	1
1	1
1	1
1	1
1	1
1	1
1	1
1	1
1	1
1	1
1	1
1	1
1	1
1	1
1	1
1	1
1	1
1	1
1	1
1	1
1	1
1	1
1	1
1	1
1	1
1	1
1	1
1	1
1	1
1	1
1	1
1	1
1	1
1	1
1	1
1	1
1	1
1	1
1	1
1	1
1	1
1	1
1	1
1	1
1	1
1	1
1	1
1	1
1	1
1	1
1	1
1	1
1	1
1	1
1	1
1	1
1	1
1	1
1	1
1	1
1	1
1	1
1	1
1	1
1	1
1	1
1	1
1	1
1	1
1	1
1	1
1	1
1	1
1	1
1	1
1	1
1	1
1	1
1	1
1	1
1	1
1	1
1	1
1	1
1	1
1	1
1	1
1	1
1	1
1	1
1	1
1	1
1	1
1	1
1	1
1	1
1	1
1	1
1	1
1	1
1	1
1	1
1	1
1	1
1	1
1	1
1	1
1	1
1	1
1	1
1	1
1	1
1	1
1	1
1	1
1	1
1	1
1	1
1	1
1	1
1	1
1	1
1	1
1	1
1	1
1	1
1	1
1	1
1	1
1	1
1	1
1	1
1	1
1	1
1	1
1	1
1	1
1	1
1	1
1	1
1	1
1	1
1	1
1	1
1	1
1	1
1	1
1	1
1	1
1	1
1	1
1	1
1	1
1	1
1	1
1	1
1	1
1	1
1	1
1	1
1	1
1	1
1	1
1	1
1	1
1	1
1	1
1	1
1	1
1	1
1	1
1	1
1	1
1	1
1	1
1	1
1	1
1	1
1	1
1	1
1	1
1	1
1	1
1	1
1	1
1	1
1	1
1	1
1	1
1	1
1	1
1	1
1	1
1	1
1	1
1	1
1	1
1	1
1	1
1	1
1	1
1	1
1	1
1	1
1	1
1	1
1	1
1	1
1	1
1	1
1	1
1	1
1	1
1	1
1	1
1	1
1	1
1	1
1	1
1	1
1	1
1	1
1	1
1	1
1	1
1	1
1	1
1	1
1	1
1	1
1	1
1	1
1	1
1	1
1	1
1	1
1	1
1	1
1	1
1	1
1	1
1	1
1	1
1	1
1	1
1	1
1	1
1	1
1	1
1	1
1	1
1	1
1	1
1	1
1	1
1	1
1	1
1	1
1	1
1	1
1	1
1	1
1	1
1	1
1	1
1	1
1	1
1	1
1	1
1	1
1	1
1	1
1	1
1	1
1	1
1	1
1	1
1	1
1	1
1	1
1	1
1	1
1	1
1	1
1	1
1	1
1	1
1	1
1	1
1	1
1	1
1	1
1	1
1	1
1	1
1	1
1	1
1	1
1	1
1	1
1	1
1	1
1	1
1	1
1	1
1	1
1	1
1	1
1	1
1	1
1	1
1	1
1	1
1	1
1	1
1	1
1	1
1	1
1	1
1	1
1	1
1	1
1	1
1	1
1	1
1	1
