# Supplementary material for: Comprehensive analysis of Saccharomyces cerevisiae intron structures in vivo
Source: Nat Struct Mol Biol. 2025 Jun 5;32(8):1488–502. doi: 10.1038/s41594-025-01565-x (PMC12350175; doi:10.1038/s41594-025-01565-x)
Supplement: Supplementary file 14 — Source data for plots. [file 41594_2025_1565_MOESM14_ESM.xlsx]

## Sheet: ed2
Helix confidence estimate cutoff	PPV	Sensitivity	F1 score
0	0.626374	0.730769	0.674556
0.1	0.662791	0.730769	0.695122
0.2	0.703704	0.730769	0.716981
0.3	0.736842	0.717949	0.727273
0.4	0.756757	0.717949	0.736842
0.5	0.797101	0.705128	0.748299
0.6	0.794118	0.692308	0.739726
0.7	0.822581	0.662338	0.733813
0.8	0.830508	0.644737	0.725926
0.9	0.857143	0.631579	0.727273
