# Supplementary material for: Comprehensive analysis of Saccharomyces cerevisiae intron structures in vivo
Source: Nat Struct Mol Biol. 2025 Jun 5;32(8):1488–502. doi: 10.1038/s41594-025-01565-x (PMC12350175; doi:10.1038/s41594-025-01565-x)
Supplement: Supplementary file 15 — Source data for plots. [file 41594_2025_1565_MOESM15_ESM.xlsx]

## Sheet: ed3_a
Name	log(coverage)	r^2
chrXII:712725-713155	8.93426	0.618447
chrII:45644-45977	9.69065	0.806759
chrXV:867149-867586	8.9929	0.699626
chrVII:311015-311526	10.4797	0.878695
chrIV:322282-322703	8.69571	0.564446
chrXVI:654167-654570	9.13002	0.626626
chrIV:491559-491898	9.28357	0.719554
chrII:604514-604927	9.63838	0.809878
chrXIII:732465-732875	8.42395	0.4295
chrV:269751-270148	8.84697	0.680954
chrIX:256554-257026	8.9497	0.677458
chrXV:80360-80774	9.70378	0.781379
chrXVI:282140-282665	9.00374	0.635071
chrVIII:148116-148666	9.51635	0.742083
chrVII:365526-365985	10.3675	0.899158
chrX:702798-703054	8.71512	0.686894
chrX:75938-76324	9.63987	0.819409
chrIX:316771-317171	9.30513	0.688869
chrIV:1450457-1450846	8.65751	0.571246
chrVII:439093-439323	9.55946	0.725556
chrVII:555830-556307	12.0672	0.813339
chrII:89132-89440	8.69765	0.633437
chrXIII:223380-223781	9.36497	0.675098
chrXIII:225891-226289	9.34599	0.777049
chrXVI:795029-795394	9.18923	0.621072
chrVII:920664-921119	8.57418	0.437703
chrIV:1359969-1360404	8.75529	0.636483
chrXII:263205-263594	9.1663	0.54385
chrIII:177906-178213	9.07276	0.719244
chrIV:307333-307765	8.89363	0.709339
chrXIV:494524-494973	8.62155	0.525643
chrVIII:505247-505516	8.80223	0.762199
chrVII:727038-727357	9.52822	0.799918
chrX:156789-157249	8.87077	0.703191
chrII:332875-333386	8.13397	0.435227
chrXI:109577-109883	9.61453	0.791129
chrXI:432034-432432	9.49225	0.818339
chrV:396810-397281	9.32959	0.767055
chrIV:230019-230320	9.42349	0.744036
chrX:91094-91411	8.69088	0.635742
chrVIII:126551-127112	9.26737	0.785176
chrXIV:62372-62923	9.05832	0.601282
chrXV:505937-506338	9.09033	0.798528
chrVII:437941-438397	8.86702	0.685292
chrIX:99095-99385	8.54869	0.462484
chrXVI:75985-76223	8.87516	0.720835
chrXV:93843-94290	9.56251	0.837039
chrXII:522669-523028	9.12607	0.66415
chrIV:117666-118157	8.82163	0.560195
chrII:592416-592768	8.63179	0.600957
chrII:168424-168808	9.07551	0.682184
chrIV:308427-308792	8.32367	0.458917
chrXII:242321-242680	9.06424	0.755073
chrXII:931349-931698	8.78112	0.739371
chrIX:68715-69149	8.96643	0.69034
chrVIII:382306-382747	8.94579	0.577051
chrII:60193-60697	8.72841	0.555555
chrIV:579478-580017	9.67416	0.810327
chrXVI:377995-378389	8.62196	0.615546
chrV:306325-306791	8.75269	0.423807
chrXI:618374-618742	8.77493	0.691222
chrXII:898157-898645	8.87541	0.694001
chrII:606280-606668	9.14679	0.573454
chrXIV:443826-444171	8.73734	0.636139
chrV:423590-423951	8.67192	0.648596
chrXV:92440-92830	8.71762	0.568309
chrXVI:406646-407067	8.5176	0.403963
chrXV:778859-779386	8.94884	0.603842
chrV:362732-363092	8.67498	0.592039
chrIV:217602-218007	8.07622	0.450443
chrXIV:331325-331837	9.104	0.568811
chrVII:534473-534785	9.16957	0.761367
chrII:414753-415259	8.91141	0.709072
chrXI:158615-158966	9.44213	0.775169
chrXI:551680-552002	8.42734	0.559909
chrVII:787786-788178	9.00316	0.741109
chrXII:819330-819777	8.77951	0.556039
chrXV:900767-901193	9.11394	0.679245
chrXIII:551951-552495	8.74057	0.570989
chrXII:795912-796335	8.16668	0.620385
chrXII:1028868-1029252	8.48496	0.461037
chrIV:1401800-1402184	8.54227	0.509847
chrXIII:550801-551203	8.90464	0.701618
chrIX:231957-232366	8.45895	0.576265
chrXIII:753742-754219	8.78482	0.454036
chrIV:1355236-1355550	9.0533	0.74266
chrVI:223440-223771	9.2989	0.747152
chrVI:221267-221414	8.89058	0.704491
chrXIII:651160-651623	8.50209	0.490177
chrX:73796-74204	9.19679	0.839793
chrVIII:104405-104803	8.94049	0.742659
chrXIII:123742-124157	8.73688	0.473021
chrXV:678379-678790	9.04911	0.81855
chrXVI:911276-911352	7.94533	0.354912
chrX:608306-608581	8.96209	0.720106
chrXVI:404956-405457	9.2428	0.826209
chrXII:855877-856434	7.51187	0.249539
chrXIV:64018-64450	8.37297	0.706363
chrIV:340810-341219	8.69719	0.557861
chrVII:148598-148966	9.07622	0.697061
chrVI:64599-64920	8.66069	0.645835

## Sheet: ed3_b
Shared: [31, 48, 252]
Discordant: [39, 21, 34]

## Sheet: ed3_c
Targeted reactivity	Targeted reactivity after heat denaturation
0.999288	0.988145
0.999208	0.967601
0.996101	0.993721
0.974858	0.749097
0.997825	0.986136
0.961807	0.873845
0.995298	0.944367
0.705341	0.770452
0.997866	0.979803
0.995419	0.978117
0.999021	0.9771
0.994606	0.976651
0.996542	0.972096
0.837698	0.790522
0.983434	0.975417
0.996873	0.987022
0.99748	0.959483
0.697154	0.523675
0.991105	0.977835
0.995436	0.979516
0.99556	0.944009
0.997273	0.977524
0.800345	0.660349
0.997553	0.989012
0.998835	0.989661
0.993995	0.966847
0.996072	0.963528
0.363417	0.228286
0.996791	0.964344
0.481777	0.493655
