# Supplementary material for: Comprehensive analysis of Saccharomyces cerevisiae intron structures in vivo
Source: Nat Struct Mol Biol. 2025 Jun 5;32(8):1488–502. doi: 10.1038/s41594-025-01565-x (PMC12350175; doi:10.1038/s41594-025-01565-x)
Supplement: Supplementary file 16 — Source data for plots. [file 41594_2025_1565_MOESM16_ESM.txt]

Number of linking nucleotides: 36
354.886
329.260
344.574
335.793
330.639
333.351
340.885
356.236
348.726
333.011
365.648
345.953
334.883
347.157
338.564
321.158
325.252
339.204
334.113
338.447
328.057
325.974
333.631
331.734
338.414
332.868
350.897
328.990
338.842
329.312
335.933
332.309
335.582
342.394
356.705
342.384
351.066
334.254
340.480
328.522
339.290
340.087
329.506
338.049
339.202
332.306
343.494
337.566
346.049
331.537
333.254
331.382
344.974
342.772
353.258
339.258
341.619
337.637
334.720
329.391
361.662
343.136
328.933
339.950
335.528
332.457
335.941
335.408
337.708
338.236
332.189
347.444
330.792
341.864
355.128
331.534
333.755
326.452
329.661
346.913
339.798
335.586
329.516
337.857
346.023
339.320
348.211
333.484
350.758
329.676
340.738
336.092
346.479
327.839
332.398
336.985
335.072
337.938
336.805
348.397
340.240
345.380
335.210
329.784
347.152
333.285
334.998
328.860
322.596
358.148
324.459
351.998
335.838
332.223
328.600
338.138
370.248
348.428
342.342
361.812
342.226
343.663
331.597
328.669
328.368
361.185
333.668
338.678
344.953
337.503
327.961
341.205
340.539
339.621
350.025
338.114
328.540
329.272
344.371
349.730
337.192
324.855
336.009
343.499
336.684
341.895
339.232
343.392
338.736
341.875
343.306
338.065
330.460
336.497
330.207
337.727
335.084
332.881
334.530
332.696
342.918
329.782
349.856
348.892
327.521
343.181
318.306
335.703
343.080
325.117
330.004
340.006
342.555
338.957
343.473
343.377
343.172
351.937
341.409
338.935
323.918
336.375
331.489
328.910
338.804
335.479
333.999
347.547
330.970
336.844
332.829
336.308
331.186
328.447
343.656
327.598
340.408
345.209
352.098
343.115
326.306
334.317
339.027
358.246
332.292
348.587
363.952
353.122
331.924
338.938
347.282
331.701
337.987
345.649
341.486
362.379
357.459
336.088
337.634
345.563
337.983
329.403
352.530
338.821
345.039
344.419
333.540
338.234
329.581
332.246
322.408
325.553
335.560
328.124
325.810
347.399
330.482
334.026
331.340
331.172
348.227
334.813
335.588
338.068
328.993
333.883
344.569
356.978
337.395
349.085
336.886
353.090
349.004
347.434
349.767
343.732
333.518
349.209
338.994
369.405
341.895
339.435
338.540
328.801
335.904
344.906
327.829
329.286
344.058
343.074
336.949
351.042
341.644
354.856
348.232
324.416
347.498
344.960
324.538
327.266
341.278
368.220
359.557
344.148
360.374
342.428
342.205
358.058
330.324
335.848
325.264
339.316
337.943
334.314
341.430
347.187
322.905
333.109
328.960
334.190
332.931
336.903
337.244
337.824
344.134
333.777
359.973
347.813
366.060
340.539
342.418
348.806
332.003
334.085
354.955
336.654
341.431
344.187
332.678
338.590
334.971
337.168
337.447
342.338
340.290
329.840
340.589
329.015
343.521
340.249
335.042
345.780
340.825
348.834
345.919
345.189
337.403
345.066
341.801
359.775
348.717
330.822
340.725
336.570
342.196
340.316
349.901
345.140
327.299
363.090
341.934
349.825
331.883
351.706
333.998
337.177
344.640
334.523
354.625
348.471
334.453
339.826
350.846
338.958
337.266
338.741
336.794
329.824
344.711
349.056
327.794
343.963
332.654
341.571
342.339
338.470
341.923
352.160
333.140
332.814
329.347
335.824
344.186
356.887
355.540
353.557
336.893
334.069
337.939
340.620
331.826
336.607
339.822
335.429
334.871
348.441
341.716
338.428
331.433
338.029
325.400
330.164
332.020
339.959
355.966
342.720
342.730
338.889
347.512
344.396
337.478
340.306
342.163
339.148
337.718
350.015
351.117
334.034
352.410
335.147
339.911
337.729
333.313
332.072
339.256
350.734
344.093
334.069
332.713
346.878
335.327
334.958
341.869
337.986
340.299
335.616
334.120
352.912
351.436
337.888
334.685
329.422
335.176
337.903
335.732
350.016
337.246
334.829
343.782
343.380
346.908
340.557
344.582
329.755
349.135
332.159
344.602
349.938
338.098
352.959
334.411
335.218
368.661
363.413
338.379
333.739
337.206
344.721
349.781
330.804
325.093
347.899
338.856
337.220
331.335
347.948
333.441
337.472
345.831
333.180
333.182
347.518
338.991
336.232
361.396
339.801
328.747
339.150
338.026
340.906
339.816
347.713
350.240
326.985
332.280
347.662
323.565
343.394
350.115
333.129
328.344
338.494
344.035
332.560
356.528
352.560
329.677
345.885
335.629
332.968
335.343
331.336
361.352
340.922
331.408
337.001
338.003
336.571
351.208
342.468
329.342
341.053
342.741
353.663
344.074
349.176
354.329
343.043
337.685
334.928
334.501
330.353
327.825
329.690
342.820
343.478
344.047
329.038
338.431
329.218
340.608
327.433
341.234
344.309
335.753
352.809
335.657
345.457
333.010
340.703
351.108
327.886
332.171
334.211
343.154
336.463
331.611
353.024
334.540
338.355
344.306
344.193
352.406
331.837
334.379
339.894
335.274
339.467
344.009
341.455
330.939
338.811
341.289
335.562
334.997
338.782
333.043
329.572
358.550
338.816
317.416
323.804
355.661
337.990
333.548
337.148
326.674
331.101
339.275
352.618
332.024
331.619
349.660
337.704
339.516
343.552
335.426
342.310
330.214
331.473
337.671
325.085
373.098
345.280
346.594
339.881
361.694
328.469
336.535
335.653
331.560
350.506
343.106
344.533
344.105
335.013
328.411
345.152
345.647
349.500
350.350
351.449
335.259
328.398
346.020
352.174
335.101
331.054
343.211
348.855
333.576
348.459
338.340
352.175
325.563
341.331
343.528
328.251
334.961
342.835
338.519
332.268
325.985
336.222
344.166
340.855
341.821
349.304
337.228
335.809
335.435
333.339
333.602
329.799
342.075
353.002
353.758
332.761
338.818
343.428
363.011
341.674
340.290
367.127
349.123
351.280
336.219
341.769
353.648
336.929
335.703
330.125
348.406
342.454
337.518
341.301
331.843
333.262
345.617
329.203
341.495
353.944
345.701
328.478
339.237
341.812
342.102
340.044
335.153
348.354
338.911
331.523
350.690
346.921
340.438
328.401
343.223
339.972
337.753
335.234
339.009
342.067
333.153
348.712
331.359
353.045
332.008
335.519
332.479
333.814
342.060
342.908
340.637
329.386
346.296
341.039
358.093
325.089
326.639
323.953
345.786
334.563
336.834
336.699
333.612
328.116
335.226
335.661
342.811
340.653
340.069
347.807
340.781
338.600
335.972
344.160
334.505
337.181
350.286
352.923
334.164
335.004
355.129
347.624
355.694
342.358
331.158
334.614
352.947
342.358
324.450
334.428
339.871
339.110
338.483
332.060
330.324
339.791
336.109
339.448
340.909
347.616
355.397
343.251
357.430
343.646
331.377
326.398
345.497
336.259
329.692
366.601
335.572
347.700
339.716
358.051
348.516
346.914
326.363
339.091
343.907
346.362
339.227
325.236
329.754
330.525
341.190
331.286
342.931
359.813
328.306
339.098
328.044
342.334
336.248
352.931
348.019
324.847
341.587
357.779
338.187
346.364
352.806
334.699
336.908
336.435
332.277
354.878
341.509
332.245
325.261
342.794
335.325
342.108
334.506
338.165
334.221
345.034
347.445
337.231
354.032
354.236
326.812
338.599
341.590
345.550
341.986
362.315
341.730
339.698
331.993
326.394
350.091
333.253
347.433
349.438
346.597
334.528
331.657
333.428
357.810
349.208
338.473
332.148
330.210
355.714
335.919
346.988
343.029
330.473
327.030
331.690
334.780
328.434
336.786
339.230
347.790
331.483
334.472
335.391
356.572
339.823
341.659
337.176
333.226
340.708
324.807
349.978
333.521
349.587
343.773
337.818
344.751
347.931
326.241
346.909
356.563
330.740
317.606
350.389
333.857
336.747
345.251
339.449
340.616
357.930
357.931
340.055
328.586
354.335
338.776
336.941
321.653
331.588
337.277
338.454
343.222
335.150
324.123
332.299
333.366
329.389
347.447
346.646
349.483
340.723
337.000
335.342
337.608
346.136
352.199
352.017
342.491
335.862
336.946
331.883
350.635
344.838
327.176
331.434
346.538
319.521
326.130
327.172
322.632
342.406
347.502
351.456
342.625
338.675
357.765
352.209
345.136
346.458
335.276
350.932
349.021
337.264
342.872
337.254
341.804
339.403
335.793
342.804
328.804
332.789
348.955
352.997
326.447
338.785
343.929
333.600
327.835
333.517
333.544
354.798
340.486
343.622
341.097
333.685
341.993
336.163
347.039
342.219
345.424
352.473
337.888
357.927
329.736
332.196
353.620
332.151
341.536
342.127
339.751
337.449
332.839
328.747
341.648
354.968
331.087
348.669
363.357
334.696
337.564
354.184
363.924
361.156
333.429
349.211
333.410
338.248
330.539
335.107
332.267
332.494
320.753
334.189
339.815
335.722
337.566
339.839
343.564
334.828
339.983
344.949
342.084
329.438
327.572
337.388
329.468
356.888
341.810
338.768
334.611
334.236
334.562
346.087
343.002
336.462
342.894
330.552
335.995
342.612
348.136
336.189
324.048
345.881
341.298
361.582
336.378
329.802
337.751
343.273
354.752
329.603
350.553
341.489
342.855
335.590
338.109
330.823
348.261
351.234
348.017
329.146
355.995
360.803
338.157
347.105
347.065
345.094
340.593
333.422
341.473
346.789
328.742
332.550
354.639
327.826
345.989
335.395
345.407
341.076
331.945
332.463
337.455
334.263
332.757
324.255
345.452
330.642
332.888
341.860
335.042
341.560
359.878
331.991
332.790
346.530
348.295
344.311
341.799
340.993
350.948
350.699
342.055
331.960
341.049
335.597
326.119
342.446
349.770
345.266
332.156
345.039
322.810
349.385
344.096
339.771
338.692
335.862
332.737
340.441
325.280
343.653
334.014
335.262
329.728
340.887
333.380
325.005
328.908
333.771
337.503
331.288
334.779
335.814
367.881
339.325
339.044
344.035
344.808
338.755
355.377
350.028
347.597
330.226
341.085
330.183
340.683
346.521
342.226
340.327
328.468
349.511
339.841
330.911
346.428
338.072
336.080
333.882
351.572
339.222
333.926
325.309
341.278
340.471
326.238
337.833
340.672
336.757
334.408
347.137
349.972
346.408
342.145
335.327
330.757
344.011
331.882
327.936
327.308
333.240
350.742
343.879
335.725
335.162
359.211
338.755
336.012
351.844
335.706
331.120
343.120
339.801
329.912
338.254
355.580
345.689
344.185
329.997
341.999
336.970
337.913
342.720
353.914
333.795
343.331
339.921
340.838
328.293
332.786
331.167
349.666
353.417
333.538
346.625
340.739
331.349
338.631
345.328
336.545
330.852
338.883
336.234
349.461
350.660
340.771
341.275
347.344
336.586
343.025
338.035
344.227
353.311
340.302
355.506
337.303
343.497
349.576
348.853
344.709
354.803
347.865
342.750
343.472
345.538
343.195
344.739
335.573
335.844
338.306
338.873
337.629
337.312
337.828
349.150
343.658
350.541
327.429
333.113
335.957
339.269
337.831
340.445
341.306
344.004
333.114
353.249
Number of linking nucleotides: 40
114.866
115.988
113.036
120.738
113.660
110.460
119.114
109.863
122.977
113.710
119.073
118.161
116.457
142.617
107.202
118.001
109.953
128.519
112.096
107.092
148.087
111.708
120.641
114.311
120.011
119.172
119.074
120.566
147.295
118.626
113.407
111.554
124.119
125.275
106.924
126.898
101.229
113.934
123.048
125.983
129.815
104.371
112.397
113.562
120.627
129.798
146.092
108.487
124.229
106.690
139.564
170.013
109.753
115.420
103.976
119.842
115.732
109.908
131.320
114.824
100.589
105.056
161.226
116.454
126.245
110.847
124.290
94.568
133.404
127.466
103.860
125.871
138.690
104.641
165.884
118.349
97.013
151.882
101.426
142.623
113.602
128.171
110.968
134.056
105.971
110.125
132.321
109.367
108.044
101.196
139.717
161.547
104.378
111.271
121.365
118.289
109.579
120.068
123.349
127.555
124.918
110.553
121.185
113.013
113.942
128.448
138.594
121.821
108.233
113.272
111.046
104.264
135.241
115.942
144.062
126.320
118.542
105.703
105.057
119.823
122.147
117.266
121.286
98.340
121.689
112.270
110.294
113.932
131.519
122.324
112.080
113.848
102.327
119.559
143.955
114.824
113.656
125.848
117.448
116.945
111.980
154.692
106.541
120.387
112.951
114.059
105.610
102.338
115.017
114.458
138.463
110.095
126.473
110.436
124.800
110.617
103.723
115.171
116.219
124.523
123.240
118.597
117.641
113.488
116.303
100.191
113.267
120.106
116.345
110.334
113.813
118.461
122.934
126.878
109.389
109.065
116.517
116.994
113.177
154.033
126.337
124.836
110.791
148.340
120.989
116.591
116.777
130.104
130.865
143.975
115.945
152.605
101.379
116.272
125.219
111.837
117.710
117.059
114.589
129.256
110.136
115.273
114.504
104.323
119.129
136.420
126.083
102.886
112.961
133.622
118.886
109.487
101.977
114.171
124.537
100.015
111.166
143.418
144.079
124.333
134.181
136.050
113.031
124.257
104.449
116.412
133.603
130.014
116.676
125.726
105.533
148.938
110.945
144.178
124.284
131.922
112.043
113.373
117.103
115.170
101.688
136.335
124.263
96.409
105.311
121.375
120.512
109.811
128.245
98.045
121.546
110.856
123.384
102.853
124.723
114.097
110.153
119.453
118.938
123.071
118.760
117.761
129.152
107.384
125.680
115.172
119.807
124.958
129.178
114.162
113.111
108.679
107.479
122.457
113.767
111.074
126.277
120.859
122.937
123.046
107.035
133.535
105.357
116.329
112.190
102.800
111.379
120.800
126.509
126.509
119.517
114.699
103.879
102.067
114.254
127.124
115.690
123.382
137.107
116.723
117.627
114.578
163.345
157.282
122.013
139.231
115.479
113.691
112.739
114.160
139.072
126.089
126.192
113.725
107.552
124.146
110.630
113.995
117.750
127.627
115.467
120.061
107.966
109.470
102.202
128.663
125.290
116.628
106.013
116.857
116.955
120.306
110.346
118.082
108.149
106.967
108.557
114.951
122.807
115.399
120.076
105.797
114.826
122.296
118.105
119.965
115.478
112.666
124.072
131.455
116.871
117.768
111.682
99.073
116.291
118.547
126.251
106.976
131.073
142.494
111.737
118.820
114.450
115.147
114.114
105.914
128.446
121.213
112.424
106.508
98.412
124.913
112.931
123.908
96.867
113.269
110.175
102.918
119.179
122.687
103.587
142.754
128.001
118.035
120.958
111.603
111.752
119.272
111.556
123.539
114.782
125.223
113.927
113.239
127.750
130.244
118.572
107.981
133.636
109.302
103.079
130.288
114.448
113.260
116.895
102.693
114.090
114.926
109.705
106.442
114.099
118.124
116.358
111.538
124.202
136.555
115.746
114.611
115.470
121.090
114.953
136.536
136.465
136.821
118.641
127.346
126.494
128.264
114.257
104.751
119.468
129.149
114.046
115.720
110.395
117.345
113.114
112.299
123.504
112.935
128.615
108.980
108.056
131.290
132.718
104.634
113.753
112.548
116.063
122.836
114.535
103.364
114.420
131.799
129.211
111.153
100.978
123.251
123.541
117.882
120.998
146.712
127.653
124.651
126.586
126.705
106.597
124.976
151.211
124.419
108.446
126.073
111.252
118.637
103.607
121.343
110.571
104.843
128.621
107.426
122.657
107.475
120.710
100.958
112.260
108.508
117.957
116.061
105.622
123.528
108.908
115.024
151.418
119.769
114.371
129.471
102.511
107.165
122.032
122.241
115.307
111.043
124.476
117.140
129.935
106.195
133.640
108.899
132.679
110.324
161.920
121.267
152.278
112.925
136.913
116.423
109.912
110.972
136.349
129.866
124.781
134.317
124.429
109.840
107.450
112.689
95.819
122.825
121.616
115.327
107.631
108.800
131.748
111.492
113.819
110.309
114.493
106.880
104.332
119.983
111.486
121.292
100.843
110.118
109.515
120.390
113.173
145.374
144.117
112.101
130.551
112.805
118.195
116.940
113.842
106.534
115.978
136.431
102.546
128.761
108.257
119.236
110.222
122.503
122.494
124.691
123.942
130.506
133.016
127.748
111.625
119.008
138.569
113.992
108.748
98.321
102.506
105.084
113.846
116.348
102.810
134.117
111.964
122.328
116.666
113.862
108.177
110.597
116.730
105.578
108.440
110.718
125.099
136.108
107.606
106.734
101.065
120.245
118.948
127.149
104.740
118.359
121.048
114.545
111.706
117.134
129.444
107.095
134.155
136.244
111.147
128.865
126.346
119.700
121.234
113.861
106.389
110.987
108.016
110.849
153.085
124.248
106.904
110.881
106.835
109.468
151.532
116.044
108.445
150.893
107.466
118.580
118.805
128.095
103.762
114.010
124.152
119.814
130.933
112.456
107.175
118.995
109.738
121.098
125.756
146.215
137.801
124.324
112.325
112.026
111.133
107.695
112.386
133.407
127.920
121.468
115.525
133.214
115.384
122.695
117.574
106.121
120.518
125.837
132.693
112.738
121.102
114.003
114.172
112.246
126.420
121.714
105.089
120.077
123.354
103.828
120.282
139.320
120.108
113.457
133.085
121.666
115.675
115.347
143.564
107.842
121.225
115.111
123.250
149.609
112.804
109.319
113.408
111.059
112.681
102.922
119.010
118.380
103.940
109.335
116.527
116.967
118.262
125.046
126.615
132.589
120.551
111.507
131.644
123.003
121.200
106.253
119.224
116.450
121.111
108.290
117.584
122.538
132.111
106.640
107.497
112.400
115.788
131.448
121.653
118.637
133.778
113.698
115.530
131.059
124.741
111.289
118.426
120.330
124.793
147.367
123.080
145.675
100.058
116.867
107.890
122.687
127.125
125.093
141.702
121.569
108.486
105.867
111.520
110.288
101.543
101.589
125.667
106.173
122.847
124.772
113.789
109.029
111.617
129.500
121.529
105.060
122.555
122.365
117.226
112.549
104.026
119.659
102.068
123.122
121.529
112.995
129.693
135.427
129.861
103.586
116.554
117.241
117.543
105.905
103.490
115.296
111.066
126.760
115.227
114.617
111.914
111.832
119.985
109.429
107.682
106.265
104.038
113.589
119.907
137.087
115.700
124.644
144.973
114.597
110.807
110.110
135.919
107.077
108.943
118.460
130.811
112.140
112.048
116.654
110.214
119.193
126.076
109.096
105.242
116.039
156.378
102.854
121.637
116.889
130.516
100.699
134.597
124.172
117.312
104.882
118.809
112.170
109.027
122.964
115.248
115.762
98.882
98.990
119.591
132.857
114.670
112.898
106.849
105.010
103.790
108.139
126.692
121.875
113.792
141.271
116.374
113.251
122.860
139.752
121.866
120.586
109.858
131.263
115.690
111.644
118.610
111.360
106.167
115.997
123.679
116.201
118.811
115.307
135.561
115.306
113.942
118.067
114.788
113.518
101.288
141.257
133.629
106.468
107.315
117.676
117.991
113.023
123.278
130.408
123.858
103.556
141.742
120.209
121.311
112.951
119.164
107.495
112.079
110.763
105.118
116.634
103.030
94.498
127.087
107.551
137.442
120.251
127.969
104.600
130.634
108.476
103.586
128.794
117.009
127.830
143.644
106.614
105.916
103.328
116.014
113.690
120.503
106.783
141.920
107.455
104.884
108.866
131.128
118.493
110.170
116.859
118.749
113.616
116.032
126.174
108.870
116.078
102.795
138.052
113.212
133.636
122.573
131.076
114.723
115.119
114.410
115.858
124.477
109.755
117.567
130.867
101.492
116.292
112.733
138.822
129.804
110.624
125.893
140.732
117.175
114.453
121.102
137.137
113.616
144.034
101.845
115.670
156.739
131.356
112.225
116.214
108.822
118.241
116.256
116.277
129.291
131.471
129.069
119.621
107.584
136.563
125.607
112.595
112.226
107.683
164.281
106.289
107.668
120.750
119.212
115.533
110.270
122.249
117.957
121.679
122.266
137.786
116.156
116.908
155.662
123.387
126.620
124.778
100.692
125.495
111.203
102.667
120.535
117.298
148.246
131.866
107.573
108.744
112.522
109.306
162.183
124.713
119.743
140.938
109.779
109.471
115.071
103.697
100.916
103.678
121.204
111.526
157.253
108.042
109.396
123.426
114.443
118.545
113.364
109.448
113.248
111.137
109.041
102.456
115.000
124.523
133.269
114.176
116.027
112.513
116.668
112.019
120.154
131.328
116.305
119.957
115.388
101.499
109.242
122.638
125.559
101.942
109.087
127.984
120.005
102.317
108.017
121.344
115.823
96.312
113.874
133.301
130.680
121.575
108.209
100.979
123.126
105.647
113.486
135.572
97.678
122.494
109.374
115.640
109.837
120.211
112.839
109.749
118.339
109.333
105.934
156.460
138.665
105.811
103.588
120.466
122.516
117.090
106.160
119.541
109.400
110.988
114.660
112.555
126.413
111.258
114.037
109.226
117.524
114.108
109.972
112.533
115.422
145.644
104.115
128.184
117.817
123.196
145.455
118.198
123.425
121.413
112.020
126.187
113.522
116.903
122.009
114.450
131.968
114.807
109.804
105.945
107.125
112.485
124.510
108.057
131.949
114.257
119.229
122.441
94.899
128.657
116.008
106.591
114.611
121.531
136.652
111.106
112.781
114.881
116.657
117.331
126.427
120.597
111.057
102.003
118.135
111.104
129.822
115.040
114.668
114.026
109.761
111.750
133.662
103.212
118.637
118.806
129.058
122.997
116.167
112.165
107.669
113.895
95.945
125.397
117.790
106.745
119.363
111.624
112.689
112.495
108.125
112.574
118.607
110.345
121.085
120.913
124.179
132.474
114.586
113.778
158.055
107.143
116.706
110.978
116.547
110.670
105.419
143.606
114.787
121.113
117.447
114.284
132.991
139.437
124.034
115.942
114.385
138.313
124.235
113.274
152.391
112.433
111.291
115.921
126.787
122.117
148.539
109.851
104.880
112.120
111.843
117.203
135.765
103.559
105.618
114.676
110.194
113.686
122.782
128.908
110.721
114.581
117.384
120.742
115.432
114.349
109.997
104.851
103.155
115.845
99.545
114.227
117.871
111.225
116.479
120.048
103.784
110.701
109.074
113.684
126.044
117.051
108.646
116.256
157.482
123.847
126.420
115.271
112.722
148.147
103.902
125.195
Number of linking nucleotides: 45
1.165
0.658
14.860
0.459
12.919
1.421
0.387
17.220
2.728
0.541
13.134
0.463
6.208
20.878
0.623
13.368
3.282
4.726
3.916
0.722
0.466
1.667
0.264
0.294
2.474
6.166
3.326
0.921
10.333
4.030
0.625
1.095
9.129
1.432
0.953
1.117
4.954
0.404
9.454
0.487
1.664
38.763
2.171
1.446
2.987
0.840
2.454
0.378
2.490
2.660
0.449
6.070
1.976
1.424
5.285
9.534
6.300
9.724
3.905
3.610
9.581
0.621
0.674
9.027
11.446
0.520
5.765
0.855
5.166
0.728
4.739
1.101
0.404
2.920
0.552
3.476
0.777
0.357
1.127
8.290
20.293
7.463
3.435
0.789
1.612
1.015
0.901
29.959
24.441
0.256
4.090
4.168
0.433
0.931
0.709
0.414
2.662
0.551
0.811
0.644
0.402
6.523
24.153
4.014
8.336
10.791
6.931
3.377
0.984
2.792
2.578
0.341
11.464
4.751
0.369
1.094
4.132
0.477
0.890
0.729
0.860
4.136
15.916
1.137
0.741
8.826
0.446
0.415
7.045
24.939
12.899
7.083
0.756
1.391
3.905
0.764
4.384
1.137
0.642
0.806
2.167
3.516
4.644
13.567
0.681
1.346
15.772
5.928
0.494
13.742
7.257
0.593
1.210
2.303
16.863
0.852
4.148
11.785
1.286
1.267
6.470
4.462
2.006
0.803
2.466
0.413
0.486
2.578
2.193
2.778
28.649
9.900
2.321
11.162
0.820
1.636
0.710
0.911
1.353
1.766
9.670
1.512
4.652
11.053
0.931
2.020
13.006
0.864
1.110
0.370
1.670
11.153
1.184
2.465
2.492
5.158
0.908
0.298
10.818
2.713
1.057
5.112
3.928
1.935
0.410
0.405
0.811
0.353
0.705
5.473
2.219
0.867
1.731
6.652
2.513
11.963
1.626
0.827
0.547
1.694
0.588
20.527
5.812
0.944
0.891
4.816
2.862
6.303
2.137
1.333
12.742
0.265
0.869
0.636
1.286
1.625
6.124
0.641
25.262
0.776
15.061
14.045
1.534
0.864
0.900
1.019
0.405
0.630
1.199
0.459
1.093
0.470
4.809
0.520
0.451
1.818
1.095
1.403
0.406
5.899
1.288
19.320
20.903
7.379
18.960
0.706
0.553
0.386
8.915
0.414
1.143
0.691
0.342
1.702
1.159
3.852
3.213
1.488
0.270
14.417
7.553
0.687
7.214
12.136
1.781
9.291
1.252
0.917
1.044
0.441
4.158
1.123
9.965
3.753
1.234
10.037
1.879
0.857
5.689
0.482
12.704
0.308
1.427
6.446
1.802
1.737
1.996
0.180
1.237
1.810
2.474
0.977
3.791
6.614
1.241
7.536
1.380
2.852
0.265
1.878
0.426
1.097
0.606
2.425
11.405
0.892
2.768
2.663
0.532
7.136
1.844
1.440
0.941
27.082
0.393
1.888
1.049
0.500
4.780
0.802
0.664
3.395
12.532
4.435
2.178
1.584
0.562
13.171
25.118
0.911
2.811
2.408
0.790
3.157
4.785
1.602
0.648
4.116
0.888
15.128
1.190
2.028
2.854
2.949
2.415
1.021
10.919
2.534
21.023
1.214
3.094
2.854
0.929
31.704
1.865
2.007
2.250
2.899
6.208
8.833
1.310
1.511
1.697
2.072
0.899
1.760
1.409
5.038
0.384
2.834
2.112
2.282
4.270
11.453
2.767
6.423
0.913
27.425
10.063
1.848
5.009
2.679
0.991
0.656
8.681
0.758
13.724
0.343
1.051
11.616
8.903
1.194
1.003
1.610
0.501
5.363
1.039
0.836
2.980
1.601
1.023
8.114
0.405
1.535
1.165
0.937
5.152
1.370
2.197
10.620
1.641
0.334
1.334
1.309
16.983
5.448
0.852
1.924
37.882
8.706
0.517
2.698
0.820
0.325
3.011
5.522
2.965
1.959
0.438
1.847
0.260
63.029
0.839
1.177
2.458
2.259
1.024
5.348
16.057
13.406
0.274
3.088
45.799
31.774
19.217
0.804
1.399
3.604
0.762
3.539
1.269
5.981
0.643
11.155
0.495
1.797
0.582
7.019
1.235
7.579
0.862
7.044
5.142
1.703
9.497
0.281
0.241
4.297
1.456
0.917
14.882
0.409
1.892
1.233
1.622
33.903
1.395
0.354
0.676
13.859
1.078
1.586
5.627
0.862
7.516
3.637
3.374
0.272
1.605
4.080
8.726
3.991
30.668
5.165
1.226
1.097
4.042
5.623
0.696
1.326
4.487
40.014
1.023
6.089
14.343
1.441
0.896
2.347
3.830
2.454
21.330
1.167
0.678
0.775
1.038
6.670
23.544
1.441
0.401
0.473
2.565
0.217
7.555
0.314
2.722
0.756
1.031
1.030
0.589
1.003
4.403
0.974
2.462
0.479
0.749
0.355
1.401
7.133
2.780
0.279
0.708
1.820
0.451
0.857
0.538
0.337
0.316
1.760
16.093
15.184
1.247
2.249
1.115
0.337
2.767
1.040
7.255
4.593
13.945
3.867
37.613
0.765
0.555
0.464
1.405
0.871
5.179
0.279
1.897
4.282
3.388
23.252
8.331
1.547
10.681
6.142
5.575
0.966
1.426
0.329
34.552
11.844
37.520
1.173
0.428
0.683
0.720
2.174
2.173
0.585
1.350
23.762
1.650
31.311
31.737
11.718
0.906
0.552
6.754
1.305
12.214
2.608
3.792
11.711
5.934
2.589
3.545
1.099
1.628
0.679
0.811
0.957
2.121
0.401
6.821
1.012
0.712
0.501
3.671
0.228
1.290
1.185
12.207
0.848
5.152
20.721
0.298
0.701
1.193
0.426
32.702
1.837
15.026
0.835
0.271
8.045
0.176
2.377
0.456
22.578
1.058
7.376
2.242
4.486
0.648
5.629
2.718
2.164
12.458
1.593
7.415
15.254
0.800
6.542
1.423
0.597
1.897
11.228
10.850
3.486
5.540
1.014
0.522
25.895
1.484
0.706
8.232
0.366
2.983
0.996
1.497
0.377
5.610
3.655
0.575
1.628
2.938
2.653
7.868
3.383
0.913
1.099
31.192
12.911
2.169
9.760
0.817
15.878
3.799
0.978
28.378
1.276
1.113
12.663
9.731
0.786
3.983
2.204
0.980
6.184
1.660
0.381
1.810
13.037
1.585
0.477
0.298
6.936
0.556
0.500
7.618
0.291
1.575
0.454
24.810
0.941
1.379
0.962
3.172
4.319
1.589
2.412
0.534
0.799
18.274
5.240
16.344
2.945
0.747
0.549
0.849
0.341
1.577
5.237
2.080
7.662
7.807
13.155
2.014
3.778
6.759
1.059
0.670
1.381
0.693
0.866
0.617
4.762
3.473
7.652
2.964
5.106
1.453
11.975
4.525
2.537
0.432
0.959
0.964
2.712
5.403
1.109
4.963
0.328
1.108
6.357
0.658
1.253
1.516
0.487
1.812
9.493
2.040
0.274
3.974
0.898
4.705
1.902
0.774
1.790
1.361
1.080
0.255
1.501
0.496
0.203
2.252
3.877
13.389
0.395
2.580
9.365
1.382
0.977
2.031
0.958
1.864
5.856
2.789
0.405
0.606
3.709
4.404
1.225
4.456
18.043
0.749
6.189
8.479
2.801
5.451
3.663
0.239
7.309
2.365
15.223
2.447
18.768
1.404
0.569
0.908
1.654
0.950
3.647
1.175
0.710
0.880
1.131
0.527
7.116
7.526
1.941
35.484
0.622
4.013
1.019
7.396
2.814
1.472
9.153
0.205
0.177
4.887
1.581
7.341
12.063
1.202
2.654
35.802
0.570
0.448
27.130
3.552
1.381
10.957
1.287
14.701
9.399
0.495
4.906
0.852
0.603
13.622
1.051
0.841
20.019
22.689
0.422
10.971
2.200
5.037
18.695
1.017
0.645
0.549
0.525
0.833
1.988
10.670
0.692
4.773
2.055
1.073
6.045
1.555
0.525
14.119
3.865
10.978
0.896
6.780
0.185
0.927
1.291
3.735
2.383
10.955
0.613
1.320
3.181
3.844
0.738
0.731
6.559
3.494
0.257
1.674
3.836
1.016
3.787
26.331
1.429
3.581
0.410
3.203
10.224
0.295
0.473
1.731
0.175
0.993
4.395
2.763
8.721
0.321
9.224
18.467
9.257
0.341
0.520
36.902
10.119
1.216
1.349
0.468
1.150
0.421
4.834
0.186
11.626
0.839
3.692
1.054
0.790
3.579
1.101
0.391
8.395
0.868
1.089
0.681
1.395
1.696
31.129
2.007
0.797
0.647
4.704
0.762
6.622
21.490
33.090
10.002
25.881
6.138
11.590
8.807
0.721
0.430
0.899
15.535
0.917
2.433
5.071
1.138
0.588
7.355
34.752
3.988
0.917
0.891
8.776
0.905
2.138
1.009
5.160
9.634
8.202
5.420
0.243
6.846
2.271
0.983
1.010
0.579
0.405
35.134
21.040
5.342
0.330
1.477
24.597
1.063
30.902
0.900
21.353
8.623
1.099
6.648
0.387
1.313
6.210
25.779
2.120
8.649
11.963
36.159
2.026
9.300
30.240
1.026
16.101
0.260
49.896
0.955
3.381
0.772
4.457
1.533
1.986
4.110
0.370
0.232
7.733
0.633
2.017
5.570
8.891
6.457
0.187
11.978
36.883
0.439
0.386
0.893
7.509
8.336
18.933
18.172
0.979
15.352
0.700
1.568
0.301
0.229
1.649
2.670
5.076
1.552
0.420
0.882
35.859
1.077
0.704
8.406
7.324
5.574
1.079
2.510
13.359
2.032
0.389
1.172
0.251
0.820
0.499
0.226
0.769
4.900
4.736
13.818
2.905
0.474
2.389
1.106
3.751
0.656
3.029
1.667
1.101
0.511
6.564
0.379
1.034
9.121
0.466
6.246
3.027
0.467
4.435
7.184
1.763
1.057
1.815
1.293
2.698
15.107
0.904
1.660
33.588
0.469
0.474
1.362
2.930
4.855
1.607
1.887
0.750
1.003
0.767
1.431
0.712
0.862
1.545
0.589
17.243
1.027
4.712
12.172
1.715
6.292
0.649
2.826
27.057
0.883
12.719
0.429
11.974
5.728
2.103
0.686
2.144
16.512
2.448
1.290
2.820
0.560
0.453
3.885
0.967
9.704
3.083
4.628
13.755
4.078
6.685
0.525
1.611
6.305
17.456
0.970
27.694
4.039
0.792
2.780
8.117
2.203
3.073
6.567
5.152
5.475
1.354
0.579
1.751
0.293
0.771
6.596
17.034
11.892
14.528
1.648
0.436
5.244
13.180
1.193
0.884
0.289
0.785
1.586
1.175
4.389
2.371
0.259
0.664
1.020
20.222
13.506
11.898
11.209
24.601
18.193
3.738
2.617
0.592
1.750
23.445
14.305
11.307
20.451
0.557
6.381
6.548
0.433
25.012
0.566
4.889
1.085
39.160
1.203
1.275
14.194
0.812
0.810
0.307
0.494
4.227
0.660
0.858
0.985
1.255
Number of linking nucleotides: 50
0.582
2.153
8.785
0.637
0.806
1.512
0.416
12.676
0.792
11.853
0.528
4.218
3.303
0.983
1.497
2.666
3.332
1.160
6.077
1.302
11.746
19.964
1.052
4.891
1.483
1.056
0.387
4.927
17.100
0.218
3.926
15.985
1.299
4.962
6.582
11.986
2.305
0.580
0.615
6.232
0.432
7.411
0.514
2.156
0.822
1.559
14.715
1.246
1.812
1.346
3.824
0.509
1.131
0.830
4.241
5.255
24.595
1.310
1.399
0.807
7.211
0.422
1.283
8.390
1.562
21.480
0.768
23.152
0.703
18.396
2.671
0.918
2.498
1.251
0.874
1.313
0.690
0.558
2.004
0.315
0.246
0.878
0.785
1.627
17.634
0.388
0.647
0.935
8.553
1.285
2.553
0.380
0.721
3.795
0.633
4.691
0.509
0.602
5.014
8.696
0.660
6.354
5.701
1.359
0.352
1.028
0.314
0.975
0.422
0.482
4.596
4.905
1.846
0.843
11.469
9.116
20.624
1.734
12.232
1.724
0.267
1.201
10.845
0.770
0.565
1.393
1.276
12.816
24.458
0.666
2.193
1.712
6.705
10.985
2.082
1.793
5.841
0.270
1.768
4.959
0.729
1.428
2.728
5.529
0.554
16.637
4.834
0.806
1.735
1.818
1.043
18.304
0.603
0.811
4.359
0.636
1.096
0.509
1.459
2.421
1.092
6.107
0.937
4.334
6.315
3.156
15.997
0.648
0.576
7.401
1.223
23.467
4.665
0.197
2.216
1.282
3.820
0.924
1.651
0.532
8.923
8.716
0.823
4.608
12.531
12.343
6.768
0.491
8.174
1.922
4.759
1.531
0.432
2.254
11.859
0.605
14.020
1.392
0.984
41.339
7.840
0.945
0.317
2.022
22.870
2.217
4.211
0.807
1.807
4.337
1.130
0.577
40.246
0.419
7.948
1.593
19.650
2.888
1.091
1.417
0.569
1.743
0.239
3.312
17.698
0.353
3.512
2.570
1.188
30.109
19.587
7.971
0.883
1.681
0.744
1.586
2.046
9.224
0.450
14.017
0.395
4.246
6.517
1.727
3.452
4.622
1.400
0.729
26.321
15.482
1.411
6.870
11.527
6.597
0.616
30.295
1.376
0.443
1.966
11.617
4.801
0.277
4.400
0.899
1.190
2.403
1.164
35.684
1.267
1.171
2.532
0.869
0.775
0.710
1.275
0.973
0.178
9.645
1.031
1.850
0.650
5.076
9.057
2.689
1.930
1.203
14.088
34.462
1.517
26.789
0.253
1.224
0.453
2.731
0.311
1.299
12.152
0.995
4.228
6.430
0.586
1.210
0.716
0.380
3.673
4.541
9.314
1.016
20.818
0.657
0.690
0.352
11.026
20.482
3.707
18.011
0.971
11.509
10.561
0.941
1.846
0.505
1.485
1.455
10.844
0.953
1.633
6.189
1.569
1.048
4.030
20.527
8.964
5.625
0.266
1.949
2.508
2.641
0.591
1.485
1.505
0.289
28.180
0.529
1.076
0.717
1.280
0.718
0.712
19.045
0.965
6.447
1.655
0.556
1.470
2.623
0.509
0.455
19.854
0.479
1.425
7.984
0.919
16.190
2.777
8.371
14.552
12.797
2.134
0.326
0.411
1.348
7.799
2.653
0.405
3.928
0.525
6.301
0.279
23.287
1.315
8.973
8.290
20.152
10.114
0.939
1.474
7.793
0.706
1.018
0.399
1.619
0.967
19.735
1.701
0.247
6.688
0.813
0.624
37.876
6.961
25.987
3.450
1.740
0.775
0.417
1.119
19.278
11.693
0.241
2.554
12.432
6.021
24.962
26.603
0.343
10.508
2.308
1.841
13.581
0.598
2.877
0.426
0.461
0.754
4.485
1.820
2.811
1.042
1.680
13.014
7.174
0.979
19.172
0.564
4.478
0.582
0.608
1.032
4.180
25.373
2.242
11.439
1.258
2.059
7.103
1.312
1.653
1.640
5.298
2.076
2.519
0.784
0.626
4.373
7.571
10.853
16.551
0.615
17.169
5.478
2.985
0.646
6.980
2.710
0.322
0.695
0.805
3.855
27.873
12.861
0.623
8.064
5.689
3.539
1.920
4.127
9.455
2.143
1.485
2.244
3.019
0.264
5.989
1.578
1.594
18.515
7.485
2.561
2.766
12.208
0.291
0.848
0.567
1.104
0.506
1.682
7.523
0.794
16.926
13.201
0.935
1.398
3.828
0.576
18.069
3.063
5.217
10.033
5.423
10.412
18.473
3.175
6.360
8.287
10.678
1.598
1.672
4.859
0.741
1.589
5.836
30.700
7.357
10.093
0.901
1.861
0.644
1.472
0.707
0.421
18.469
1.197
4.383
0.734
12.798
0.498
12.626
0.414
0.447
11.478
1.554
0.465
2.369
2.313
1.162
2.160
0.436
6.017
3.683
0.705
1.389
1.147
1.253
10.178
4.353
2.282
0.487
0.881
13.450
3.370
1.554
15.120
22.639
2.264
3.758
4.360
3.569
2.529
6.477
0.839
0.629
0.393
0.560
0.774
0.343
6.283
4.323
0.335
10.396
5.918
2.717
1.115
2.482
0.508
2.422
5.037
1.475
1.999
0.179
0.300
2.413
9.094
7.255
3.668
0.952
1.589
7.530
0.191
0.452
0.691
4.127
0.287
8.568
6.465
0.579
5.075
5.807
34.426
1.117
3.579
4.938
0.802
6.139
0.832
0.657
0.357
0.743
1.363
1.338
1.753
3.267
0.626
0.696
0.911
1.086
9.142
1.702
2.804
1.101
0.581
5.740
9.061
3.328
2.137
1.640
0.266
0.453
0.769
1.247
2.221
2.688
0.947
46.514
0.435
1.307
7.889
8.620
0.628
5.868
4.675
22.056
13.903
0.708
4.937
3.153
3.468
0.740
1.304
2.902
0.637
1.213
2.652
5.066
10.264
5.019
0.701
0.345
0.971
1.523
2.444
1.291
2.364
1.619
0.285
1.389
4.069
21.346
0.326
2.070
0.958
9.473
2.858
21.032
18.060
6.348
0.723
2.391
0.839
0.325
0.913
6.748
1.500
5.427
10.387
0.660
17.334
45.885
4.916
1.670
1.615
0.637
19.433
4.185
1.067
1.763
0.995
0.487
12.292
0.677
15.171
6.781
0.188
6.336
1.091
19.726
2.484
40.475
19.235
0.260
0.752
19.642
1.297
1.628
1.103
1.092
1.175
4.994
0.450
5.863
10.271
8.868
6.601
8.095
1.473
5.975
0.444
2.316
7.109
15.318
0.518
1.056
5.451
0.650
30.044
0.494
2.265
0.396
6.906
0.803
0.631
0.628
0.520
0.351
22.328
0.669
1.783
1.852
1.077
0.865
0.816
0.441
1.142
0.504
5.262
0.748
5.382
0.664
27.209
1.462
24.498
46.413
0.411
0.613
10.086
0.415
3.075
6.758
23.684
1.032
34.884
6.408
0.651
5.689
25.564
3.211
1.797
1.269
1.260
3.032
14.207
5.782
1.228
0.353
11.532
0.333
0.665
32.945
17.038
3.334
1.872
1.295
0.485
3.069
1.849
5.475
2.660
10.211
0.483
2.456
0.562
1.699
1.933
25.553
34.077
4.492
0.713
6.308
0.867
0.884
3.957
9.933
0.981
11.296
2.227
0.810
0.538
7.833
4.123
31.078
1.628
10.555
8.724
0.592
3.644
13.056
4.760
23.045
2.449
2.448
3.060
2.716
2.030
11.923
20.932
13.528
0.282
2.765
5.575
0.876
1.114
2.309
1.483
0.300
2.767
17.586
11.813
18.084
9.992
2.951
15.760
1.170
0.360
1.529
1.436
3.443
0.325
1.038
1.084
0.427
0.555
16.527
6.118
1.672
1.009
4.999
0.891
2.666
2.530
5.984
0.914
12.503
2.047
1.496
0.582
11.746
5.117
27.232
1.605
0.614
1.090
4.017
0.248
1.523
0.720
8.243
0.672
0.779
2.408
12.043
4.581
0.565
4.318
22.622
3.349
13.614
0.981
15.857
0.462
1.018
0.997
1.781
7.080
27.951
0.892
0.562
20.979
2.095
0.826
9.618
11.852
1.199
0.793
0.659
5.361
0.773
11.374
0.235
1.875
1.182
1.283
1.247
0.449
1.064
1.599
3.188
10.926
0.249
26.076
20.728
8.434
0.481
14.100
0.484
1.852
0.544
0.722
28.181
2.009
0.473
0.711
2.215
19.529
23.580
17.369
1.562
1.118
0.320
9.861
6.759
0.436
8.265
1.481
2.290
0.835
3.018
0.994
11.347
7.545
0.771
1.087
29.437
3.659
2.585
2.033
1.133
15.287
0.677
1.727
4.983
13.255
7.330
6.045
4.241
0.571
5.492
0.596
18.677
1.299
0.343
5.215
0.543
13.297
12.506
9.883
1.324
1.245
10.132
3.399
0.854
16.224
1.747
5.066
0.297
5.512
4.377
0.286
1.978
0.497
7.684
1.485
0.762
10.267
5.098
7.365
51.714
4.537
2.050
1.988
0.817
0.563
3.839
10.328
1.264
10.686
0.747
3.434
4.328
1.179
2.707
2.381
2.322
7.040
1.976
1.527
0.807
14.113
11.607
0.641
1.232
15.878
1.467
0.655
0.499
16.350
0.538
0.806
19.388
5.232
1.405
7.390
5.885
1.022
0.642
11.710
0.776
0.857
3.261
6.740
2.084
0.845
7.636
0.879
0.317
0.712
5.149
0.648
2.772
1.041
0.320
0.818
5.026
0.600
15.997
0.482
17.564
1.072
15.627
5.460
6.212
0.313
0.363
0.663
3.738
0.513
3.446
4.547
3.343
0.502
8.960
1.101
24.623
0.400
6.298
1.908
2.908
1.449
1.039
0.516
5.996
1.735
1.330
0.636
6.925
1.696
0.371
1.417
3.800
20.185
17.301
10.974
1.333
2.261
6.574
9.810
4.662
0.605
2.328
2.810
2.582
2.467
0.502
0.445
0.613
1.330
2.994
0.918
1.280
15.650
2.102
0.652
1.175
2.777
4.635
6.221
5.065
2.197
2.039
17.354
0.883
14.834
0.787
0.345
1.190
6.656
6.485
18.518
1.293
24.332
17.242
15.354
0.806
7.026
28.297
0.392
15.673
7.226
0.452
8.834
2.966
13.956
11.514
2.424
25.168
0.741
0.979
6.286
4.940
0.667
2.772
4.750
2.619
1.300
1.274
0.542
0.937
0.368
7.786
0.300
16.440
1.884
0.322
6.376
14.024
9.157
2.644
0.393
1.178
2.462
8.515
14.157
26.513
2.754
3.472
6.904
18.893
1.692
0.587
1.021
0.417
0.547
0.976
8.628
42.062
Number of linking nucleotides: 56
0.632
0.583
1.367
0.714
0.610
1.343
1.126
0.567
0.407
1.762
0.525
1.288
1.778
1.687
0.809
1.340
1.899
1.385
1.813
1.237
1.332
0.624
1.028
2.817
8.679
0.203
0.704
1.740
0.288
0.773
5.391
0.489
0.471
1.327
0.738
0.255
0.420
0.246
1.996
1.032
1.204
0.926
1.711
0.608
0.406
0.388
0.192
0.341
1.121
0.539
0.839
1.199
0.808
0.626
2.268
2.184
0.791
0.859
0.667
1.021
2.493
0.326
0.408
0.831
0.784
1.134
1.847
1.003
0.987
1.739
0.299
0.599
0.980
1.332
5.681
0.744
0.736
0.485
1.022
0.605
2.671
0.240
1.126
1.003
0.607
0.631
1.110
0.759
0.246
2.269
1.484
0.686
0.323
0.727
1.256
0.896
1.059
0.424
0.829
1.264
9.381
0.376
1.674
0.604
0.559
0.518
0.920
0.644
2.718
1.033
0.777
0.392
2.485
0.646
1.721
0.215
0.435
4.255
0.739
0.398
2.487
0.572
1.048
1.609
0.568
0.227
0.529
0.737
0.453
0.583
0.721
1.083
2.197
0.552
0.287
0.372
1.001
1.655
1.614
0.428
0.625
0.509
1.398
0.396
0.714
0.620
1.199
0.899
1.653
0.393
0.804
1.042
5.036
0.238
0.358
1.396
0.780
1.823
1.302
0.750
0.571
5.486
1.232
1.075
0.809
1.721
1.311
0.301
0.352
2.171
0.403
9.854
1.389
1.480
0.825
0.919
0.719
1.339
0.721
1.005
0.956
0.837
0.483
0.387
0.907
0.361
1.479
1.130
0.988
0.537
0.795
0.834
1.190
0.517
0.714
1.119
0.703
1.018
0.418
0.872
0.448
1.736
0.715
0.863
1.002
0.704
0.435
0.348
0.450
1.922
1.218
0.853
0.368
0.680
0.357
0.707
0.259
0.481
1.225
0.231
3.935
0.728
2.343
0.928
2.724
0.498
1.491
1.814
3.889
0.487
10.858
0.669
1.230
0.598
0.272
1.137
0.470
0.340
0.491
0.380
1.188
0.911
0.363
1.046
0.737
1.939
0.588
0.735
5.891
1.282
0.612
0.699
1.815
1.235
0.414
0.365
0.569
1.852
1.214
0.850
0.920
0.894
0.391
0.357
1.398
0.200
1.272
0.622
2.566
0.558
23.960
1.180
1.348
0.491
0.682
0.769
1.695
2.491
1.528
1.995
0.644
2.131
1.108
1.780
0.562
2.604
0.380
1.084
0.588
0.847
0.442
2.169
0.563
1.006
2.052
0.701
0.521
0.345
2.565
1.096
0.786
0.699
1.425
1.202
0.854
0.848
1.095
0.232
0.678
0.950
0.885
0.379
0.615
2.415
3.152
0.271
0.627
12.064
1.194
0.537
0.865
0.626
0.904
1.035
1.966
1.985
1.153
3.823
0.433
1.050
1.063
2.355
1.247
0.751
1.220
0.649
0.868
0.718
0.376
0.742
0.676
0.997
3.255
0.524
0.964
0.773
3.934
3.428
1.308
0.657
1.659
1.525
1.360
0.424
0.618
1.426
0.712
0.772
0.584
0.713
1.095
1.250
0.498
0.590
0.932
3.452
0.573
1.505
22.461
0.996
0.716
0.923
4.309
1.228
0.388
1.822
3.082
1.539
0.488
1.310
0.525
2.954
0.449
1.518
1.764
0.322
1.005
0.198
1.507
0.164
0.689
0.843
0.442
0.443
0.178
0.442
3.184
1.475
1.362
0.970
0.277
1.213
2.222
0.692
0.851
0.754
0.528
0.562
0.700
1.654
1.423
1.261
1.486
0.672
0.805
0.597
0.504
1.377
0.877
1.065
1.283
0.406
1.694
0.923
1.229
1.184
0.327
1.271
1.382
0.976
1.294
0.291
0.904
0.516
1.763
0.699
0.538
0.806
0.890
1.490
0.675
5.194
0.306
0.870
0.369
0.356
1.100
12.535
0.836
0.194
0.812
0.728
0.587
1.118
0.996
0.179
1.188
0.762
0.934
0.827
0.660
0.787
1.248
0.224
0.859
1.228
5.223
2.914
0.460
1.805
1.469
1.321
1.559
0.591
1.415
0.617
0.261
1.434
5.082
1.482
0.580
0.852
0.536
0.411
3.041
0.318
1.903
1.397
0.294
0.695
0.786
0.267
0.303
0.280
0.433
0.745
0.656
0.669
1.123
0.401
0.639
0.642
0.509
1.685
2.943
1.597
1.063
0.329
0.390
0.684
6.362
0.865
1.053
0.509
1.094
0.304
6.012
0.591
0.980
0.636
2.094
0.377
2.090
0.492
0.428
0.759
0.817
0.367
1.112
0.673
1.539
0.422
1.351
1.190
0.873
0.644
0.444
0.743
3.305
1.004
0.551
1.011
0.210
1.064
7.779
1.769
1.123
2.655
1.279
1.137
1.524
0.454
0.416
0.195
2.435
1.747
0.686
0.606
1.268
0.544
0.664
1.102
0.609
0.262
0.812
0.930
1.331
0.366
1.053
1.247
0.501
2.629
1.209
1.047
1.044
1.960
2.975
0.284
0.355
0.696
2.075
0.692
0.777
0.432
0.375
0.521
0.817
0.644
0.697
0.525
0.786
2.251
0.791
1.103
1.072
0.687
1.072
0.536
1.097
0.979
0.483
0.424
0.842
1.369
0.258
0.884
0.320
0.570
1.161
0.452
0.413
1.519
2.649
0.781
4.148
1.867
0.849
0.951
0.508
0.688
0.976
0.525
1.504
0.393
0.346
1.089
0.637
2.201
2.404
1.388
0.907
0.295
1.723
1.221
1.612
0.330
0.706
1.148
0.866
3.694
2.258
0.669
1.189
1.095
0.680
0.594
0.653
0.638
1.010
0.992
0.367
1.236
1.621
0.682
4.313
1.113
2.014
1.343
0.872
0.838
0.584
0.314
0.601
1.518
0.640
0.838
1.394
0.878
0.780
10.272
0.976
1.901
1.382
1.218
0.559
0.542
1.048
0.626
2.196
1.095
3.329
1.281
1.232
1.293
0.940
0.434
1.439
0.566
0.524
1.865
0.513
0.311
1.460
0.336
0.602
1.540
3.268
0.417
2.351
1.364
0.799
1.113
1.914
0.634
0.541
0.814
0.692
0.449
1.370
1.960
1.578
0.242
0.334
0.882
1.213
0.506
0.565
0.316
0.796
0.504
0.845
0.485
1.356
2.565
0.741
0.710
0.306
1.086
1.478
0.975
0.653
7.768
0.916
1.948
0.667
0.319
2.062
0.715
1.577
0.603
0.230
5.226
0.448
1.339
1.043
8.079
1.164
0.511
0.501
2.034
1.219
0.585
1.207
0.937
0.938
1.792
0.431
1.049
0.722
0.406
0.740
0.985
0.342
0.753
0.490
0.761
1.070
2.178
0.520
2.814
0.753
1.563
0.280
0.606
0.503
1.141
1.091
0.920
0.866
0.336
1.462
0.498
0.650
2.065
0.646
2.328
0.973
1.050
0.335
0.674
0.939
0.397
2.043
2.379
1.880
0.805
1.044
0.438
0.984
0.885
1.076
0.949
1.389
0.754
0.685
0.356
0.477
0.423
2.750
0.568
0.722
0.644
2.035
5.339
3.005
0.518
0.564
0.411
0.953
0.939
1.428
0.330
7.939
1.330
1.029
0.631
0.545
0.392
0.420
0.450
0.759
0.241
0.977
0.334
1.114
0.388
1.636
0.374
0.810
0.207
2.776
1.276
1.120
0.368
0.172
2.471
0.691
1.310
0.601
0.541
1.677
3.874
0.864
1.230
0.776
0.740
0.423
0.718
0.602
0.828
0.719
0.777
1.983
0.491
0.620
1.071
0.816
2.203
0.563
11.946
2.279
0.754
0.553
0.706
0.354
1.322
0.476
0.443
0.786
1.560
2.619
0.707
1.145
0.855
0.440
0.845
0.313
1.097
7.283
1.335
1.063
1.352
0.741
0.863
0.370
0.764
0.818
0.640
0.843
0.582
2.603
0.412
0.933
1.916
0.734
0.849
0.479
1.085
1.096
0.773
2.018
0.353
1.322
1.194
0.345
0.861
0.620
1.052
0.482
0.491
0.795
0.895
1.628
0.437
0.275
0.252
0.410
0.741
0.872
0.717
0.727
0.758
1.639
1.051
3.607
0.702
0.622
1.376
0.447
2.499
1.585
0.842
1.110
0.586
1.990
0.537
0.533
1.414
0.757
0.645
1.005
0.351
0.885
1.482
0.855
0.738
0.992
0.683
0.522
0.745
1.571
2.519
0.420
0.945
1.958
0.236
1.900
0.166
0.700
0.835
1.711
0.422
0.726
1.446
0.776
1.294
0.692
0.848
0.359
0.212
0.321
0.819
0.269
1.168
0.739
0.219
0.402
0.846
0.367
0.878
2.460
0.413
18.662
0.290
1.350
2.333
1.290
0.631
2.896
0.606
0.539
0.922
0.915
1.284
0.491
1.192
0.414
1.178
1.449
0.652
0.182
1.694
0.292
1.069
0.471
1.069
0.766
0.402
0.611
0.361
0.577
1.673
0.429
0.240
0.863
0.675
0.484
3.324
0.958
1.180
0.379
1.320
1.171
0.948
1.357
1.682
1.096
0.493
0.389
0.810
0.468
0.813
0.935
0.370
0.419
3.553
0.285
0.664
3.136
0.807
0.317
0.449
0.452
0.907
1.187
0.533
0.351
0.251
0.600
1.524
0.327
0.413
0.555
1.015
0.824
0.906
0.565
0.718
1.014
0.383
0.214
0.800
1.862
1.465
0.412
0.851
0.678
0.442
0.623
0.536
0.226
9.384
1.592
0.817
0.579
0.729
1.274
0.769
4.706
1.566
0.832
0.704
0.923
0.787
0.548
0.767
0.836
1.072
0.716
0.483
0.775
0.545
0.513
0.320
1.406
1.421
1.196
1.764
1.050
0.701
1.099
0.803
0.640
0.895
0.696
1.138
0.445
0.476
0.828
0.959
0.933
1.307
2.290
0.612
1.795
1.060
0.735
0.466
4.059
1.244
7.064
10.076
1.173
0.420
0.606
0.680
0.901
0.828
1.062
