# Supplementary material for: Comprehensive analysis of Saccharomyces cerevisiae intron structures in vivo
Source: Nat Struct Mol Biol. 2025 Jun 5;32(8):1488–502. doi: 10.1038/s41594-025-01565-x (PMC12350175; doi:10.1038/s41594-025-01565-x)
Supplement: Supplementary file 17 — Source data for plots. [file 41594_2025_1565_MOESM17_ESM.xlsx]

## Sheet: ed5_left
Zipper dG	End dG	Longest Stem	MLD	5'SS-BP Dist
0	0	0.451613	1.27397	1.78261
-0.971429	0	-0.0740741	0.484115	-0.141732
-0.540717	0	1.40984	0.594427	-0.700508
-0.488038	0	2	0	-0.0582524
0	-2	-0.974359	1.0027	0.346667
-0.191011	0.287179	-0.181818	0.646465	0.777778
0	0	-0.333333	0.194825	0.0689655
0	-0.23	2	-0.161548	0.35
0	0	0.26087	1.0955	0.865672
0	0	-2	0	0.385965
-0.492013	0	1.38983	0.322101	-0.980695
-0.244604	0	2	0	0.447761
0	0.541311	-2	0.269717	0.388889
0	0		0.489047	0.358974
0	-0.796238	2	-0.415884	-0.488889
0	0		-0.259241	-0.0983607
0	0		-0.14128	-0.129032
-0.810811	-1.98214	2	0.844884	-0.395833
0	0		0.604212	0.526316
0	0	-2	0.519027	1.2766
0	-0.359788	2	-0.110535	0
0	0	1.05882	1.16043	-0.296774
0	-1.8952	-0.315789	-0.190728	0.222222
0	0	-2	0.673094	-1.32075
0	0	0.571429	1.01271	-0.150943
0	0	-2	0.45655	1.48148
0	0		0.547009	0
-0.810811	0	0.857143	0.343954	-1.32143
0	0	0.311111	0.609788	1.85455
0	0	-0.608696	-0.357442	-0.774775
0	0		0.296984	0.222222
0	0	-2	0.300361	-0.178571
0	0	2	-0.529936	-0.680851
0	0	-2	0.452152	-0.244898
0	0	2	-0.113609	-0.5
0	0	2	1.48837	1.16418
-0.775801	0	0.153846	-0.0887861	-0.422535
0	-0.549618	-0.5	1.34717	0.989899
0	-0.2134	1.10345	0.596555	-0.131148
-0.352941	0	0.285714	1.48671	1.16667
-0.795699	0	0.0740741	1.23494	0.592593
-0.872928	0	0.545455	1.01661	0.133333
0	0	1.06383	0.568295	-0.64
0	0	-2	0.532225	-0.741117
0	-0.437158	2	0.633106	1.34615
0	0	0.4	0.87239	0.649351
-0.388974	-0.28133	2	1.23156	-0.188679
-0.45283	0	0.594595	0.499585	0.545455
0	-0.470914	0.2	1.5311	1.28205
-1.07692	0	0.828283	0.0166949	-0.451613
0	0	-2	0.365965	1.21472
-0.335329	-0.410811	2	0.0689655	0.114286
-0.574257	0	1	0.993789	-0.328767
0	0.218905	0	0.571429	1
0	0	-2	0.450611	1.72
-2	0	0.883721	1.01992	0.965517
-0.565789	0	0.588235	0.293164	0.816901
0	0	2	-1.17086	-0.355556
0	0	-1.5	1.05533	0.817391
0	-0.631268	0.25	-0.170862	0.0722892
0	-0.366048	0.47619	0.127518	0.876033
0	0	-2	0.549504	1.33333
-0.553191	0.378667	1.42029	0.231232	0.539683
0	0	0.25	1.37506	-0.229508
-0.54902	-0.2134	0.4	1.40969	0.653846
0	0	0.736842	0.154839	1
-0.915888	0	1	1.14541	0.520548
-0.464455	0	1.04	-0.118487	0.461538
-0.374429	0	2	0.759591	-0.225806
-1.04688	0	-0.285714	0.263646	0.942529
0	0	-0.285714	-0.0598019	0.96063
-0.374429	0	1.14286	0.620982	-0.0143885
-0.342342	-0.197044	2	1.2173	0.35514
-0.426128	0	1.36508	0.896224	0.468085
0	-0.678679	1.25	0.798218	1.01961
-0.480127	0	1.08571	0.171444	1.70909
0	0	0.962963	0.0109721	0.365217
0	0	-0.956522	0.938875	1.24476
-0.42236	0	1.61905	1.06171	-0.741573
0	-0.287179	-0.829268	-0.362264	1.44737
0	-0.430518	-0.285714	1.10128	1.08571
-0.163662	0	0.30303	1.10086	1.40984
0	0	1.56	1.21732	0.754967
-0.790698	-0.27551	0.285714	0.812455	-0.320988
-0.994242	0	0.857143	1.09835	-0.27027
0	0	-0.117647	0.532199	-0.527778
0	0	-0.625	1.80531	1.28302
0	0	-2	1.84	-0.435754
0	0	-2	0.787854	1.62791
-0.888889	0	0.869565	1.05734	0.563107
0	0	0.434783	0.503607	-0.437086
0	0	0.181818	1.79526	0.991304
0	0.287179	-2	0.201978	1.1236
-0.388974	0	-0.6	1.24314	-0.153846
0	0	0	0.699454	0.961039
-0.194093	0	-0.588235	1.34633	0.574713
0	0.0841121	-2	0.51398	1.32468
0	-0.57868	-0.0689655	0.82963	0.692308
0	0	0.307692	0.822622	0.83871
0	0	0.315789	0	1.2
-0.862385	0	0.3	1.14253	-0.185567
0	0	0	1.29499	0.0162602
0	0	-2	0.423693	1.08134
0	0	-2	1.63154	-0.492754
0	0	-0.5	1.00807	0.728324
0	0	-0.4	1.01463	1.06849
0	0	0.344828	0.287748	0.015748
0	0	0.133333	2	1.37449
0	0	-2	0.963855	0.888889
0	0	1.44	1.98088	1.03226
0	0	0.769231	0.671148	0.954545
0	0	1.06977	1.36813	1
0	-0.621951	0.6	-0.429268	0.243902
0	0	-0.125	0.933836	0.752688
0	0	2	0.88568	0.593407
0	0	-2	0.418301	1.20295
0	0	0.641509	0.382565	-1.01695
0	0	-0.666667	0.921739	0.875
0	0	-0.56	0.461538	0.589474
0	0	0.307692	0.540779	1.45238
0	-0.498599	0.666667	0.591762	1.57895
0	0	-2	0.807736	0.895238
0	0	-2	1.40861	1.39474
0	0	0.24	0.669592	1.75758
0	0		0.368522	0.969072
0	0	0	1.18766	0.561798
0	0	1.08772	1.04348	1.51515
-0.484076	-0.30491	1.17241	1.24815	0.538462
-0.574257	0	0.181818	1.28729	1.04762
0	0	0.746988	1.79317	1.49091
0	-0.23	2	0.12164	-0.0952381
0	0	-2	0.427717	0.757282
-0.328358	-0.578035	1.17949	1.3119	0.255319
0	0	0.49505	1.16496	2
0	0	0.2	-0.326531	0.816901
-0.578512	0	-0.26087	0.498162	-0.311111
0	0	-0.428571	0.167364	1.05376
0	0	0.2	-0.453212	0.525
0	0	1.21127	0.929152	1.73333
0	0		0	0

## Sheet: ed5_right
Zipper dG	End dG	Longest Stem	MLD	5'SS-BP Dist
0	0	2	0.146144	0.741259
0	0	-1.09677	-0.153515	1.31429
0	0	0.666667	0.122805	0.967742
0	0	-0.666667	-0.753203	-1.18584
0	0	1.13043	0.312728	0.272727
0	0	0.4	0.0587374	0.238994
0	0	0.37037	0.229511	1.41818
0	0	2	-0.216285	-0.0677966
0	0	0.461538	-0.76906	-0.95
0	-0.632035	0.56	-0.262207	0.564103
0	0.422311	-2	1.20773	-0.329412
0	0		-0.421932	-1.43262
0	0	0	0.856485	0.704225
0	0	0.727273	-0.525341	-1.70233
0	0		0.399982	-0.0722892
0	-1.0099	-0.315789	0.446984	0.76129
0	0		0.15369	-0.0402685
0	0.763636	-0.4	-0.199785	-0.731707
0	0		0.0097379	-0.197802
0	0	0.24	-0.0372045	0.137931
0	0	2	-0.462597	0.0512821
-1.34247	0	2	-0.0512237	-0.557377
0	0	-2	-0.144881	0.763636
0	0	-0.37037	0.630505	-0.134831
0	0	-0.62069	-0.0979629	1.0991
0	0	-0.666667	-0.434121	0.3
0	0	-2	1.15072	1.03226
0	0	0.378378	-0.535378	0.295652
0	0		0.342705	-0.916667
0	0	0	-0.665371	0.26087
0	0	-0.285714	-0.0296954	-1.20548
0	0	-2	1.03692	0.352941
0	0	-0.25	0.034288	0.545455
0	0		0.444291	0.236559
0	0	0.444444	-0.584232	-0.282486
0	0	0.75	0.821154	0.0588235
0	0	0	0.184315	-0.962963
0	0	-0.24	-0.342824	-0.162162
0	0.995074	0.25	-1.17645	-1.64356
0	0	-2	-0.240045	-0.83871
0	0	0.615385	1.24839	1.2605
0	-1.26882	-0.444444	-0.216791	0.625767
0	0	-0.782609	0.468858	-1.16129
0	0	2	0.612867	0.209524
0	0	2	-1.16756	0.333333
0	0	0.4	-0.171072	-1.23636
0	0	-0.956522	0.174506	-0.461538
0	0	0.1	0.227963	0.47619
0	0	2	-0.250378	0.391304
0	0	2	0.906408	-0.863158
0	0	1.13043	0.0467249	0.019802
0	0	0.4	-0.458244	2
0	0		0.66842	0.684932
0	0	-0.947368	0.0436794	-1.26882
0	0	-0.727273	0.934858	1.43434
0	0	0.222222	-0.574363	0.43299
0	0	-2	0.331923	0.863158
0	0	0.971429	-0.408202	-0.905028
0	0	-0.8	0.391924	-0.941176
0	0	0.875	1.42081	0.113208
0	0	2	-0.682783	-0.821918
0	0	0.823529	0.181126	-1.71698
0	0	-2	-0.154559	0.185185
0	-1.21693	-0.666667	0.104052	0.666667
0	0	-2	0.176174	-1.22892
1.8125	0	-2	0.973137	1.40909
0	0	2	-0.55367	-0.452381
0	0	-0.947368	0.0691741	0.222222
0	0	-2	0.105505	-0.021978
0	0	0.285714	-0.168444	0.625
0	0	0.666667	-0.587073	-1.17355
0	0		-0.119242	-0.30837
0	0	0.444444	-0.318512	-1.2963
0	0	0.451613	1.13035	1.91011
0	0	-2	-0.1571	-1.84358
0	-0.384314	-1.33333	-0.30612	0.227848
1.58824	0	0.608696	0.179154	-0.0888889
0	0	-0.615385	0.216125	1.63077
0	0	-2	0.651987	0.72
0	0	-2	0.280062	-0.722222
0	0	-0.758621	-1.45256	0.891566
0	0	0.631579	0.148766	1.15596
0	0	0.4	1.2926	1.2
0	0		0.0872757	0.387435
0	0	-2	-0.428987	1.11111
0	0	-2	0.574336	0.565737
0	-1.73006	0.5	-0.402122	-1.77982
0	0	0.857143	0.254393	0.821053
0	0		0.0579475	0.447761
0	0	-2	-0.673777	0.823529
0	0	-2	0.663879	1.42857
0	0	-0.666667	0.766821	1.15789
0	0	2	1.09248	0.771242
0	0	0.857143	-0.356385	0.324324
0	0		0.31907	-0.222222
-2	0	2	-0.910991	0.107527
1.56204	0	-2	0.0402634	0.412698
0	0	0.333333	-1.39781	0.0895522
-1.84252	0	2	-0.513263	-0.969072
0	0	2	-0.566653	-0.0540541
0	0	-0.666667	-0.897275	-1.74737
0	0		1.03227	0.45614
0	0	2	0.231869	-0.588235
0	0	0.833333	0.854894	-0.216216
0	0	-0.363636	0.80467	-1.24051
0	0	2	-0.415265	1.3913
0	0	-2	-0.281259	-0.580645
0	0.62069	-0.571429	-0.79702	0.915254
0	0	-2	0.922963	0.222222
0	0		-0.0449674	0.635294
0	0	2	-0.91179	-1.23404
0	0	-0.333333	-0.871319	-1
0	-0.598291	-0.444444	-0.315453	-0.371542
0	0	-2	-0.0724503	-0.547619
0	0.995074	-2	1.2855	0.822086
0	0.432	0.727273	0.364514	0.731034
0	0	-2	0.255425	1.05263
0	0	2	0.412061	0.361702
0	0	0	-0.628647	0.325581
0	0		0.27194	0.442748
0	0	-0.4	-0.346795	1.6129
0	0	-0.424242	-1.0941	0.32967
0	0	2	-0.148368	-0.153846
0	0	0.181818	0.0364162	1.35593
0	0	0	-0.652137	-1.14094
0	0	-2	0.935354	1.29961
-0.870588	0	0.72	0.493012	0.4
0	-0.632035	0.545455	-0.642535	0.153846
0	0	0.206897	-1.15309	0.5
0	0	0	-1.09228	1.18072
0	0	-0.222222	1.01863	0.509804
0	0	-2	0.608486	0.0621118
0	0	-0.153846	-0.266139	-0.522293
0	0.678414	0.5	-1.603	-0.530612
0	0	-2	-0.663052	0.431373
0	0	0.62069	-0.0912191	1.7913
0	0	-2	1.07634	0.507463
0	0	2	-0.0395795	-0.483871
0	0	-0.56	-0.290169	-0.30303
0	0	2	0.366805	0.136646
0	0	0.947368	-0.533749	1.48387
0	0		0.627489	0.890756
0	0	-2	0.594995	0.933333
0	0	-2	0.417425	0.0759494
0	0		0.0968107	1.65957
0	0	2	0.0189155	0.0821918
0	0	2	-0.441713	-1.5414
0	0	2	0.689442	-0.163934
0	0	1.47368	-0.232781	-0.019802
0	-0.751131	0.307692	2	0.028169
0	0		0.134584	1.43262
0	0	-0.666667	-0.0950214	-0.237548
0	0	-2	0.872263	1.328
0	0	-0.893617	0.231655	0.335766
0	0		0.0777652	0.181818
0	0	2	-0.710653	-0.764228
0	0	0	0	-0.27027
0	-2	-0.472727	-1.87505	0.627219
0	0	-0.0909091	0.358631	-0.03861
0	0	2	-0.166548	-0.310559
0	0	-2	-0.235798	0.0540541
0	0	-0.25	0.0753919	0.72
0	-0.169935	-0.526316	0.811876	1.18519
0	0		-0.978872	-1
0	0	-0.923077	-0.315402	-0.56
0	0	2	-0.363247	-0.304
0	0	-2	0.740896	0.946108
