# Supplementary material for: Comprehensive analysis of Saccharomyces cerevisiae intron structures in vivo
Source: Nat Struct Mol Biol. 2025 Jun 5;32(8):1488–502. doi: 10.1038/s41594-025-01565-x (PMC12350175; doi:10.1038/s41594-025-01565-x)
Supplement: Supplementary file 18 — Source data for plots. [file 41594_2025_1565_MOESM18_ESM.xlsx]

## Sheet: ed8d_left
barcode length	at least 2 edit distance	at least 3 edit distance	at least 4 edit distance
8	0.03	0	0
9	0.31	0	0
10	0.7	0.01	0
11	0.91	0.16	0
12	0.97	0.57	0
13	0.99	0.85	0.1
14	1	0.96	0.43
15	1	0.99	0.72
16	1	1	0.93

## Sheet: ed8d_right
barcode length	at least 2 edit distance	at least 3 edit distance	at least 4 edit distance
8	0	0	0
9	0.01	0	0
10	0.2	0	0
11	0.62	0	0
12	0.88	0.11	0
13	0.96	0.38	0
14	0.99	0.84	0.02
15	1	0.94	0.27
16	1	0.98	0.73
