# Supplementary material for: Comprehensive analysis of Saccharomyces cerevisiae intron structures in vivo
Source: Nat Struct Mol Biol. 2025 Jun 5;32(8):1488–502. doi: 10.1038/s41594-025-01565-x (PMC12350175; doi:10.1038/s41594-025-01565-x)
Supplement: Supplementary file 19 — Source data for plots. [file 41594_2025_1565_MOESM19_ESM.xlsx]

## Sheet: fig_ed9_RPS9A_55
	variant_type	RI_frac
0	wt	0.047619
1	wt	0.00401606
2	wt	1
3	wt	0.0444444
4	wt	0.996124
5	wt	0.986667
6	wt	0.0240964
7	wt	0
8	wt	0
9	wt	0.0487805
10	wt	0
11	wt	0
12	wt	0.00485437
13	wt	0.986111
14	wt	0.0933333
15	wt	0.0169492
16	wt	0
17	wt	1
18	wt	0.04
19	wt	0.00555556
20	wt	0
21	wt	1
22	wt	0
23	wt	0
24	wt	1
25	wt	0
26	wt	0.0625
27	wt	0
28	wt	0
29	wt	0.00598802
30	wt	1
31	wt	0
32	wt	0.0131004
33	wt	0
34	wt	1
35	wt	0
36	wt	0
37	wt	0.00636943
38	wt	0
39	wt	0
40	wt	0.371429
41	wt	0.00546448
42	wt	0.00714286
43	wt	0.799065
44	wt	0
45	wt	0
46	wt	0
47	wt	1
48	wt	0.0645161
49	wt	0
50	wt	0.0185185
51	wt	0
52	wt	0.0117647
53	wt	0.017094
54	wt	0
55	wt	0
56	wt	0.333333
57	wt	0.982906
58	wt	0
59	wt	1
60	wt	0.0416667
61	wt	0
62	wt	0
63	wt	0.0645161
64	wt	1
65	wt	0.0740741
66	wt	0
67	var	0
68	var	0
69	var	0
70	var	0.015625
71	var	0
72	var	0
73	var	0.00540541
74	var	0
75	var	0
76	var	0.0232558
77	var	0
78	var	0.00632911

## Sheet: fig_ed9_RPS9A_77_80_86_88
	variant_type	RI_frac
0	wt	0.047619
1	wt	0.00401606
2	wt	1
3	wt	0.0444444
4	wt	0.996124
5	wt	0.986667
6	wt	0.0240964
7	wt	0
8	wt	0
9	wt	0.0487805
10	wt	0
11	wt	0
12	wt	0.00485437
13	wt	0.986111
14	wt	0.0933333
15	wt	0.0169492
16	wt	0
17	wt	1
18	wt	0.04
19	wt	0.00555556
20	wt	0
21	wt	1
22	wt	0
23	wt	0
24	wt	1
25	wt	0
26	wt	0.0625
27	wt	0
28	wt	0
29	wt	0.00598802
30	wt	1
31	wt	0
32	wt	0.0131004
33	wt	0
34	wt	1
35	wt	0
36	wt	0
37	wt	0.00636943
38	wt	0
39	wt	0
40	wt	0.371429
41	wt	0.00546448
42	wt	0.00714286
43	wt	0.799065
44	wt	0
45	wt	0
46	wt	0
47	wt	1
48	wt	0.0645161
49	wt	0
50	wt	0.0185185
51	wt	0
52	wt	0.0117647
53	wt	0.017094
54	wt	0
55	wt	0
56	wt	0.333333
57	wt	0.982906
58	wt	0
59	wt	1
60	wt	0.0416667
61	wt	0
62	wt	0
63	wt	0.0645161
64	wt	1
65	wt	0.0740741
66	wt	0
67	var	0.0857143
68	var	0.0344828
69	var	0
70	var	0.00621118
71	var	0
72	var	0
73	var	0.037037
74	var	0.0127389
75	var	0.0135135
76	var	0.028169
77	var	0
78	var	0.0128205
79	var	0
80	var	0.0384615
81	var	0
82	var	0
83	var	0.5
84	var	0
85	var	0.0217391
86	var	0
87	var	0.0149254
88	var	0
89	var	0
90	var	0.0555556
91	var	0.00847458
92	var	0.0740741
93	var	0.0612245
94	var	0
95	var	0.00819672
96	var	0
97	var	0
98	var	0.015625
99	var	0
100	var	0
101	var	0
102	var	0
103	var	0.00862069
104	var	0
105	var	0.00609756

## Sheet: fig_ed9_RPS9A_77_80
	variant_type	RI_frac
0	wt	0.047619
1	wt	0.00401606
2	wt	1
3	wt	0.0444444
4	wt	0.996124
5	wt	0.986667
6	wt	0.0240964
7	wt	0
8	wt	0
9	wt	0.0487805
10	wt	0
11	wt	0
12	wt	0.00485437
13	wt	0.986111
14	wt	0.0933333
15	wt	0.0169492
16	wt	0
17	wt	1
18	wt	0.04
19	wt	0.00555556
20	wt	0
21	wt	1
22	wt	0
23	wt	0
24	wt	1
25	wt	0
26	wt	0.0625
27	wt	0
28	wt	0
29	wt	0.00598802
30	wt	1
31	wt	0
32	wt	0.0131004
33	wt	0
34	wt	1
35	wt	0
36	wt	0
37	wt	0.00636943
38	wt	0
39	wt	0
40	wt	0.371429
41	wt	0.00546448
42	wt	0.00714286
43	wt	0.799065
44	wt	0
45	wt	0
46	wt	0
47	wt	1
48	wt	0.0645161
49	wt	0
50	wt	0.0185185
51	wt	0
52	wt	0.0117647
53	wt	0.017094
54	wt	0
55	wt	0
56	wt	0.333333
57	wt	0.982906
58	wt	0
59	wt	1
60	wt	0.0416667
61	wt	0
62	wt	0
63	wt	0.0645161
64	wt	1
65	wt	0.0740741
66	wt	0
67	var	0.00407332
68	var	0
69	var	0.0232558
70	var	0.037037
71	var	0.0183486
72	var	0.010101
73	var	0.00337838
74	var	0
75	var	0
76	var	0.0185185
77	var	0
78	var	0.00757576
79	var	0
80	var	0
81	var	0.00431034
82	var	0.0111732
83	var	0
84	var	0.00440529
85	var	0.013986
86	var	0.00555556
87	var	0.00684932
88	var	0
89	var	0
90	var	0.00869565
91	var	0
92	var	0.0107527
93	var	0.025
94	var	0
95	var	0.00465116
96	var	0.00378788
97	var	0.017094
98	var	0.00606061
99	var	0.122449
100	var	0.0163043
101	var	0
102	var	0
103	var	0.0909091
104	var	0
105	var	0
106	var	0
107	var	0
108	var	0.0049505
109	var	0
110	var	0
111	var	0.0588235
112	var	0.00706714
113	var	0
114	var	0.105263
115	var	0.00408163
116	var	0.0136364
117	var	0.00175439
118	var	0.0138889
119	var	0
120	var	0.00904977
121	var	0.0044843
122	var	0.00796813
123	var	0
124	var	0.00921659
125	var	0
126	var	0.00555556
127	var	0
128	var	0.00423729
129	var	0.0285714
130	var	0.01
131	var	0.00884956
132	var	0
133	var	0
134	var	0.030303
135	var	0.0222222
136	var	0
137	var	0.010101
138	var	0
139	var	0
140	var	0.00970874
141	var	0.00446429
142	var	0.00442478
143	var	0.00215054
144	var	0.0113636
145	var	0
146	var	0.0107759
147	var	0
148	var	0
149	var	0.00498753
150	var	0.375
151	var	0
152	var	0.00546448
153	var	0.0294118
154	var	0
155	var	0
156	var	0
157	var	0
158	var	0.00824176
159	var	0
160	var	0.00961538
161	var	0
162	var	0.00692042
163	var	0.00851064
164	var	0.00704225
165	var	0
166	var	0
167	var	0.0142857
168	var	0.00769231
169	var	0.00319489
170	var	0.00460829
171	var	0.00564972
172	var	0.0222222
173	var	0
174	var	0
175	var	0.00520833
176	var	0
177	var	0.0103093
178	var	0.0166667
179	var	0

## Sheet: fig_ed9_RPS9A_77
	variant_type	RI_frac
0	wt	0.047619
1	wt	0.00401606
2	wt	1
3	wt	0.0444444
4	wt	0.996124
5	wt	0.986667
6	wt	0.0240964
7	wt	0
8	wt	0
9	wt	0.0487805
10	wt	0
11	wt	0
12	wt	0.00485437
13	wt	0.986111
14	wt	0.0933333
15	wt	0.0169492
16	wt	0
17	wt	1
18	wt	0.04
19	wt	0.00555556
20	wt	0
21	wt	1
22	wt	0
23	wt	0
24	wt	1
25	wt	0
26	wt	0.0625
27	wt	0
28	wt	0
29	wt	0.00598802
30	wt	1
31	wt	0
32	wt	0.0131004
33	wt	0
34	wt	1
35	wt	0
36	wt	0
37	wt	0.00636943
38	wt	0
39	wt	0
40	wt	0.371429
41	wt	0.00546448
42	wt	0.00714286
43	wt	0.799065
44	wt	0
45	wt	0
46	wt	0
47	wt	1
48	wt	0.0645161
49	wt	0
50	wt	0.0185185
51	wt	0
52	wt	0.0117647
53	wt	0.017094
54	wt	0
55	wt	0
56	wt	0.333333
57	wt	0.982906
58	wt	0
59	wt	1
60	wt	0.0416667
61	wt	0
62	wt	0
63	wt	0.0645161
64	wt	1
65	wt	0.0740741
66	wt	0
67	var	0.0052356
68	var	0.0131579
69	var	0.0238095
70	var	0.00666667
71	var	0
72	var	0
73	var	0
74	var	0.038835
75	var	0
76	var	0
77	var	0.00641026
78	var	0.0114943
79	var	0
80	var	0.0100334
81	var	0.0116279
82	var	0.0153846
83	var	0.00821355
84	var	0.00917431
85	var	0.00716846
86	var	0.00113895
87	var	0.0714286
88	var	0
89	var	0
90	var	0.00574713
91	var	0
92	var	0.00512821
93	var	0.00666667
94	var	0.00462963
95	var	0.0232558
96	var	0.030303
97	var	0.0480769
98	var	0
99	var	0.012766
100	var	0.00615385
101	var	0
102	var	0
103	var	0.00555556
104	var	0.0254237
105	var	0.0116618
106	var	0
107	var	0.128205
108	var	0.00389105
109	var	0.0104439
110	var	0.00740741
111	var	0
112	var	0.010101
113	var	0.0138889
114	var	0.00465839
115	var	0.04
116	var	0
117	var	0
118	var	0
119	var	0.00531915
120	var	0
121	var	0.0526316
122	var	0
123	var	0
124	var	0.0555556
125	var	0.08
126	var	0.0571429
127	var	0.00204499
128	var	0
129	var	0.00955414
130	var	0.00537634
131	var	0.00286533
132	var	0
133	var	0
134	var	0.00662252
135	var	0.025
136	var	0
137	var	0
138	var	0.00699301
139	var	0
140	var	0
141	var	0.0666667

## Sheet: fig_ed9_RPS9A_103_112
	variant_type	RI_frac
0	wt	0.047619
1	wt	0.00401606
2	wt	1
3	wt	0.0444444
4	wt	0.996124
5	wt	0.986667
6	wt	0.0240964
7	wt	0
8	wt	0
9	wt	0.0487805
10	wt	0
11	wt	0
12	wt	0.00485437
13	wt	0.986111
14	wt	0.0933333
15	wt	0.0169492
16	wt	0
17	wt	1
18	wt	0.04
19	wt	0.00555556
20	wt	0
21	wt	1
22	wt	0
23	wt	0
24	wt	1
25	wt	0
26	wt	0.0625
27	wt	0
28	wt	0
29	wt	0.00598802
30	wt	1
31	wt	0
32	wt	0.0131004
33	wt	0
34	wt	1
35	wt	0
36	wt	0
37	wt	0.00636943
38	wt	0
39	wt	0
40	wt	0.371429
41	wt	0.00546448
42	wt	0.00714286
43	wt	0.799065
44	wt	0
45	wt	0
46	wt	0
47	wt	1
48	wt	0.0645161
49	wt	0
50	wt	0.0185185
51	wt	0
52	wt	0.0117647
53	wt	0.017094
54	wt	0
55	wt	0
56	wt	0.333333
57	wt	0.982906
58	wt	0
59	wt	1
60	wt	0.0416667
61	wt	0
62	wt	0
63	wt	0.0645161
64	wt	1
65	wt	0.0740741
66	wt	0
67	var	1
68	var	0.973684
69	var	0
70	var	1
71	var	0.0333333
72	var	0.928571
73	var	0.00319489
74	var	0.97619
75	var	1
76	var	1

## Sheet: fig_ed9_RPS9A_174_182_185_193
	variant_type	RI_frac
0	wt	0.047619
1	wt	0.00401606
2	wt	1
3	wt	0.0444444
4	wt	0.996124
5	wt	0.986667
6	wt	0.0240964
7	wt	0
8	wt	0
9	wt	0.0487805
10	wt	0
11	wt	0
12	wt	0.00485437
13	wt	0.986111
14	wt	0.0933333
15	wt	0.0169492
16	wt	0
17	wt	1
18	wt	0.04
19	wt	0.00555556
20	wt	0
21	wt	1
22	wt	0
23	wt	0
24	wt	1
25	wt	0
26	wt	0.0625
27	wt	0
28	wt	0
29	wt	0.00598802
30	wt	1
31	wt	0
32	wt	0.0131004
33	wt	0
34	wt	1
35	wt	0
36	wt	0
37	wt	0.00636943
38	wt	0
39	wt	0
40	wt	0.371429
41	wt	0.00546448
42	wt	0.00714286
43	wt	0.799065
44	wt	0
45	wt	0
46	wt	0
47	wt	1
48	wt	0.0645161
49	wt	0
50	wt	0.0185185
51	wt	0
52	wt	0.0117647
53	wt	0.017094
54	wt	0
55	wt	0
56	wt	0.333333
57	wt	0.982906
58	wt	0
59	wt	1
60	wt	0.0416667
61	wt	0
62	wt	0
63	wt	0.0645161
64	wt	1
65	wt	0.0740741
66	wt	0
67	var	0
68	var	0.0111111
69	var	0.0277778
70	var	0.00473934
71	var	0.0041841
72	var	0.0277778
73	var	0
74	var	0.00865801
75	var	0.0103093
76	var	0.0330579
77	var	0
78	var	0
79	var	0
80	var	0.0869565
81	var	0.00373134
82	var	0
83	var	0.00617284
84	var	0
85	var	0
86	var	0
87	var	0.0384615
88	var	0
89	var	0.0153846
90	var	0.00404858
91	var	0.0178571
92	var	0.00900901
93	var	0.0555556
94	var	0.00689655
95	var	0.0526316
96	var	0.0135135
97	var	0.0163934
98	var	0
99	var	0.00229885
100	var	0.00501253
101	var	0.00578035
102	var	0
103	var	0
104	var	0
105	var	0.856502
106	var	0
107	var	0.0128205
108	var	0.0102041
109	var	0.08
110	var	0.0139535
111	var	0.916667
112	var	0.899736
113	var	0
114	var	0
115	var	0.00331126
116	var	0
117	var	0.0106383
118	var	0
119	var	0
120	var	0.00241546
121	var	0.0052356
122	var	0.00248139
123	var	0.00645161
124	var	0
125	var	0.0144928
126	var	0.0121212
127	var	0.0116959
128	var	0.0508475
129	var	0.00854701
130	var	0.07
131	var	0
132	var	0.0143541
133	var	0.00502513
134	var	0.0047619
135	var	0.0178571
136	var	0.003367
137	var	0
138	var	0.0167598
139	var	0
140	var	0.0165289
141	compens	0.00787402
142	compens	0
143	compens	0.0425532
144	compens	0.0277778
145	compens	0
146	compens	0
147	compens	0.00777202
148	compens	0.24
149	compens	0.0714286
150	compens	0.00699301
151	compens	0.00877193
152	compens	0.0103093
153	compens	0
154	compens	0
155	compens	0.0083682
156	compens	0
157	compens	0
158	compens	0.0131579
159	compens	0
160	compens	0
161	compens	0
162	compens	0
163	compens	0
164	compens	0.00552486

## Sheet: fig_ed9_RPS9A_182_185_193
	variant_type	RI_frac
0	wt	0.047619
1	wt	0.00401606
2	wt	1
3	wt	0.0444444
4	wt	0.996124
5	wt	0.986667
6	wt	0.0240964
7	wt	0
8	wt	0
9	wt	0.0487805
10	wt	0
11	wt	0
12	wt	0.00485437
13	wt	0.986111
14	wt	0.0933333
15	wt	0.0169492
16	wt	0
17	wt	1
18	wt	0.04
19	wt	0.00555556
20	wt	0
21	wt	1
22	wt	0
23	wt	0
24	wt	1
25	wt	0
26	wt	0.0625
27	wt	0
28	wt	0
29	wt	0.00598802
30	wt	1
31	wt	0
32	wt	0.0131004
33	wt	0
34	wt	1
35	wt	0
36	wt	0
37	wt	0.00636943
38	wt	0
39	wt	0
40	wt	0.371429
41	wt	0.00546448
42	wt	0.00714286
43	wt	0.799065
44	wt	0
45	wt	0
46	wt	0
47	wt	1
48	wt	0.0645161
49	wt	0
50	wt	0.0185185
51	wt	0
52	wt	0.0117647
53	wt	0.017094
54	wt	0
55	wt	0
56	wt	0.333333
57	wt	0.982906
58	wt	0
59	wt	1
60	wt	0.0416667
61	wt	0
62	wt	0
63	wt	0.0645161
64	wt	1
65	wt	0.0740741
66	wt	0
67	var	0.027027
68	var	0
69	var	0
70	var	0.00671141
71	var	0.157895
72	var	0.00833333
73	var	0
74	var	0
75	var	0.00719424
76	var	0.0047619
77	var	0
78	var	0
79	var	0
80	var	0
81	var	0.00738007
82	var	0.0384615
83	var	0.0104167
84	var	0.0481928
85	var	0.0454545
86	var	0.00638298
87	var	0.0384615
88	var	0.00840336
89	var	0.0416667
90	var	0.0112994
91	var	0.0243902
92	var	0.00501253
93	var	0
94	var	0.00911854
95	var	0.0434783
96	var	0
97	var	0
98	var	0.00303951
99	var	0
100	var	0
101	var	0
102	var	0.01
103	var	0.0131579
104	var	0.00621118
105	var	0.0120482
106	var	0
107	var	0
108	var	1
109	var	0
110	var	0.00543478
111	var	0
112	var	0.0194175
113	var	0.00536193
114	var	0.00440529
115	var	0.0277778
116	var	0.141791
117	var	0.122449
118	var	0.0447761
119	var	0
120	var	0.0247934
121	var	0
122	var	0.0108696
123	var	0.025
124	var	0
125	var	0.047619
126	var	0
127	compens	0.00136612
128	compens	0.00155039
129	compens	0
130	compens	0.00553506
131	compens	0
132	compens	0
133	compens	0
134	compens	0.00389105
135	compens	0
136	compens	0
137	compens	0
138	compens	0.0393701
139	compens	0
140	compens	0.00877193
141	compens	0
142	compens	0
143	compens	0.0238095
144	compens	0.0243902
145	compens	0
146	compens	0.00224719
147	compens	0.00837989
148	compens	0.317073
149	compens	0.0116279
150	compens	0.0121212
151	compens	0

## Sheet: fig_ed9_RPS9A_185_193
	variant_type	RI_frac
0	wt	0.047619
1	wt	0.00401606
2	wt	1
3	wt	0.0444444
4	wt	0.996124
5	wt	0.986667
6	wt	0.0240964
7	wt	0
8	wt	0
9	wt	0.0487805
10	wt	0
11	wt	0
12	wt	0.00485437
13	wt	0.986111
14	wt	0.0933333
15	wt	0.0169492
16	wt	0
17	wt	1
18	wt	0.04
19	wt	0.00555556
20	wt	0
21	wt	1
22	wt	0
23	wt	0
24	wt	1
25	wt	0
26	wt	0.0625
27	wt	0
28	wt	0
29	wt	0.00598802
30	wt	1
31	wt	0
32	wt	0.0131004
33	wt	0
34	wt	1
35	wt	0
36	wt	0
37	wt	0.00636943
38	wt	0
39	wt	0
40	wt	0.371429
41	wt	0.00546448
42	wt	0.00714286
43	wt	0.799065
44	wt	0
45	wt	0
46	wt	0
47	wt	1
48	wt	0.0645161
49	wt	0
50	wt	0.0185185
51	wt	0
52	wt	0.0117647
53	wt	0.017094
54	wt	0
55	wt	0
56	wt	0.333333
57	wt	0.982906
58	wt	0
59	wt	1
60	wt	0.0416667
61	wt	0
62	wt	0
63	wt	0.0645161
64	wt	1
65	wt	0.0740741
66	wt	0
67	var	0.0136054
68	var	0.00298063
69	var	0.0136986
70	var	0.025641
71	var	0.00666667
72	var	0.0408163
73	var	0.00263158
74	var	0.0384615
75	var	0
76	var	0.00990099
77	var	0.0227273
78	var	0.00877193
79	var	0.0113208
80	var	0.00684932
81	var	0.0555556
82	var	0.00529101
83	var	0.00819672
84	var	0
85	var	0.0833333
86	var	0.00598802
87	var	0.0105263
88	var	0
89	var	0.00591716
90	var	0
91	var	0.00740741
92	var	0.00328947
93	var	0.020202
94	var	0.00621118
95	var	0.0171429
96	var	0
97	var	0.047619
98	var	0.0125
99	var	0
100	var	0.00274725
101	var	0.0107527
102	var	0.0197239
103	var	0.00980392
104	var	0.0147493
105	var	0
106	var	0.015625
107	var	0
108	var	0.0060241
109	var	0
110	var	0
111	compens	0.00392157
112	compens	0.0124611
113	compens	0
114	compens	0.0967742
115	compens	0
116	compens	0
117	compens	0.105263
118	compens	0
119	compens	0.00606061
120	compens	0.00904977
121	compens	0.0173913
122	compens	0.0052356
123	compens	0.00584795
124	compens	1
125	compens	0.0046729
126	compens	0.00824176
127	compens	0.00694444
128	compens	0.00409836
129	compens	0.00775194
130	compens	0.0222222
131	compens	0.0444444
132	compens	0.0208333
133	compens	0
134	compens	0.0078125
135	compens	0.0133333
136	compens	0.00568182
137	compens	1
138	compens	0
139	compens	0.0344828
140	compens	0
141	compens	0.0714286
142	compens	0.0102339
143	compens	0.0689655
144	compens	0.00593472
145	compens	0.0046729
146	compens	0
147	compens	0.00938086
148	compens	0
149	compens	0.0509091
150	compens	0
151	compens	0.648276
152	compens	0.0172414
153	compens	0
154	compens	0
155	compens	0
156	compens	0

## Sheet: fig_ed9_RPS9A_193
	variant_type	RI_frac
0	wt	0.047619
1	wt	0.00401606
2	wt	1
3	wt	0.0444444
4	wt	0.996124
5	wt	0.986667
6	wt	0.0240964
7	wt	0
8	wt	0
9	wt	0.0487805
10	wt	0
11	wt	0
12	wt	0.00485437
13	wt	0.986111
14	wt	0.0933333
15	wt	0.0169492
16	wt	0
17	wt	1
18	wt	0.04
19	wt	0.00555556
20	wt	0
21	wt	1
22	wt	0
23	wt	0
24	wt	1
25	wt	0
26	wt	0.0625
27	wt	0
28	wt	0
29	wt	0.00598802
30	wt	1
31	wt	0
32	wt	0.0131004
33	wt	0
34	wt	1
35	wt	0
36	wt	0
37	wt	0.00636943
38	wt	0
39	wt	0
40	wt	0.371429
41	wt	0.00546448
42	wt	0.00714286
43	wt	0.799065
44	wt	0
45	wt	0
46	wt	0
47	wt	1
48	wt	0.0645161
49	wt	0
50	wt	0.0185185
51	wt	0
52	wt	0.0117647
53	wt	0.017094
54	wt	0
55	wt	0
56	wt	0.333333
57	wt	0.982906
58	wt	0
59	wt	1
60	wt	0.0416667
61	wt	0
62	wt	0
63	wt	0.0645161
64	wt	1
65	wt	0.0740741
66	wt	0
67	var	0.00572519
68	var	0.1875
69	var	0.0126582
70	var	0.020202
71	var	0.00798403
72	var	0.00337838
73	var	0.10687
74	var	0
75	var	0.0164609
76	var	0
77	var	0.0097561
78	var	0.533333
79	var	0.928571
80	var	0.00843882
81	var	0.00985222
82	var	0.00156006
83	var	0.0112108
84	var	0.00735294
85	var	0.117647
86	var	0.00920245
87	var	0
88	var	0
89	var	0.0566038
90	var	0
91	var	0.00636943
92	var	0.00370828
93	var	0.00636943
94	var	0
95	var	0.664062
96	var	0.015544
97	var	0.00379507
98	var	0.0151899
99	var	0.00266667
100	var	0
101	var	0
102	var	0.0153374
103	var	0.106061
104	var	0.00877193
105	var	0.0169492
106	var	0
107	var	0
108	var	0.0083682
109	var	0.58589
110	var	0
111	var	0.00898876
112	var	0.0244648
113	var	0.00706714
114	var	0
115	var	0.027027
116	var	0
117	var	0.00560224
118	var	0.0277778
119	var	0.0103627
120	var	0.0222222
121	var	0.111111
122	var	0.00771775
123	var	0.00331126
124	var	0.00485437
125	var	0.0157658
126	var	0.0179372
127	var	0.0116732
128	var	0.0070922
129	var	0.00187266
130	var	0
131	var	0.00593472
132	var	0.00631579
133	var	1
134	var	0.00881057
135	var	0.0136986
136	var	0.0263158
137	var	0.0769231
138	var	0.00493827
139	var	0.0357143
140	var	0
141	var	0.021164
142	var	0.0169492
143	var	0.00485437
144	var	0
145	var	0.0124224
146	var	0
147	var	0
148	compens	0.0253165
149	compens	0.991304
150	compens	0.0163399
151	compens	0
152	compens	0
153	compens	0.0362319
154	compens	0.030303
155	compens	0.0493827
156	compens	0.83871
157	compens	0.00704225
158	compens	0.6
159	compens	0.0491803
160	compens	1
161	compens	0
162	compens	0.981481
163	compens	0.977169
164	compens	0
165	compens	0

## Sheet: fig_ed9_RPS9A_200
	variant_type	RI_frac
0	wt	0.047619
1	wt	0.00401606
2	wt	1
3	wt	0.0444444
4	wt	0.996124
5	wt	0.986667
6	wt	0.0240964
7	wt	0
8	wt	0
9	wt	0.0487805
10	wt	0
11	wt	0
12	wt	0.00485437
13	wt	0.986111
14	wt	0.0933333
15	wt	0.0169492
16	wt	0
17	wt	1
18	wt	0.04
19	wt	0.00555556
20	wt	0
21	wt	1
22	wt	0
23	wt	0
24	wt	1
25	wt	0
26	wt	0.0625
27	wt	0
28	wt	0
29	wt	0.00598802
30	wt	1
31	wt	0
32	wt	0.0131004
33	wt	0
34	wt	1
35	wt	0
36	wt	0
37	wt	0.00636943
38	wt	0
39	wt	0
40	wt	0.371429
41	wt	0.00546448
42	wt	0.00714286
43	wt	0.799065
44	wt	0
45	wt	0
46	wt	0
47	wt	1
48	wt	0.0645161
49	wt	0
50	wt	0.0185185
51	wt	0
52	wt	0.0117647
53	wt	0.017094
54	wt	0
55	wt	0
56	wt	0.333333
57	wt	0.982906
58	wt	0
59	wt	1
60	wt	0.0416667
61	wt	0
62	wt	0
63	wt	0.0645161
64	wt	1
65	wt	0.0740741
66	wt	0
67	var	0.0217391
68	var	0.00847458
69	var	0.011976
70	var	0.00275482
71	var	0.019305
72	var	0.0714286
73	var	0.0138889
74	var	0
75	var	0
76	var	0.822511
77	var	0.00416667
78	var	0.00383142
79	var	0.047619
80	var	0
81	var	0.0163934
82	var	0
83	var	0
84	var	0
85	var	0.0603448
86	var	0.003125
87	var	0.00994475
88	var	0.0103093
89	var	0.0133333
90	var	0.00238095
91	var	0.0158228
92	var	0.015748
93	var	0.0101523
94	var	0.00732601
95	var	0.166667
96	var	0
97	var	0.00330033
98	var	0.0148148
99	var	0.0909091
100	var	0.0114286
101	var	0.0178571
102	var	0.0102041
103	var	0
104	var	0
105	var	0.0178571
106	var	0.0675676
107	var	0
108	var	0
109	var	0
110	var	0.00972447
111	var	0.00980392
112	var	0.00390625
113	var	0
114	var	0.0102041
115	var	0.0175439
116	var	0
117	var	0
